# Supplementary material for: Ketocarotenoid production in tomato triggers metabolic reprogramming and cellular adaptation: The quest for homeostasis
Source: Plant Biotechnol J. 2023 Nov 30;22(2):427–44. doi: 10.1111/pbi.14196 (PMC10826984; doi:10.1111/pbi.14196)
Supplement: Supplementary file 17 — Table S5 Metabolite content in the mature green (MG) fruit. [file PBI-22-427-s028.xlsx]

## Sheet: Keto vs control vs b.caro
	DEG set		source	term_name	term_id	adjusted_p_value	negative_log10_of_adjusted_p_value	term_size	query_size	intersection_size	effective_domain_size	intersections
RIPE	Ripe_Keto_vs_Control	up-regulated	GO:MF	oxidoreductase activity	GO:0016491	3.03281e-07	6.51816	1805	549	104	17255	SOLYC04G057980.3,SOLYC06G074240.2,SOLYC02G070430.3,SOLYC10G080840.1,SOLYC01G006290.3,SOLYC02G086180.3,SOLYC07G017950.3,SOLYC01G008830.2,SOLYC03G112040.1,SOLYC01G096280.2,SOLYC07G055350.3,SOLYC06G083490.3,SOLYC08G063090.2,SOLYC05G026550.3,SOLYC01G067620.3,SOLYC07G054670.3,SOLYC01G111970.3,SOLYC02G020940.3,SOLYC06G050440.3,SOLYC07G043570.3,SOLYC07G049550.3,SOLYC01G088400.3,SOLYC01G103920.3,SOLYC03G…
	Ripe_Keto_vs_Control	up-regulated	GO:MF	catalytic activity	GO:0003824	4.28255e-05	4.3683	8412	549	327	17255	SOLYC05G046340.2,SOLYC04G057980.3,SOLYC05G012790.3,SOLYC07G051870.1,SOLYC06G074240.2,SOLYC04G078930.3,SOLYC02G070430.3,SOLYC10G080840.1,SOLYC01G006290.3,SOLYC12G015770.2,SOLYC01G098665.1,SOLYC02G086180.3,SOLYC01G098400.3,SOLYC01G098140.3,SOLYC05G009270.3,SOLYC07G017950.3,SOLYC01G008830.2,SOLYC01G080280.3,SOLYC01G105350.2,SOLYC03G112040.1,SOLYC05G056170.3,SOLYC01G096280.2,SOLYC07G055350.3,SOLYC06G…
	Ripe_Keto_vs_Control	up-regulated	GO:MF	protein self-association	GO:0043621	0.00256114	2.59157	25	549	7	17255	SOLYC03G082420.3,SOLYC02G093600.3,SOLYC03G123540.3,SOLYC09G015020.1,SOLYC01G102960.3,SOLYC04G014480.3,SOLYC08G062340.3
	Ripe_Keto_vs_Control	up-regulated	GO:BP	photosynthesis	GO:0015979	1.97651e-15	14.7041	225	456	40	13501	SOLYC03G115005.1,SOLYC07G017950.3,SOLYC06G060340.3,SOLYC12G009200.2,SOLYC05G026570.3,SOLYC07G022900.3,SOLYC09G064500.3,SOLYC10G077120.2,SOLYC02G080540.1,SOLYC05G007780.3,SOLYC07G061990.3,SOLYC02G086890.3,SOLYC10G005050.3,SOLYC07G054210.3,SOLYC02G005200.3,SOLYC03G034220.3,SOLYC07G032640.2,SOLYC04G082250.3,SOLYC01G105050.3,SOLYC07G066150.1,SOLYC12G005630.2,SOLYC09G065910.2,SOLYC09G063130.3,SOLYC02G…
	Ripe_Keto_vs_Control	up-regulated	GO:BP	photosynthesis, light reaction	GO:0019684	5.03577e-07	6.29793	123	456	21	13501	SOLYC12G009200.2,SOLYC05G026570.3,SOLYC07G022900.3,SOLYC02G080540.1,SOLYC05G007780.3,SOLYC02G086890.3,SOLYC10G005050.3,SOLYC02G005200.3,SOLYC07G032640.2,SOLYC04G082250.3,SOLYC01G105050.3,SOLYC07G066150.1,SOLYC02G065400.3,SOLYC12G056830.1,SOLYC02G079950.3,SOLYC02G081550.3,SOLYC09G014520.3,SOLYC07G054290.1,SOLYC08G080050.3,SOLYC01G112060.3,SOLYC10G006230.3
	Ripe_Keto_vs_Control	up-regulated	GO:BP	response to light stimulus	GO:0009416	3.87797e-06	5.4114	177	456	24	13501	SOLYC12G009200.2,SOLYC03G082420.3,SOLYC09G075950.1,SOLYC02G005200.3,SOLYC03G114450.3,SOLYC04G082250.3,SOLYC01G105050.3,SOLYC12G005630.2,SOLYC02G085730.3,SOLYC02G083860.3,SOLYC02G081550.3,SOLYC09G014520.3,SOLYC11G013110.2,SOLYC03G118410.3,SOLYC06G062480.3,SOLYC07G042930.3,SOLYC06G073180.3,SOLYC05G006120.3,SOLYC04G071565.1,SOLYC11G072310.2,SOLYC12G005180.2,SOLYC10G006230.3,SOLYC01G081490.3,SOLYC01G…
	Ripe_Keto_vs_Control	up-regulated	GO:BP	response to radiation	GO:0009314	6.07549e-06	5.21642	181	456	24	13501	SOLYC12G009200.2,SOLYC03G082420.3,SOLYC09G075950.1,SOLYC02G005200.3,SOLYC03G114450.3,SOLYC04G082250.3,SOLYC01G105050.3,SOLYC12G005630.2,SOLYC02G085730.3,SOLYC02G083860.3,SOLYC02G081550.3,SOLYC09G014520.3,SOLYC11G013110.2,SOLYC03G118410.3,SOLYC06G062480.3,SOLYC07G042930.3,SOLYC06G073180.3,SOLYC05G006120.3,SOLYC04G071565.1,SOLYC11G072310.2,SOLYC12G005180.2,SOLYC10G006230.3,SOLYC01G081490.3,SOLYC01G…
	Ripe_Keto_vs_Control	up-regulated	GO:BP	response to abiotic stimulus	GO:0009628	8.20635e-06	5.08585	460	456	41	13501	SOLYC01G080280.3,SOLYC12G009200.2,SOLYC03G082420.3,SOLYC07G049550.3,SOLYC02G093600.3,SOLYC03G123540.3,SOLYC09G015020.1,SOLYC06G011350.3,SOLYC02G081190.3,SOLYC04G078900.3,SOLYC08G081690.3,SOLYC09G075950.1,SOLYC01G102960.3,SOLYC02G005200.3,SOLYC02G036350.3,SOLYC03G114450.3,SOLYC04G082250.3,SOLYC01G105050.3,SOLYC01G098190.3,SOLYC12G005630.2,SOLYC02G085730.3,SOLYC02G083860.3,SOLYC12G056830.1,SOLYC04G…
	Ripe_Keto_vs_Control	up-regulated	GO:BP	small molecule metabolic process	GO:0044281	2.22683e-05	4.65231	1147	456	74	13501	SOLYC05G046340.2,SOLYC06G074240.2,SOLYC05G009270.3,SOLYC01G080280.3,SOLYC05G056170.3,SOLYC05G050500.1,SOLYC06G053900.3,SOLYC04G054740.3,SOLYC06G069640.3,SOLYC03G097470.3,SOLYC11G073160.2,SOLYC08G066260.3,SOLYC02G020940.3,SOLYC10G007110.3,SOLYC02G080540.1,SOLYC02G062340.3,SOLYC08G082440.3,SOLYC01G006280.3,SOLYC04G009030.3,SOLYC07G061990.3,SOLYC01G110360.3,SOLYC08G078490.3,SOLYC06G061070.3,SOLYC06G…
	Ripe_Keto_vs_Control	up-regulated	GO:BP	response to reactive oxygen species	GO:0000302	8.92461e-05	4.04941	53	456	12	13501	SOLYC03G082420.3,SOLYC02G093600.3,SOLYC03G123540.3,SOLYC09G015020.1,SOLYC07G005210.3,SOLYC09G075950.1,SOLYC01G102960.3,SOLYC02G085730.3,SOLYC04G014480.3,SOLYC08G062340.3,SOLYC06G048410.3,SOLYC06G060260.3
	Ripe_Keto_vs_Control	up-regulated	GO:BP	generation of precursor metabolites and energy	GO:0006091	9.51862e-05	4.02143	392	456	35	13501	SOLYC09G008270.3,SOLYC12G009200.2,SOLYC05G026570.3,SOLYC07G022900.3,SOLYC10G007290.3,SOLYC01G018020.2,SOLYC01G103920.3,SOLYC02G080540.1,SOLYC02G062340.3,SOLYC05G007780.3,SOLYC01G110360.3,SOLYC02G086890.3,SOLYC04G082010.1,SOLYC10G005050.3,SOLYC02G005200.3,SOLYC07G032640.2,SOLYC04G082250.3,SOLYC01G105050.3,SOLYC07G066150.1,SOLYC02G065400.3,SOLYC12G056830.1,SOLYC02G079950.3,SOLYC02G081550.3,SOLYC09G…
	Ripe_Keto_vs_Control	up-regulated	GO:BP	response to hydrogen peroxide	GO:0042542	0.000127234	3.8954	28	456	9	13501	SOLYC03G082420.3,SOLYC02G093600.3,SOLYC03G123540.3,SOLYC09G015020.1,SOLYC09G075950.1,SOLYC01G102960.3,SOLYC02G085730.3,SOLYC04G014480.3,SOLYC08G062340.3
	Ripe_Keto_vs_Control	up-regulated	GO:BP	DNA duplex unwinding	GO:0032508	0.000207225	3.68356	22	456	8	13501	SOLYC01G110130.3,SOLYC01G079507.1,SOLYC02G070780.3,SOLYC07G018300.3,SOLYC11G040120.2,SOLYC09G097910.3,SOLYC02G082180.3,SOLYC09G007330.3
	Ripe_Keto_vs_Control	up-regulated	GO:BP	DNA geometric change	GO:0032392	0.00030841	3.51087	23	456	8	13501	SOLYC01G110130.3,SOLYC01G079507.1,SOLYC02G070780.3,SOLYC07G018300.3,SOLYC11G040120.2,SOLYC09G097910.3,SOLYC02G082180.3,SOLYC09G007330.3
	Ripe_Keto_vs_Control	up-regulated	GO:BP	small molecule biosynthetic process	GO:0044283	0.000361235	3.44221	433	456	36	13501	SOLYC06G074240.2,SOLYC05G009270.3,SOLYC01G080280.3,SOLYC05G056170.3,SOLYC06G053900.3,SOLYC04G054740.3,SOLYC06G069640.3,SOLYC03G097470.3,SOLYC11G073160.2,SOLYC01G006280.3,SOLYC07G061990.3,SOLYC02G091560.3,SOLYC07G055850.3,SOLYC05G050980.3,SOLYC10G006400.3,SOLYC04G009960.3,SOLYC11G010300.2,SOLYC02G085730.3,SOLYC12G089210.2,SOLYC03G118410.3,SOLYC07G054540.3,SOLYC00G024150.3,SOLYC12G019010.2,SOLYC05G…
	Ripe_Keto_vs_Control	up-regulated	GO:BP	glycine metabolic process	GO:0006544	0.00211456	2.67478	14	456	6	13501	SOLYC06G061070.3,SOLYC02G091560.3,SOLYC04G009960.3,SOLYC02G080810.3,SOLYC12G099930.2,SOLYC08G065490.3
	Ripe_Keto_vs_Control	up-regulated	GO:BP	response to high light intensity	GO:0009644	0.00211456	2.67478	14	456	6	13501	SOLYC03G082420.3,SOLYC09G075950.1,SOLYC04G082250.3,SOLYC02G081550.3,SOLYC12G005180.2,SOLYC01G107660.3
	Ripe_Keto_vs_Control	up-regulated	GO:BP	carboxylic acid metabolic process	GO:0019752	0.00258431	2.58765	653	456	45	13501	SOLYC05G009270.3,SOLYC01G080280.3,SOLYC05G056170.3,SOLYC06G053900.3,SOLYC03G097470.3,SOLYC08G066260.3,SOLYC10G007110.3,SOLYC02G062340.3,SOLYC01G006280.3,SOLYC01G110360.3,SOLYC06G061070.3,SOLYC06G059720.3,SOLYC02G091560.3,SOLYC05G050980.3,SOLYC04G078900.3,SOLYC10G006400.3,SOLYC04G009960.3,SOLYC02G085730.3,SOLYC12G089210.2,SOLYC03G118410.3,SOLYC02G080810.3,SOLYC08G066250.3,SOLYC04G008590.3,SOLYC07G…
	Ripe_Keto_vs_Control	up-regulated	GO:BP	response to inorganic substance	GO:0010035	0.00325135	2.48794	187	456	20	13501	SOLYC01G080280.3,SOLYC03G082420.3,SOLYC07G049550.3,SOLYC02G093600.3,SOLYC03G123540.3,SOLYC09G015020.1,SOLYC06G011350.3,SOLYC02G081190.3,SOLYC04G078900.3,SOLYC09G075950.1,SOLYC01G102960.3,SOLYC02G036350.3,SOLYC03G114450.3,SOLYC06G073730.2,SOLYC02G085730.3,SOLYC04G014480.3,SOLYC08G062340.3,SOLYC08G077170.3,SOLYC06G048410.3,SOLYC12G005180.2
	Ripe_Keto_vs_Control	up-regulated	GO:BP	response to oxidative stress	GO:0006979	0.00517225	2.28632	226	456	22	13501	SOLYC01G006290.3,SOLYC09G083190.3,SOLYC06G050440.3,SOLYC03G082420.3,SOLYC02G093600.3,SOLYC03G123540.3,SOLYC09G015020.1,SOLYC07G005210.3,SOLYC09G075950.1,SOLYC10G083650.1,SOLYC01G102960.3,SOLYC02G085730.3,SOLYC04G014480.3,SOLYC11G011170.2,SOLYC07G062060.3,SOLYC08G006720.3,SOLYC08G062340.3,SOLYC06G048410.3,SOLYC12G005180.2,SOLYC06G060260.3,SOLYC10G082030.2,SOLYC07G017800.3
	Ripe_Keto_vs_Control	up-regulated	GO:BP	oxoacid metabolic process	GO:0043436	0.00522264	2.28211	671	456	45	13501	SOLYC05G009270.3,SOLYC01G080280.3,SOLYC05G056170.3,SOLYC06G053900.3,SOLYC03G097470.3,SOLYC08G066260.3,SOLYC10G007110.3,SOLYC02G062340.3,SOLYC01G006280.3,SOLYC01G110360.3,SOLYC06G061070.3,SOLYC06G059720.3,SOLYC02G091560.3,SOLYC05G050980.3,SOLYC04G078900.3,SOLYC10G006400.3,SOLYC04G009960.3,SOLYC02G085730.3,SOLYC12G089210.2,SOLYC03G118410.3,SOLYC02G080810.3,SOLYC08G066250.3,SOLYC04G008590.3,SOLYC07G…
	Ripe_Keto_vs_Control	up-regulated	GO:BP	obsolete oxidation-reduction process	GO:0055114	0.00747795	2.12622	1503	456	81	13501	SOLYC04G057980.3,SOLYC02G070430.3,SOLYC10G080840.1,SOLYC01G006290.3,SOLYC02G086180.3,SOLYC01G008830.2,SOLYC03G112040.1,SOLYC01G096280.2,SOLYC07G055350.3,SOLYC06G083490.3,SOLYC05G026550.3,SOLYC01G067620.3,SOLYC07G054670.3,SOLYC01G111970.3,SOLYC02G023990.3,SOLYC02G020940.3,SOLYC06G050440.3,SOLYC07G043570.3,SOLYC07G049550.3,SOLYC01G088400.3,SOLYC03G097440.3,SOLYC04G009030.3,SOLYC11G020060.2,SOLYC01G…
	Ripe_Keto_vs_Control	up-regulated	GO:BP	response to osmotic stress	GO:0006970	0.00783959	2.10571	106	456	14	13501	SOLYC01G080280.3,SOLYC07G049550.3,SOLYC02G093600.3,SOLYC03G123540.3,SOLYC09G015020.1,SOLYC02G081190.3,SOLYC08G081690.3,SOLYC01G102960.3,SOLYC02G036350.3,SOLYC01G098190.3,SOLYC02G085730.3,SOLYC04G014480.3,SOLYC08G062340.3,SOLYC07G017800.3
	Ripe_Keto_vs_Control	up-regulated	GO:BP	photosynthetic electron transport chain	GO:0009767	0.0131625	1.88066	58	456	10	13501	SOLYC05G026570.3,SOLYC02G080540.1,SOLYC05G007780.3,SOLYC10G005050.3,SOLYC04G082250.3,SOLYC07G066150.1,SOLYC12G056830.1,SOLYC02G079950.3,SOLYC02G081550.3,SOLYC08G080050.3
	Ripe_Keto_vs_Control	up-regulated	GO:BP	organic acid metabolic process	GO:0006082	0.0132864	1.87659	718	456	46	13501	SOLYC05G009270.3,SOLYC01G080280.3,SOLYC05G056170.3,SOLYC06G053900.3,SOLYC03G097470.3,SOLYC08G066260.3,SOLYC10G007110.3,SOLYC02G062340.3,SOLYC01G006280.3,SOLYC01G110360.3,SOLYC06G061070.3,SOLYC06G059720.3,SOLYC02G091560.3,SOLYC05G050980.3,SOLYC04G078900.3,SOLYC10G006400.3,SOLYC04G009960.3,SOLYC02G085730.3,SOLYC12G089210.2,SOLYC03G118410.3,SOLYC02G080810.3,SOLYC08G066250.3,SOLYC04G008590.3,SOLYC07G…
	Ripe_Keto_vs_Control	up-regulated	GO:BP	response to chemical	GO:0042221	0.0139955	1.85401	785	456	49	13501	SOLYC01G098400.3,SOLYC01G080280.3,SOLYC05G005865.1,SOLYC09G008170.2,SOLYC06G048840.3,SOLYC03G082420.3,SOLYC07G049550.3,SOLYC05G047460.3,SOLYC02G093600.3,SOLYC03G123540.3,SOLYC09G015020.1,SOLYC03G123550.1,SOLYC06G011350.3,SOLYC05G013460.3,SOLYC02G081190.3,SOLYC02G091560.3,SOLYC04G074840.3,SOLYC07G005210.3,SOLYC04G078900.3,SOLYC08G081690.3,SOLYC10G005050.3,SOLYC09G075950.1,SOLYC10G083650.1,SOLYC01G…
	Ripe_Keto_vs_Control	up-regulated	GO:BP	photosynthetic electron transport in photosystem I	GO:0009773	0.0172707	1.76269	12	456	5	13501	SOLYC05G026570.3,SOLYC10G005050.3,SOLYC07G066150.1,SOLYC12G056830.1,SOLYC08G080050.3
	Ripe_Keto_vs_Control	up-regulated	GO:BP	photosynthesis, light harvesting	GO:0009765	0.0188937	1.72368	28	456	7	13501	SOLYC12G009200.2,SOLYC07G022900.3,SOLYC04G082250.3,SOLYC01G105050.3,SOLYC02G081550.3,SOLYC09G014520.3,SOLYC10G006230.3
	Ripe_Keto_vs_Control	up-regulated	GO:BP	PSII associated light-harvesting complex II catabolic process	GO:0010304	0.0236328	1.62648	3	456	3	13501	SOLYC04G082250.3,SOLYC02G081550.3,SOLYC07G024000.3
	Ripe_Keto_vs_Control	up-regulated	GO:BP	response to light intensity	GO:0009642	0.0306385	1.51373	30	456	7	13501	SOLYC03G082420.3,SOLYC09G075950.1,SOLYC04G082250.3,SOLYC02G085730.3,SOLYC02G081550.3,SOLYC12G005180.2,SOLYC01G107660.3
	Ripe_Keto_vs_Control	up-regulated	GO:BP	response to salt stress	GO:0009651	0.0330111	1.48134	91	456	12	13501	SOLYC01G080280.3,SOLYC07G049550.3,SOLYC02G093600.3,SOLYC03G123540.3,SOLYC09G015020.1,SOLYC02G081190.3,SOLYC01G102960.3,SOLYC02G036350.3,SOLYC01G098190.3,SOLYC02G085730.3,SOLYC04G014480.3,SOLYC08G062340.3
	Ripe_Keto_vs_Control	up-regulated	GO:CC	plastid	GO:0009536	1.46349e-30	29.8346	951	393	113	11096	SOLYC06G074240.2,SOLYC09G083190.3,SOLYC07G017950.3,SOLYC01G080280.3,SOLYC06G060340.3,SOLYC05G009570.3,SOLYC12G009200.2,SOLYC05G026570.3,SOLYC09G064500.3,SOLYC12G096100.1,SOLYC05G026550.3,SOLYC03G097470.3,SOLYC03G095700.1,SOLYC02G020940.3,SOLYC03G082420.3,SOLYC01G103920.3,SOLYC02G080540.1,SOLYC06G076790.1,SOLYC05G009530.3,SOLYC05G007780.3,SOLYC12G056620.2,SOLYC04G056580.3,SOLYC04G009030.3,SOLYC07G…
	Ripe_Keto_vs_Control	up-regulated	GO:CC	chloroplast	GO:0009507	4.69959e-29	28.3279	923	393	109	11096	SOLYC06G074240.2,SOLYC09G083190.3,SOLYC01G080280.3,SOLYC06G060340.3,SOLYC05G009570.3,SOLYC12G009200.2,SOLYC05G026570.3,SOLYC09G064500.3,SOLYC12G096100.1,SOLYC05G026550.3,SOLYC03G097470.3,SOLYC03G095700.1,SOLYC02G020940.3,SOLYC03G082420.3,SOLYC01G103920.3,SOLYC02G080540.1,SOLYC06G076790.1,SOLYC05G009530.3,SOLYC05G007780.3,SOLYC12G056620.2,SOLYC04G056580.3,SOLYC04G009030.3,SOLYC07G061990.3,SOLYC08G…
	Ripe_Keto_vs_Control	up-regulated	GO:CC	thylakoid	GO:0009579	5.78685e-28	27.2376	319	393	63	11096	SOLYC03G115005.1,SOLYC09G083190.3,SOLYC01G080280.3,SOLYC06G060340.3,SOLYC05G009570.3,SOLYC12G009200.2,SOLYC05G026570.3,SOLYC09G064500.3,SOLYC05G026550.3,SOLYC01G109040.3,SOLYC10G077120.2,SOLYC02G080540.1,SOLYC06G076790.1,SOLYC05G009530.3,SOLYC05G007780.3,SOLYC12G056620.2,SOLYC04G071930.3,SOLYC03G007860.1,SOLYC02G086890.3,SOLYC04G082010.1,SOLYC10G005050.3,SOLYC07G054210.3,SOLYC05G009300.1,SOLYC02G…
	Ripe_Keto_vs_Control	up-regulated	GO:CC	plastid thylakoid	GO:0031976	6.53354e-25	24.1849	209	393	49	11096	SOLYC09G083190.3,SOLYC01G080280.3,SOLYC06G060340.3,SOLYC05G009570.3,SOLYC12G009200.2,SOLYC05G026570.3,SOLYC09G064500.3,SOLYC05G026550.3,SOLYC02G080540.1,SOLYC06G076790.1,SOLYC05G009530.3,SOLYC12G056620.2,SOLYC04G071930.3,SOLYC03G007860.1,SOLYC02G086890.3,SOLYC04G082010.1,SOLYC10G005050.3,SOLYC07G054210.3,SOLYC05G009300.1,SOLYC02G090100.1,SOLYC01G009080.3,SOLYC03G114450.3,SOLYC04G082250.3,SOLYC01G…
	Ripe_Keto_vs_Control	up-regulated	GO:CC	chloroplast thylakoid	GO:0009534	6.53354e-25	24.1849	209	393	49	11096	SOLYC09G083190.3,SOLYC01G080280.3,SOLYC06G060340.3,SOLYC05G009570.3,SOLYC12G009200.2,SOLYC05G026570.3,SOLYC09G064500.3,SOLYC05G026550.3,SOLYC02G080540.1,SOLYC06G076790.1,SOLYC05G009530.3,SOLYC12G056620.2,SOLYC04G071930.3,SOLYC03G007860.1,SOLYC02G086890.3,SOLYC04G082010.1,SOLYC10G005050.3,SOLYC07G054210.3,SOLYC05G009300.1,SOLYC02G090100.1,SOLYC01G009080.3,SOLYC03G114450.3,SOLYC04G082250.3,SOLYC01G…
	Ripe_Keto_vs_Control	up-regulated	GO:CC	photosynthetic membrane	GO:0034357	5.83194e-24	23.2342	249	393	52	11096	SOLYC03G115005.1,SOLYC09G083190.3,SOLYC01G080280.3,SOLYC06G060340.3,SOLYC05G009570.3,SOLYC12G009200.2,SOLYC05G026570.3,SOLYC09G064500.3,SOLYC05G026550.3,SOLYC10G077120.2,SOLYC02G080540.1,SOLYC06G076790.1,SOLYC05G007780.3,SOLYC12G056620.2,SOLYC04G071930.3,SOLYC03G007860.1,SOLYC02G086890.3,SOLYC04G082010.1,SOLYC10G005050.3,SOLYC07G054210.3,SOLYC05G009300.1,SOLYC01G009080.3,SOLYC03G114450.3,SOLYC07G…
	Ripe_Keto_vs_Control	up-regulated	GO:CC	thylakoid membrane	GO:0042651	4.41943e-23	22.3546	208	393	47	11096	SOLYC03G115005.1,SOLYC09G083190.3,SOLYC01G080280.3,SOLYC06G060340.3,SOLYC05G009570.3,SOLYC12G009200.2,SOLYC05G026570.3,SOLYC09G064500.3,SOLYC05G026550.3,SOLYC02G080540.1,SOLYC06G076790.1,SOLYC05G007780.3,SOLYC12G056620.2,SOLYC04G071930.3,SOLYC03G007860.1,SOLYC02G086890.3,SOLYC04G082010.1,SOLYC10G005050.3,SOLYC07G054210.3,SOLYC05G009300.1,SOLYC01G009080.3,SOLYC03G114450.3,SOLYC07G032640.2,SOLYC04G…
	Ripe_Keto_vs_Control	up-regulated	GO:CC	plastid thylakoid membrane	GO:0055035	9.29277e-21	20.0319	183	393	42	11096	SOLYC09G083190.3,SOLYC01G080280.3,SOLYC06G060340.3,SOLYC05G009570.3,SOLYC12G009200.2,SOLYC05G026570.3,SOLYC09G064500.3,SOLYC05G026550.3,SOLYC02G080540.1,SOLYC06G076790.1,SOLYC12G056620.2,SOLYC04G071930.3,SOLYC03G007860.1,SOLYC02G086890.3,SOLYC04G082010.1,SOLYC10G005050.3,SOLYC07G054210.3,SOLYC05G009300.1,SOLYC01G009080.3,SOLYC03G114450.3,SOLYC04G082250.3,SOLYC01G105050.3,SOLYC07G066150.1,SOLYC12G…
	Ripe_Keto_vs_Control	up-regulated	GO:CC	chloroplast thylakoid membrane	GO:0009535	9.29277e-21	20.0319	183	393	42	11096	SOLYC09G083190.3,SOLYC01G080280.3,SOLYC06G060340.3,SOLYC05G009570.3,SOLYC12G009200.2,SOLYC05G026570.3,SOLYC09G064500.3,SOLYC05G026550.3,SOLYC02G080540.1,SOLYC06G076790.1,SOLYC12G056620.2,SOLYC04G071930.3,SOLYC03G007860.1,SOLYC02G086890.3,SOLYC04G082010.1,SOLYC10G005050.3,SOLYC07G054210.3,SOLYC05G009300.1,SOLYC01G009080.3,SOLYC03G114450.3,SOLYC04G082250.3,SOLYC01G105050.3,SOLYC07G066150.1,SOLYC12G…
	Ripe_Keto_vs_Control	up-regulated	GO:CC	plastid membrane	GO:0042170	1.61964e-17	16.7906	231	393	43	11096	SOLYC09G083190.3,SOLYC01G080280.3,SOLYC06G060340.3,SOLYC05G009570.3,SOLYC12G009200.2,SOLYC05G026570.3,SOLYC09G064500.3,SOLYC05G026550.3,SOLYC02G080540.1,SOLYC06G076790.1,SOLYC12G056620.2,SOLYC04G071930.3,SOLYC03G007860.1,SOLYC02G086890.3,SOLYC04G082010.1,SOLYC10G005050.3,SOLYC07G054210.3,SOLYC05G009300.1,SOLYC01G009080.3,SOLYC03G114450.3,SOLYC04G082250.3,SOLYC01G105050.3,SOLYC07G066150.1,SOLYC12G…
	Ripe_Keto_vs_Control	up-regulated	GO:CC	plastid envelope	GO:0009526	2.92396e-17	16.534	318	393	50	11096	SOLYC09G083190.3,SOLYC01G080280.3,SOLYC06G060340.3,SOLYC05G009570.3,SOLYC12G009200.2,SOLYC05G026570.3,SOLYC09G064500.3,SOLYC05G026550.3,SOLYC02G080540.1,SOLYC06G076790.1,SOLYC05G009530.3,SOLYC12G056620.2,SOLYC04G071930.3,SOLYC03G007860.1,SOLYC02G086890.3,SOLYC04G082010.1,SOLYC10G005050.3,SOLYC07G054210.3,SOLYC05G009300.1,SOLYC01G009080.3,SOLYC03G114450.3,SOLYC04G082250.3,SOLYC01G105050.3,SOLYC07G…
	Ripe_Keto_vs_Control	up-regulated	GO:CC	plastid stroma	GO:0009532	1.7612e-10	9.75419	206	393	32	11096	SOLYC01G080280.3,SOLYC05G009570.3,SOLYC12G009200.2,SOLYC09G064500.3,SOLYC03G082420.3,SOLYC05G009530.3,SOLYC06G059720.3,SOLYC02G086890.3,SOLYC10G005050.3,SOLYC01G009080.3,SOLYC10G006400.3,SOLYC12G017510.2,SOLYC01G105050.3,SOLYC03G111610.3,SOLYC03G116570.3,SOLYC05G005873.1,SOLYC12G056830.1,SOLYC09G097910.3,SOLYC09G014520.3,SOLYC09G065900.3,SOLYC03G118410.3,SOLYC03G117890.3,SOLYC05G012620.3,SOLYC11G…
	Ripe_Keto_vs_Control	up-regulated	GO:CC	chloroplast stroma	GO:0009570	1.5356e-09	8.81372	197	393	30	11096	SOLYC01G080280.3,SOLYC05G009570.3,SOLYC12G009200.2,SOLYC09G064500.3,SOLYC03G082420.3,SOLYC05G009530.3,SOLYC06G059720.3,SOLYC02G086890.3,SOLYC01G009080.3,SOLYC10G006400.3,SOLYC01G105050.3,SOLYC03G111610.3,SOLYC03G116570.3,SOLYC05G005873.1,SOLYC12G056830.1,SOLYC09G097910.3,SOLYC09G014520.3,SOLYC09G065900.3,SOLYC03G118410.3,SOLYC03G117890.3,SOLYC05G012620.3,SOLYC11G006970.2,SOLYC11G066890.1,SOLYC04G…
	Ripe_Keto_vs_Control	up-regulated	GO:CC	organelle envelope	GO:0031967	3.12695e-09	8.50488	552	393	53	11096	SOLYC09G083190.3,SOLYC01G080280.3,SOLYC06G060340.3,SOLYC05G009570.3,SOLYC12G009200.2,SOLYC05G026570.3,SOLYC09G064500.3,SOLYC05G026550.3,SOLYC02G080540.1,SOLYC06G076790.1,SOLYC05G009530.3,SOLYC12G056620.2,SOLYC07G055850.3,SOLYC04G071930.3,SOLYC03G007860.1,SOLYC02G086890.3,SOLYC04G082010.1,SOLYC10G005050.3,SOLYC07G054210.3,SOLYC05G009300.1,SOLYC01G009080.3,SOLYC03G114450.3,SOLYC04G082250.3,SOLYC02G…
	Ripe_Keto_vs_Control	up-regulated	GO:CC	envelope	GO:0031975	3.12695e-09	8.50488	552	393	53	11096	SOLYC09G083190.3,SOLYC01G080280.3,SOLYC06G060340.3,SOLYC05G009570.3,SOLYC12G009200.2,SOLYC05G026570.3,SOLYC09G064500.3,SOLYC05G026550.3,SOLYC02G080540.1,SOLYC06G076790.1,SOLYC05G009530.3,SOLYC12G056620.2,SOLYC07G055850.3,SOLYC04G071930.3,SOLYC03G007860.1,SOLYC02G086890.3,SOLYC04G082010.1,SOLYC10G005050.3,SOLYC07G054210.3,SOLYC05G009300.1,SOLYC01G009080.3,SOLYC03G114450.3,SOLYC04G082250.3,SOLYC02G…
	Ripe_Keto_vs_Control	up-regulated	GO:CC	photosystem	GO:0009521	4.84516e-09	8.31469	111	393	22	11096	SOLYC03G115005.1,SOLYC06G060340.3,SOLYC12G009200.2,SOLYC09G064500.3,SOLYC10G077120.2,SOLYC05G007780.3,SOLYC10G005050.3,SOLYC07G032640.2,SOLYC01G105050.3,SOLYC07G066150.1,SOLYC09G065910.2,SOLYC09G063130.3,SOLYC02G065400.3,SOLYC07G044860.3,SOLYC06G082940.3,SOLYC02G079950.3,SOLYC09G014520.3,SOLYC06G054260.1,SOLYC02G069450.3,SOLYC12G017250.2,SOLYC08G006930.3,SOLYC10G006230.3
	Ripe_Keto_vs_Control	up-regulated	GO:CC	organelle subcompartment	GO:0031984	1.23726e-08	7.90754	590	393	54	11096	SOLYC02G086180.3,SOLYC09G083190.3,SOLYC01G080280.3,SOLYC06G060340.3,SOLYC05G009570.3,SOLYC12G009200.2,SOLYC05G026570.3,SOLYC09G064500.3,SOLYC05G026550.3,SOLYC02G080540.1,SOLYC06G076790.1,SOLYC05G009530.3,SOLYC12G056620.2,SOLYC04G071930.3,SOLYC03G007860.1,SOLYC02G086890.3,SOLYC05G015640.3,SOLYC04G082010.1,SOLYC10G005050.3,SOLYC07G054210.3,SOLYC05G009300.1,SOLYC02G090100.1,SOLYC01G009080.3,SOLYC03G…
	Ripe_Keto_vs_Control	up-regulated	GO:CC	cytoplasm	GO:0005737	1.71898e-07	6.76473	4161	393	205	11096	SOLYC05G046340.2,SOLYC06G065690.3,SOLYC07G061800.3,SOLYC05G012790.3,SOLYC07G051870.1,SOLYC06G074240.2,SOLYC02G086180.3,SOLYC01G098400.3,SOLYC09G083190.3,SOLYC07G017950.3,SOLYC01G080280.3,SOLYC06G060340.3,SOLYC05G056170.3,SOLYC05G009570.3,SOLYC12G009200.2,SOLYC05G026570.3,SOLYC04G054740.3,SOLYC09G064500.3,SOLYC12G096100.1,SOLYC12G013700.2,SOLYC05G026550.3,SOLYC03G097470.3,SOLYC03G095700.1,SOLYC06G…
	Ripe_Keto_vs_Control	up-regulated	GO:CC	photosystem II	GO:0009523	5.9229e-07	6.22747	64	393	15	11096	SOLYC03G115005.1,SOLYC06G060340.3,SOLYC12G009200.2,SOLYC09G064500.3,SOLYC10G077120.2,SOLYC05G007780.3,SOLYC07G032640.2,SOLYC01G105050.3,SOLYC09G065910.2,SOLYC02G065400.3,SOLYC07G044860.3,SOLYC02G079950.3,SOLYC09G014520.3,SOLYC12G017250.2,SOLYC10G006230.3
	Ripe_Keto_vs_Control	up-regulated	GO:CC	MCM complex	GO:0042555	7.42878e-06	5.12908	5	393	5	11096	SOLYC01G110130.3,SOLYC01G079507.1,SOLYC02G070780.3,SOLYC11G040120.2,SOLYC02G082180.3
	Ripe_Keto_vs_Control	up-regulated	GO:CC	chloroplast envelope	GO:0009941	1.36464e-05	4.86498	167	393	22	11096	SOLYC01G080280.3,SOLYC12G009200.2,SOLYC02G080540.1,SOLYC06G076790.1,SOLYC05G009530.3,SOLYC02G086890.3,SOLYC10G005050.3,SOLYC07G054210.3,SOLYC04G082250.3,SOLYC01G105050.3,SOLYC07G066150.1,SOLYC12G005630.2,SOLYC03G111610.3,SOLYC05G005873.1,SOLYC12G056830.1,SOLYC02G081550.3,SOLYC09G014520.3,SOLYC03G118410.3,SOLYC05G009930.3,SOLYC11G065830.2,SOLYC08G079660.3,SOLYC03G007110.3
	Ripe_Keto_vs_Control	up-regulated	GO:CC	photosystem II oxygen evolving complex	GO:0009654	0.000140772	3.85148	24	393	8	11096	SOLYC03G115005.1,SOLYC09G064500.3,SOLYC05G007780.3,SOLYC07G032640.2,SOLYC02G065400.3,SOLYC07G044860.3,SOLYC02G079950.3,SOLYC12G017250.2
	Ripe_Keto_vs_Control	up-regulated	GO:CC	photosystem I	GO:0009522	0.000903189	3.04422	49	393	10	11096	SOLYC12G009200.2,SOLYC10G005050.3,SOLYC07G066150.1,SOLYC09G063130.3,SOLYC06G082940.3,SOLYC09G014520.3,SOLYC06G054260.1,SOLYC02G069450.3,SOLYC08G006930.3,SOLYC10G006230.3
	Ripe_Keto_vs_Control	up-regulated	GO:CC	organelle membrane	GO:0031090	0.0092174	2.03539	916	393	55	11096	SOLYC07G061800.3,SOLYC02G086180.3,SOLYC09G083190.3,SOLYC01G080280.3,SOLYC06G060340.3,SOLYC05G009570.3,SOLYC12G009200.2,SOLYC05G026570.3,SOLYC09G064500.3,SOLYC05G026550.3,SOLYC02G069680.3,SOLYC02G080540.1,SOLYC09G092680.3,SOLYC06G076790.1,SOLYC12G056620.2,SOLYC05G013460.3,SOLYC07G055850.3,SOLYC04G071930.3,SOLYC03G007860.1,SOLYC02G086890.3,SOLYC04G082010.1,SOLYC10G005050.3,SOLYC07G054210.3,SOLYC05G…
	Ripe_Keto_vs_Control	up-regulated	KEGG	Photosynthesis	KEGG:00195	7.10929e-12	11.1482	33	146	17	2501	SOLYC06G060340.3,SOLYC09G064500.3,SOLYC01G103920.3,SOLYC02G080540.1,SOLYC05G007780.3,SOLYC04G082010.1,SOLYC06G065990.1,SOLYC07G066150.1,SOLYC12G005630.2,SOLYC09G063130.3,SOLYC02G065400.3,SOLYC07G044860.3,SOLYC12G056830.1,SOLYC06G082940.3,SOLYC02G079950.3,SOLYC06G054260.1,SOLYC12G017250.2
	Ripe_Keto_vs_Control	up-regulated	KEGG	Metabolic pathways	KEGG:01100	1.12873e-05	4.94741	1193	146	99	2501	SOLYC05G046340.2,SOLYC02G086180.3,SOLYC07G017950.3,SOLYC01G008830.2,SOLYC01G080280.3,SOLYC05G056170.3,SOLYC12G009200.2,SOLYC06G053900.3,SOLYC04G054740.3,SOLYC06G069640.3,SOLYC03G115500.3,SOLYC03G097470.3,SOLYC01G018020.2,SOLYC02G020940.3,SOLYC06G050440.3,SOLYC07G049550.3,SOLYC02G080540.1,SOLYC02G062340.3,SOLYC09G092130.3,SOLYC08G082440.3,SOLYC01G006280.3,SOLYC05G009530.3,SOLYC04G009030.3,SOLYC01G…
	Ripe_Keto_vs_Control	up-regulated	KEGG	Carbon metabolism	KEGG:01200	0.000952838	3.02098	149	146	22	2501	SOLYC07G017950.3,SOLYC01G018020.2,SOLYC02G020940.3,SOLYC02G062340.3,SOLYC01G006280.3,SOLYC05G009530.3,SOLYC04G009030.3,SOLYC01G110360.3,SOLYC08G076220.3,SOLYC06G061070.3,SOLYC02G091560.3,SOLYC03G034220.3,SOLYC02G080810.3,SOLYC04G011350.3,SOLYC04G008590.3,SOLYC11G010450.2,SOLYC06G069530.3,SOLYC12G099930.2,SOLYC12G009400.2,SOLYC04G015200.3,SOLYC09G008840.3,SOLYC08G065490.3
	Ripe_Keto_vs_Control	up-regulated	KEGG	Biosynthesis of secondary metabolites	KEGG:01110	0.000972772	3.01199	696	146	63	2501	SOLYC05G046340.2,SOLYC02G086180.3,SOLYC07G017950.3,SOLYC05G056170.3,SOLYC06G053900.3,SOLYC04G054740.3,SOLYC01G018020.2,SOLYC06G050440.3,SOLYC07G049550.3,SOLYC02G062340.3,SOLYC09G092130.3,SOLYC05G009530.3,SOLYC07G061990.3,SOLYC01G110360.3,SOLYC03G097030.3,SOLYC02G081190.3,SOLYC06G061070.3,SOLYC02G091560.3,SOLYC06G053980.3,SOLYC01G080900.3,SOLYC07G055850.3,SOLYC05G050980.3,SOLYC07G054210.3,SOLYC04G…
	Ripe_Keto_vs_Control	up-regulated	KEGG	Carbon fixation in photosynthetic organisms	KEGG:00710	0.0390181	1.40873	38	146	8	2501	SOLYC07G017950.3,SOLYC01G018020.2,SOLYC02G020940.3,SOLYC02G062340.3,SOLYC04G009030.3,SOLYC01G110360.3,SOLYC08G076220.3,SOLYC03G034220.3
	Ripe_Keto_vs_Control	down-regulated	GO:MF	DNA-binding transcription factor activity	GO:0003700	2.03049e-07	6.6924	811	572	62	17255	SOLYC02G086930.3,SOLYC02G079040.3,SOLYC09G009100.3,SOLYC06G075250.3,SOLYC03G005990.3,SOLYC01G096320.3,SOLYC07G047960.3,SOLYC02G093130.2,SOLYC08G006320.3,SOLYC01G079260.3,SOLYC11G020670.1,SOLYC11G012510.2,SOLYC06G068460.3,SOLYC03G116890.3,SOLYC02G080890.3,SOLYC04G054910.3,SOLYC01G110310.3,SOLYC08G005050.3,SOLYC08G065970.3,SOLYC05G051200.1,SOLYC08G082210.3,SOLYC04G072900.1,SOLYC05G052030.1,SOLYC04G…
	Ripe_Keto_vs_Control	down-regulated	GO:MF	transcription regulator activity	GO:0140110	8.71765e-06	5.0596	916	572	63	17255	SOLYC02G086930.3,SOLYC02G079040.3,SOLYC09G009100.3,SOLYC06G075250.3,SOLYC03G005990.3,SOLYC01G096320.3,SOLYC07G047960.3,SOLYC02G093130.2,SOLYC08G006320.3,SOLYC01G079260.3,SOLYC11G020670.1,SOLYC11G012510.2,SOLYC06G068460.3,SOLYC03G116890.3,SOLYC02G080890.3,SOLYC04G054910.3,SOLYC01G110310.3,SOLYC08G005050.3,SOLYC08G065970.3,SOLYC05G051200.1,SOLYC08G082210.3,SOLYC04G072900.1,SOLYC05G052030.1,SOLYC04G…
	Ripe_Keto_vs_Control	down-regulated	GO:MF	sequence-specific DNA binding	GO:0043565	3.62516e-05	4.44067	641	572	48	17255	SOLYC08G080120.3,SOLYC02G086930.3,SOLYC02G079040.3,SOLYC09G009100.3,SOLYC05G007770.3,SOLYC09G091250.3,SOLYC01G096320.3,SOLYC07G047960.3,SOLYC08G006320.3,SOLYC01G079260.3,SOLYC11G020670.1,SOLYC11G012510.2,SOLYC06G068460.3,SOLYC04G081235.1,SOLYC03G116890.3,SOLYC02G080890.3,SOLYC01G110310.3,SOLYC03G116100.3,SOLYC08G005050.3,SOLYC01G106700.3,SOLYC04G072900.1,SOLYC04G074700.3,SOLYC10G006130.1,SOLYC05G…
	Ripe_Keto_vs_Control	down-regulated	GO:MF	calcium ion binding	GO:0005509	0.0107134	1.97007	252	572	22	17255	SOLYC10G074740.1,SOLYC03G033540.3,SOLYC01G097520.3,SOLYC12G014460.2,SOLYC10G079755.1,SOLYC02G091500.1,SOLYC06G068090.3,SOLYC10G079130.2,SOLYC10G079420.1,SOLYC10G006700.1,SOLYC07G053050.1,SOLYC10G006660.3,SOLYC08G080130.3,SOLYC02G088090.1,SOLYC04G048900.3,SOLYC12G088840.1,SOLYC04G073990.3,SOLYC01G005410.3,SOLYC01G005400.3,SOLYC06G073830.1,SOLYC01G099620.3,SOLYC03G031630.3
	Ripe_Keto_vs_Control	down-regulated	GO:MF	protein kinase activity	GO:0004672	0.0130447	1.88457	1164	572	64	17255	SOLYC11G072660.2,SOLYC02G021440.3,SOLYC07G006770.2,SOLYC03G033540.3,SOLYC12G009010.2,SOLYC06G082920.3,SOLYC03G078520.3,SOLYC08G007910.3,SOLYC03G112950.3,SOLYC02G071740.3,SOLYC11G006180.2,SOLYC08G081280.3,SOLYC06G060680.2,SOLYC10G076760.2,SOLYC03G006400.3,SOLYC08G076050.3,SOLYC09G061930.3,SOLYC09G008010.3,SOLYC09G075910.1,SOLYC10G079130.2,SOLYC06G005170.3,SOLYC05G007140.3,SOLYC01G102700.3,SOLYC06G…
	Ripe_Keto_vs_Control	down-regulated	GO:MF	chitin binding	GO:0008061	0.0309052	1.50997	24	572	6	17255	SOLYC10G055810.2,SOLYC01G097270.3,SOLYC10G055800.2,SOLYC03G116225.1,SOLYC04G072000.3,SOLYC03G116230.3
	Ripe_Keto_vs_Control	down-regulated	GO:BP	regulation of transcription, DNA-templated	GO:0006355	0.035774	1.44643	1493	449	77	13501	SOLYC08G080120.3,SOLYC02G086930.3,SOLYC07G032480.3,SOLYC09G009100.3,SOLYC05G007770.3,SOLYC09G065850.3,SOLYC09G091250.3,SOLYC08G007910.3,SOLYC06G053840.3,SOLYC04G076850.3,SOLYC01G096320.3,SOLYC07G047960.3,SOLYC12G042077.1,SOLYC02G093130.2,SOLYC08G081280.3,SOLYC08G006320.3,SOLYC01G079260.3,SOLYC11G020670.1,SOLYC06G068460.3,SOLYC04G081235.1,SOLYC03G116890.3,SOLYC02G080890.3,SOLYC04G054910.3,SOLYC01G…
	Ripe_Keto_vs_Control	down-regulated	GO:BP	regulation of nucleic acid-templated transcription	GO:1903506	0.035774	1.44643	1493	449	77	13501	SOLYC08G080120.3,SOLYC02G086930.3,SOLYC07G032480.3,SOLYC09G009100.3,SOLYC05G007770.3,SOLYC09G065850.3,SOLYC09G091250.3,SOLYC08G007910.3,SOLYC06G053840.3,SOLYC04G076850.3,SOLYC01G096320.3,SOLYC07G047960.3,SOLYC12G042077.1,SOLYC02G093130.2,SOLYC08G081280.3,SOLYC08G006320.3,SOLYC01G079260.3,SOLYC11G020670.1,SOLYC06G068460.3,SOLYC04G081235.1,SOLYC03G116890.3,SOLYC02G080890.3,SOLYC04G054910.3,SOLYC01G…
	Ripe_Keto_vs_Control	down-regulated	GO:BP	regulation of RNA biosynthetic process	GO:2001141	0.035774	1.44643	1493	449	77	13501	SOLYC08G080120.3,SOLYC02G086930.3,SOLYC07G032480.3,SOLYC09G009100.3,SOLYC05G007770.3,SOLYC09G065850.3,SOLYC09G091250.3,SOLYC08G007910.3,SOLYC06G053840.3,SOLYC04G076850.3,SOLYC01G096320.3,SOLYC07G047960.3,SOLYC12G042077.1,SOLYC02G093130.2,SOLYC08G081280.3,SOLYC08G006320.3,SOLYC01G079260.3,SOLYC11G020670.1,SOLYC06G068460.3,SOLYC04G081235.1,SOLYC03G116890.3,SOLYC02G080890.3,SOLYC04G054910.3,SOLYC01G…
	Ripe_Keto_vs_Control	down-regulated	GO:BP	protein phosphorylation	GO:0006468	0.0480847	1.31799	1212	449	65	13501	SOLYC11G072660.2,SOLYC07G032480.3,SOLYC02G021440.3,SOLYC07G006770.2,SOLYC03G033540.3,SOLYC12G009010.2,SOLYC06G082920.3,SOLYC03G078520.3,SOLYC08G007910.3,SOLYC02G071740.3,SOLYC11G006180.2,SOLYC08G081280.3,SOLYC06G060680.2,SOLYC10G076760.2,SOLYC03G006400.3,SOLYC08G076050.3,SOLYC09G061930.3,SOLYC09G008010.3,SOLYC09G075910.1,SOLYC10G079130.2,SOLYC06G005170.3,SOLYC05G007140.3,SOLYC01G102700.3,SOLYC06G…
	Ripe_Keto_vs_Control	down-regulated	GO:CC	plasma membrane	GO:0005886	0.0219805	1.65796	959	379	54	11096	SOLYC11G072660.2,SOLYC05G026540.3,SOLYC01G005020.3,SOLYC01G109110.3,SOLYC07G006770.2,SOLYC04G016260.3,SOLYC01G096930.3,SOLYC09G031920.1,SOLYC01G094040.3,SOLYC08G023440.3,SOLYC04G054480.3,SOLYC09G005080.1,SOLYC01G008290.3,SOLYC06G068090.3,SOLYC09G075910.1,SOLYC08G075370.3,SOLYC08G007460.2,SOLYC04G051510.1,SOLYC05G008310.3,SOLYC04G076140.3,SOLYC02G090110.3,SOLYC03G096290.3,SOLYC01G111980.3,SOLYC05G…
	Ripe_Keto_vs_Control	down-regulated	GO:CC	cell periphery	GO:0071944	0.0340635	1.46771	1214	379	64	11096	SOLYC11G072660.2,SOLYC05G026540.3,SOLYC01G005020.3,SOLYC03G111310.3,SOLYC01G109110.3,SOLYC07G006770.2,SOLYC04G016260.3,SOLYC01G096930.3,SOLYC09G031920.1,SOLYC03G025600.3,SOLYC01G094040.3,SOLYC08G023440.3,SOLYC04G054480.3,SOLYC01G112000.3,SOLYC09G005080.1,SOLYC01G008290.3,SOLYC06G068090.3,SOLYC09G075910.1,SOLYC08G075370.3,SOLYC08G007460.2,SOLYC02G090360.3,SOLYC08G082170.3,SOLYC04G051510.1,SOLYC05G…
	Ripe_Keto_vs_Control	down-regulated	KEGG	Fatty acid degradation	KEGG:00071	0.0305792	1.51457	21	95	5	2501	SOLYC06G053670.1,SOLYC01G091520.3,SOLYC09G092450.3,SOLYC06G060250.3,SOLYC08G068390.3
	Ripe_Keto_vs_Bcaro	up-regulated	GO:MF	catalytic activity	GO:0003824	3.44345e-09	8.46301	8412	397	259	17255	SOLYC10G006290.3,SOLYC03G097210.3,SOLYC00G024150.3,SOLYC08G081530.3,SOLYC08G076360.3,SOLYC12G037970.2,SOLYC03G115030.3,SOLYC07G063190.3,SOLYC00G006810.3,SOLYC02G086830.3,SOLYC10G077040.2,SOLYC09G005700.3,SOLYC11G009080.2,SOLYC05G050970.3,SOLYC05G013160.3,SOLYC03G071590.3,SOLYC05G056270.3,SOLYC04G009630.3,SOLYC01G081300.3,SOLYC09G008190.3,SOLYC01G080930.3,SOLYC12G005630.2,SOLYC02G087230.3,SOLYC11G…
	Ripe_Keto_vs_Bcaro	up-regulated	GO:MF	oxidoreductase activity	GO:0016491	7.03955e-09	8.15246	1805	397	86	17255	SOLYC08G081530.3,SOLYC07G063190.3,SOLYC10G077040.2,SOLYC03G071590.3,SOLYC12G005630.2,SOLYC02G087230.3,SOLYC02G032860.3,SOLYC07G062060.3,SOLYC09G009820.3,SOLYC08G079280.3,SOLYC05G009030.3,SOLYC03G025840.3,SOLYC07G045050.3,SOLYC09G091070.2,SOLYC07G056570.1,SOLYC11G066390.2,SOLYC01G112120.3,SOLYC09G083150.3,SOLYC01G111630.3,SOLYC01G106480.3,SOLYC04G082010.1,SOLYC01G080210.3,SOLYC08G006720.3,SOLYC03G…
	Ripe_Keto_vs_Bcaro	up-regulated	GO:MF	carbon-carbon lyase activity	GO:0016830	0.000355006	3.44976	111	397	13	17255	SOLYC11G010300.2,SOLYC01G009970.3,SOLYC11G050822.1,SOLYC05G005180.3,SOLYC11G073160.2,SOLYC08G066260.3,SOLYC08G066250.3,SOLYC10G007290.3,SOLYC03G034220.3,SOLYC02G062340.3,SOLYC02G063150.3,SOLYC01G110360.3,SOLYC07G017950.3
	Ripe_Keto_vs_Bcaro	up-regulated	GO:MF	chlorophyll binding	GO:0016168	0.000950672	3.02197	42	397	8	17255	SOLYC09G014520.3,SOLYC10G007690.3,SOLYC01G105050.3,SOLYC03G005760.1,SOLYC05G056070.3,SOLYC01G105030.3,SOLYC10G006230.3,SOLYC12G009200.2
	Ripe_Keto_vs_Bcaro	up-regulated	GO:MF	lyase activity	GO:0016829	0.00229422	2.63936	334	397	22	17255	SOLYC00G024150.3,SOLYC11G010300.2,SOLYC01G009970.3,SOLYC10G006400.3,SOLYC11G050822.1,SOLYC11G066890.1,SOLYC05G005180.3,SOLYC11G012910.2,SOLYC11G073160.2,SOLYC08G066260.3,SOLYC01G094790.3,SOLYC10G085555.1,SOLYC08G066250.3,SOLYC01G105060.3,SOLYC10G007290.3,SOLYC03G034220.3,SOLYC02G062340.3,SOLYC02G063150.3,SOLYC12G005860.2,SOLYC03G053130.3,SOLYC01G110360.3,SOLYC07G017950.3
	Ripe_Keto_vs_Bcaro	up-regulated	GO:MF	malate dehydrogenase activity	GO:0016615	0.00486368	2.31303	16	397	5	17255	SOLYC03G071590.3,SOLYC09G091070.2,SOLYC01G106480.3,SOLYC02G063490.3,SOLYC12G008430.2
	Ripe_Keto_vs_Bcaro	up-regulated	GO:MF	cyclohydrolase activity	GO:0019238	0.00692937	2.15931	9	397	4	17255	SOLYC11G010300.2,SOLYC11G073160.2,SOLYC10G005930.2,SOLYC01G006280.3
	Ripe_Keto_vs_Bcaro	up-regulated	GO:MF	oxidoreductase activity, acting on the aldehyde or oxo group of donors	GO:0016903	0.0146005	1.83563	77	397	9	17255	SOLYC05G005700.3,SOLYC12G009410.2,SOLYC04G008590.3,SOLYC12G009400.2,SOLYC04G082630.3,SOLYC02G084640.3,SOLYC02G020940.3,SOLYC04G009030.3,SOLYC03G116910.3
	Ripe_Keto_vs_Bcaro	up-regulated	GO:BP	photosynthesis	GO:0015979	5.42022e-32	31.266	225	352	52	13501	SOLYC02G086830.3,SOLYC10G077040.2,SOLYC12G005630.2,SOLYC06G009630.1,SOLYC08G048550.3,SOLYC02G005200.3,SOLYC03G120640.3,SOLYC07G054290.1,SOLYC10G005180.3,SOLYC08G067840.3,SOLYC09G074880.3,SOLYC02G069460.3,SOLYC09G014520.3,SOLYC10G007690.3,SOLYC07G044860.3,SOLYC12G056830.1,SOLYC07G054210.3,SOLYC10G008740.3,SOLYC10G005050.3,SOLYC06G054260.1,SOLYC08G006930.3,SOLYC01G112060.3,SOLYC06G082950.3,SOLYC02G…
	Ripe_Keto_vs_Bcaro	up-regulated	GO:BP	photosynthesis, light reaction	GO:0019684	4.16166e-16	15.3807	123	352	28	13501	SOLYC02G086830.3,SOLYC08G048550.3,SOLYC02G005200.3,SOLYC07G054290.1,SOLYC10G005180.3,SOLYC09G074880.3,SOLYC09G014520.3,SOLYC10G007690.3,SOLYC12G056830.1,SOLYC10G005050.3,SOLYC01G112060.3,SOLYC02G086890.3,SOLYC01G105050.3,SOLYC09G076030.3,SOLYC02G065400.3,SOLYC03G005760.1,SOLYC07G032640.2,SOLYC05G007780.3,SOLYC02G080540.1,SOLYC09G011810.3,SOLYC07G066150.1,SOLYC05G056070.3,SOLYC01G105030.3,SOLYC10G…
	Ripe_Keto_vs_Bcaro	up-regulated	GO:BP	generation of precursor metabolites and energy	GO:0006091	1.19069e-13	12.9242	392	352	44	13501	SOLYC02G086830.3,SOLYC11G010450.2,SOLYC08G048550.3,SOLYC02G005200.3,SOLYC04G076090.3,SOLYC07G054290.1,SOLYC09G091070.2,SOLYC01G106480.3,SOLYC04G082010.1,SOLYC10G005180.3,SOLYC02G063490.3,SOLYC09G074880.3,SOLYC09G014520.3,SOLYC10G007690.3,SOLYC01G103920.3,SOLYC12G056830.1,SOLYC10G005050.3,SOLYC10G085555.1,SOLYC01G112060.3,SOLYC02G086890.3,SOLYC01G105050.3,SOLYC09G076030.3,SOLYC02G065400.3,SOLYC01G…
	Ripe_Keto_vs_Bcaro	up-regulated	GO:BP	carboxylic acid metabolic process	GO:0019752	5.14549e-12	11.2886	653	352	55	13501	SOLYC09G005700.3,SOLYC11G009080.2,SOLYC03G071590.3,SOLYC01G080930.3,SOLYC11G010450.2,SOLYC03G097470.3,SOLYC07G054540.3,SOLYC05G009030.3,SOLYC06G050590.3,SOLYC04G076090.3,SOLYC07G045050.3,SOLYC09G091070.2,SOLYC12G005180.2,SOLYC07G056570.1,SOLYC02G085870.3,SOLYC08G067260.3,SOLYC06G069530.3,SOLYC01G106480.3,SOLYC12G011160.2,SOLYC09G082460.3,SOLYC10G006400.3,SOLYC11G050822.1,SOLYC06G073470.3,SOLYC12G…
	Ripe_Keto_vs_Bcaro	up-regulated	GO:BP	small molecule metabolic process	GO:0044281	9.5412e-12	11.0204	1147	352	76	13501	SOLYC00G024150.3,SOLYC07G063190.3,SOLYC09G005700.3,SOLYC11G009080.2,SOLYC03G071590.3,SOLYC01G081300.3,SOLYC01G080930.3,SOLYC11G010300.2,SOLYC11G010450.2,SOLYC03G097470.3,SOLYC07G054540.3,SOLYC05G009030.3,SOLYC06G050590.3,SOLYC12G019010.2,SOLYC04G076090.3,SOLYC07G045050.3,SOLYC09G091070.2,SOLYC12G005180.2,SOLYC07G056570.1,SOLYC02G085870.3,SOLYC08G067260.3,SOLYC06G069530.3,SOLYC01G106480.3,SOLYC12G…
	Ripe_Keto_vs_Bcaro	up-regulated	GO:BP	oxoacid metabolic process	GO:0043436	1.62407e-11	10.7894	671	352	55	13501	SOLYC09G005700.3,SOLYC11G009080.2,SOLYC03G071590.3,SOLYC01G080930.3,SOLYC11G010450.2,SOLYC03G097470.3,SOLYC07G054540.3,SOLYC05G009030.3,SOLYC06G050590.3,SOLYC04G076090.3,SOLYC07G045050.3,SOLYC09G091070.2,SOLYC12G005180.2,SOLYC07G056570.1,SOLYC02G085870.3,SOLYC08G067260.3,SOLYC06G069530.3,SOLYC01G106480.3,SOLYC12G011160.2,SOLYC09G082460.3,SOLYC10G006400.3,SOLYC11G050822.1,SOLYC06G073470.3,SOLYC12G…
	Ripe_Keto_vs_Bcaro	up-regulated	GO:BP	organic acid metabolic process	GO:0006082	7.47029e-11	10.1267	718	352	56	13501	SOLYC09G005700.3,SOLYC11G009080.2,SOLYC03G071590.3,SOLYC01G080930.3,SOLYC11G010450.2,SOLYC03G097470.3,SOLYC07G054540.3,SOLYC05G009030.3,SOLYC06G050590.3,SOLYC04G076090.3,SOLYC07G045050.3,SOLYC09G091070.2,SOLYC12G005180.2,SOLYC07G056570.1,SOLYC02G085870.3,SOLYC08G067260.3,SOLYC06G069530.3,SOLYC01G106480.3,SOLYC12G011160.2,SOLYC09G082460.3,SOLYC10G006400.3,SOLYC11G050822.1,SOLYC06G073470.3,SOLYC12G…
	Ripe_Keto_vs_Bcaro	up-regulated	GO:BP	small molecule biosynthetic process	GO:0044283	4.45443e-10	9.35121	433	352	41	13501	SOLYC00G024150.3,SOLYC09G005700.3,SOLYC11G009080.2,SOLYC11G010300.2,SOLYC03G097470.3,SOLYC07G054540.3,SOLYC05G009030.3,SOLYC06G050590.3,SOLYC12G019010.2,SOLYC04G076090.3,SOLYC07G056570.1,SOLYC02G085870.3,SOLYC08G067260.3,SOLYC06G069530.3,SOLYC09G082460.3,SOLYC10G006400.3,SOLYC06G073470.3,SOLYC12G006450.2,SOLYC12G006820.2,SOLYC02G085730.3,SOLYC07G055850.3,SOLYC09G013080.3,SOLYC11G066890.1,SOLYC05G…
	Ripe_Keto_vs_Bcaro	up-regulated	GO:BP	carboxylic acid biosynthetic process	GO:0046394	2.86907e-09	8.54226	289	352	32	13501	SOLYC09G005700.3,SOLYC11G009080.2,SOLYC03G097470.3,SOLYC07G054540.3,SOLYC05G009030.3,SOLYC06G050590.3,SOLYC07G056570.1,SOLYC02G085870.3,SOLYC08G067260.3,SOLYC06G069530.3,SOLYC09G082460.3,SOLYC10G006400.3,SOLYC06G073470.3,SOLYC12G006450.2,SOLYC12G006820.2,SOLYC02G085730.3,SOLYC09G013080.3,SOLYC11G066890.1,SOLYC03G063110.3,SOLYC10G005930.2,SOLYC01G094790.3,SOLYC05G050980.3,SOLYC05G014790.3,SOLYC01G…
	Ripe_Keto_vs_Bcaro	up-regulated	GO:BP	organic acid biosynthetic process	GO:0016053	1.09608e-08	7.96016	322	352	33	13501	SOLYC09G005700.3,SOLYC11G009080.2,SOLYC03G097470.3,SOLYC07G054540.3,SOLYC05G009030.3,SOLYC06G050590.3,SOLYC07G056570.1,SOLYC02G085870.3,SOLYC08G067260.3,SOLYC06G069530.3,SOLYC09G082460.3,SOLYC10G006400.3,SOLYC06G073470.3,SOLYC12G006450.2,SOLYC12G006820.2,SOLYC02G085730.3,SOLYC09G013080.3,SOLYC11G066890.1,SOLYC03G063110.3,SOLYC10G005930.2,SOLYC01G094790.3,SOLYC05G050980.3,SOLYC05G014790.3,SOLYC01G…
	Ripe_Keto_vs_Bcaro	up-regulated	GO:BP	photosynthesis, light harvesting	GO:0009765	3.07819e-08	7.5117	28	352	11	13501	SOLYC02G086830.3,SOLYC08G048550.3,SOLYC09G014520.3,SOLYC10G007690.3,SOLYC01G105050.3,SOLYC03G005760.1,SOLYC05G056070.3,SOLYC01G105030.3,SOLYC10G006230.3,SOLYC07G022900.3,SOLYC12G009200.2
	Ripe_Keto_vs_Bcaro	up-regulated	GO:BP	monocarboxylic acid metabolic process	GO:0032787	1.066e-07	6.97224	294	352	30	13501	SOLYC01G080930.3,SOLYC11G010450.2,SOLYC03G097470.3,SOLYC07G054540.3,SOLYC06G050590.3,SOLYC04G076090.3,SOLYC12G005180.2,SOLYC07G056570.1,SOLYC02G085870.3,SOLYC08G067260.3,SOLYC06G069530.3,SOLYC12G011160.2,SOLYC06G073470.3,SOLYC12G006450.2,SOLYC02G063490.3,SOLYC12G009410.2,SOLYC12G006820.2,SOLYC02G085730.3,SOLYC09G013080.3,SOLYC04G008590.3,SOLYC12G009400.2,SOLYC03G063110.3,SOLYC10G085555.1,SOLYC01G…
	Ripe_Keto_vs_Bcaro	up-regulated	GO:BP	photosynthesis, light harvesting in photosystem I	GO:0009768	7.12175e-07	6.14741	15	352	8	13501	SOLYC09G014520.3,SOLYC10G007690.3,SOLYC01G105050.3,SOLYC03G005760.1,SOLYC05G056070.3,SOLYC01G105030.3,SOLYC10G006230.3,SOLYC12G009200.2
	Ripe_Keto_vs_Bcaro	up-regulated	GO:BP	response to light stimulus	GO:0009416	4.51093e-06	5.34573	177	352	21	13501	SOLYC12G005630.2,SOLYC02G005200.3,SOLYC09G091830.3,SOLYC05G006120.3,SOLYC03G115020.3,SOLYC05G053410.3,SOLYC12G005180.2,SOLYC12G056650.2,SOLYC09G014520.3,SOLYC02G085730.3,SOLYC04G071990.3,SOLYC11G013110.2,SOLYC10G007690.3,SOLYC02G083860.3,SOLYC01G105050.3,SOLYC11G072310.2,SOLYC03G005760.1,SOLYC05G056070.3,SOLYC01G105030.3,SOLYC10G006230.3,SOLYC12G009200.2
	Ripe_Keto_vs_Bcaro	up-regulated	GO:BP	response to radiation	GO:0009314	6.74745e-06	5.17086	181	352	21	13501	SOLYC12G005630.2,SOLYC02G005200.3,SOLYC09G091830.3,SOLYC05G006120.3,SOLYC03G115020.3,SOLYC05G053410.3,SOLYC12G005180.2,SOLYC12G056650.2,SOLYC09G014520.3,SOLYC02G085730.3,SOLYC04G071990.3,SOLYC11G013110.2,SOLYC10G007690.3,SOLYC02G083860.3,SOLYC01G105050.3,SOLYC11G072310.2,SOLYC03G005760.1,SOLYC05G056070.3,SOLYC01G105030.3,SOLYC10G006230.3,SOLYC12G009200.2
	Ripe_Keto_vs_Bcaro	up-regulated	GO:BP	monocarboxylic acid biosynthetic process	GO:0072330	1.74397e-05	4.75846	141	352	18	13501	SOLYC03G097470.3,SOLYC07G054540.3,SOLYC06G050590.3,SOLYC07G056570.1,SOLYC02G085870.3,SOLYC08G067260.3,SOLYC06G069530.3,SOLYC06G073470.3,SOLYC12G006450.2,SOLYC12G006820.2,SOLYC02G085730.3,SOLYC09G013080.3,SOLYC03G063110.3,SOLYC01G105060.3,SOLYC05G009270.3,SOLYC10G086170.1,SOLYC01G104210.2,SOLYC10G078740.2
	Ripe_Keto_vs_Bcaro	up-regulated	GO:BP	chlorophyll metabolic process	GO:0015994	2.91714e-05	4.53504	30	352	9	13501	SOLYC10G077040.2,SOLYC03G118240.3,SOLYC02G062610.3,SOLYC04G050930.3,SOLYC06G053980.3,SOLYC04G015750.3,SOLYC07G054210.3,SOLYC10G008740.3,SOLYC03G115980.1
	Ripe_Keto_vs_Bcaro	up-regulated	GO:BP	fatty acid metabolic process	GO:0006631	0.000223002	3.65169	149	352	17	13501	SOLYC01G080930.3,SOLYC03G097470.3,SOLYC07G054540.3,SOLYC06G050590.3,SOLYC12G005180.2,SOLYC02G085870.3,SOLYC08G067260.3,SOLYC06G069530.3,SOLYC12G011160.2,SOLYC02G063490.3,SOLYC12G006820.2,SOLYC09G013080.3,SOLYC03G063110.3,SOLYC01G105060.3,SOLYC05G009270.3,SOLYC01G104210.2,SOLYC10G078740.2
	Ripe_Keto_vs_Bcaro	up-regulated	GO:BP	photosystem II assembly	GO:0010207	0.000291166	3.53586	13	352	6	13501	SOLYC07G054290.1,SOLYC09G074880.3,SOLYC01G112060.3,SOLYC09G076030.3,SOLYC02G065400.3,SOLYC07G032640.2
	Ripe_Keto_vs_Bcaro	up-regulated	GO:BP	chlorophyll biosynthetic process	GO:0015995	0.00127143	2.89571	16	352	6	13501	SOLYC10G077040.2,SOLYC03G118240.3,SOLYC04G015750.3,SOLYC07G054210.3,SOLYC10G008740.3,SOLYC03G115980.1
	Ripe_Keto_vs_Bcaro	up-regulated	GO:BP	protein-chromophore linkage	GO:0018298	0.00225951	2.64599	48	352	9	13501	SOLYC05G053410.3,SOLYC09G014520.3,SOLYC10G007690.3,SOLYC01G105050.3,SOLYC03G005760.1,SOLYC05G056070.3,SOLYC01G105030.3,SOLYC10G006230.3,SOLYC12G009200.2
	Ripe_Keto_vs_Bcaro	up-regulated	GO:BP	fatty acid biosynthetic process	GO:0006633	0.00367676	2.43453	110	352	13	13501	SOLYC03G097470.3,SOLYC07G054540.3,SOLYC06G050590.3,SOLYC02G085870.3,SOLYC08G067260.3,SOLYC06G069530.3,SOLYC12G006820.2,SOLYC09G013080.3,SOLYC03G063110.3,SOLYC01G105060.3,SOLYC05G009270.3,SOLYC01G104210.2,SOLYC10G078740.2
	Ripe_Keto_vs_Bcaro	up-regulated	GO:BP	photosynthetic electron transport in photosystem I	GO:0009773	0.00524765	2.28004	12	352	5	13501	SOLYC12G056830.1,SOLYC10G005050.3,SOLYC09G011810.3,SOLYC07G066150.1,SOLYC05G026570.3
	Ripe_Keto_vs_Bcaro	up-regulated	GO:BP	porphyrin-containing compound metabolic process	GO:0006778	0.00532289	2.27385	53	352	9	13501	SOLYC10G077040.2,SOLYC03G118240.3,SOLYC02G062610.3,SOLYC04G050930.3,SOLYC06G053980.3,SOLYC04G015750.3,SOLYC07G054210.3,SOLYC10G008740.3,SOLYC03G115980.1
	Ripe_Keto_vs_Bcaro	up-regulated	GO:BP	response to abiotic stimulus	GO:0009628	0.00695122	2.15794	460	352	29	13501	SOLYC12G005630.2,SOLYC02G005200.3,SOLYC09G091830.3,SOLYC05G006120.3,SOLYC03G115020.3,SOLYC05G053410.3,SOLYC12G005180.2,SOLYC07G056570.1,SOLYC09G097910.3,SOLYC12G056650.2,SOLYC09G014520.3,SOLYC02G085730.3,SOLYC04G071990.3,SOLYC09G074930.3,SOLYC11G013110.2,SOLYC10G007690.3,SOLYC06G064640.3,SOLYC12G056830.1,SOLYC02G083860.3,SOLYC01G105050.3,SOLYC11G072310.2,SOLYC03G005760.1,SOLYC02G036350.3,SOLYC09G…
	Ripe_Keto_vs_Bcaro	up-regulated	GO:BP	obsolete oxidation-reduction process	GO:0055114	0.00878401	2.05631	1503	352	66	13501	SOLYC08G081530.3,SOLYC10G077040.2,SOLYC03G071590.3,SOLYC12G005630.2,SOLYC02G087230.3,SOLYC02G032860.3,SOLYC07G062060.3,SOLYC08G079280.3,SOLYC05G009030.3,SOLYC07G045050.3,SOLYC09G091070.2,SOLYC07G056570.1,SOLYC11G066390.2,SOLYC01G112120.3,SOLYC09G083150.3,SOLYC01G111630.3,SOLYC01G106480.3,SOLYC01G080210.3,SOLYC08G006720.3,SOLYC03G031620.3,SOLYC02G083810.3,SOLYC07G055350.3,SOLYC06G068270.3,SOLYC05G…
	Ripe_Keto_vs_Bcaro	up-regulated	GO:BP	tetrapyrrole metabolic process	GO:0033013	0.0131523	1.881	59	352	9	13501	SOLYC10G077040.2,SOLYC03G118240.3,SOLYC02G062610.3,SOLYC04G050930.3,SOLYC06G053980.3,SOLYC04G015750.3,SOLYC07G054210.3,SOLYC10G008740.3,SOLYC03G115980.1
	Ripe_Keto_vs_Bcaro	up-regulated	GO:BP	protein repair	GO:0030091	0.0339481	1.46918	9	352	4	13501	SOLYC02G086830.3,SOLYC08G048550.3,SOLYC07G062060.3,SOLYC01G080410.3
	Ripe_Keto_vs_Bcaro	up-regulated	GO:CC	plastid	GO:0009536	4.25337e-54	53.3713	951	291	123	11096	SOLYC03G097210.3,SOLYC08G079660.3,SOLYC11G010480.2,SOLYC12G037970.2,SOLYC02G088350.3,SOLYC02G086830.3,SOLYC10G077040.2,SOLYC01G096660.3,SOLYC11G009080.2,SOLYC05G013160.3,SOLYC03G071590.3,SOLYC05G056270.3,SOLYC01G057830.3,SOLYC12G005630.2,SOLYC02G087230.3,SOLYC11G010300.2,SOLYC06G009630.1,SOLYC09G009430.3,SOLYC03G097470.3,SOLYC03G007830.3,SOLYC08G048550.3,SOLYC02G005200.3,SOLYC06G050590.3,SOLYC03G…
	Ripe_Keto_vs_Bcaro	up-regulated	GO:CC	chloroplast	GO:0009507	1.07466e-53	52.9687	923	291	121	11096	SOLYC03G097210.3,SOLYC08G079660.3,SOLYC11G010480.2,SOLYC12G037970.2,SOLYC02G088350.3,SOLYC02G086830.3,SOLYC10G077040.2,SOLYC01G096660.3,SOLYC11G009080.2,SOLYC05G013160.3,SOLYC03G071590.3,SOLYC05G056270.3,SOLYC01G057830.3,SOLYC12G005630.2,SOLYC02G087230.3,SOLYC11G010300.2,SOLYC06G009630.1,SOLYC09G009430.3,SOLYC03G097470.3,SOLYC03G007830.3,SOLYC08G048550.3,SOLYC02G005200.3,SOLYC06G050590.3,SOLYC03G…
	Ripe_Keto_vs_Bcaro	up-regulated	GO:CC	thylakoid	GO:0009579	3.02956e-39	38.5186	319	291	66	11096	SOLYC11G010480.2,SOLYC06G066620.3,SOLYC02G086830.3,SOLYC10G077040.2,SOLYC01G096660.3,SOLYC12G005630.2,SOLYC03G007830.3,SOLYC08G048550.3,SOLYC10G011770.3,SOLYC03G120640.3,SOLYC09G091830.3,SOLYC03G115020.3,SOLYC07G054290.1,SOLYC12G005180.2,SOLYC04G071930.3,SOLYC09G007850.3,SOLYC04G082010.1,SOLYC10G005180.3,SOLYC08G067840.3,SOLYC02G069460.3,SOLYC09G014520.3,SOLYC10G007690.3,SOLYC07G044860.3,SOLYC12G…
	Ripe_Keto_vs_Bcaro	up-regulated	GO:CC	plastid thylakoid	GO:0031976	3.29389e-38	37.4823	209	291	55	11096	SOLYC11G010480.2,SOLYC02G086830.3,SOLYC10G077040.2,SOLYC01G096660.3,SOLYC12G005630.2,SOLYC03G007830.3,SOLYC08G048550.3,SOLYC03G120640.3,SOLYC09G091830.3,SOLYC03G115020.3,SOLYC07G054290.1,SOLYC12G005180.2,SOLYC04G071930.3,SOLYC09G007850.3,SOLYC04G082010.1,SOLYC10G005180.3,SOLYC02G069460.3,SOLYC09G014520.3,SOLYC10G007690.3,SOLYC07G044860.3,SOLYC12G056830.1,SOLYC02G090100.1,SOLYC07G054210.3,SOLYC06G…
	Ripe_Keto_vs_Bcaro	up-regulated	GO:CC	chloroplast thylakoid	GO:0009534	3.29389e-38	37.4823	209	291	55	11096	SOLYC11G010480.2,SOLYC02G086830.3,SOLYC10G077040.2,SOLYC01G096660.3,SOLYC12G005630.2,SOLYC03G007830.3,SOLYC08G048550.3,SOLYC03G120640.3,SOLYC09G091830.3,SOLYC03G115020.3,SOLYC07G054290.1,SOLYC12G005180.2,SOLYC04G071930.3,SOLYC09G007850.3,SOLYC04G082010.1,SOLYC10G005180.3,SOLYC02G069460.3,SOLYC09G014520.3,SOLYC10G007690.3,SOLYC07G044860.3,SOLYC12G056830.1,SOLYC02G090100.1,SOLYC07G054210.3,SOLYC06G…
	Ripe_Keto_vs_Bcaro	up-regulated	GO:CC	thylakoid membrane	GO:0042651	6.22991e-36	35.2055	208	291	53	11096	SOLYC11G010480.2,SOLYC02G086830.3,SOLYC10G077040.2,SOLYC01G096660.3,SOLYC12G005630.2,SOLYC03G007830.3,SOLYC03G120640.3,SOLYC09G091830.3,SOLYC03G115020.3,SOLYC12G005180.2,SOLYC04G071930.3,SOLYC09G007850.3,SOLYC04G082010.1,SOLYC10G005180.3,SOLYC08G067840.3,SOLYC02G069460.3,SOLYC09G014520.3,SOLYC10G007690.3,SOLYC07G044860.3,SOLYC12G056830.1,SOLYC07G054210.3,SOLYC06G076480.3,SOLYC10G005050.3,SOLYC06G…
	Ripe_Keto_vs_Bcaro	up-regulated	GO:CC	photosynthetic membrane	GO:0034357	6.38527e-35	34.1948	249	291	56	11096	SOLYC11G010480.2,SOLYC02G086830.3,SOLYC10G077040.2,SOLYC01G096660.3,SOLYC12G005630.2,SOLYC03G007830.3,SOLYC03G120640.3,SOLYC09G091830.3,SOLYC03G115020.3,SOLYC12G005180.2,SOLYC04G071930.3,SOLYC09G007850.3,SOLYC04G082010.1,SOLYC10G005180.3,SOLYC08G067840.3,SOLYC02G069460.3,SOLYC09G014520.3,SOLYC10G007690.3,SOLYC07G044860.3,SOLYC12G056830.1,SOLYC07G054210.3,SOLYC06G076480.3,SOLYC10G005050.3,SOLYC06G…
	Ripe_Keto_vs_Bcaro	up-regulated	GO:CC	plastid thylakoid membrane	GO:0055035	8.7642e-32	31.0573	183	291	47	11096	SOLYC11G010480.2,SOLYC02G086830.3,SOLYC10G077040.2,SOLYC01G096660.3,SOLYC12G005630.2,SOLYC03G007830.3,SOLYC03G120640.3,SOLYC09G091830.3,SOLYC03G115020.3,SOLYC12G005180.2,SOLYC04G071930.3,SOLYC09G007850.3,SOLYC04G082010.1,SOLYC10G005180.3,SOLYC02G069460.3,SOLYC09G014520.3,SOLYC10G007690.3,SOLYC07G044860.3,SOLYC12G056830.1,SOLYC07G054210.3,SOLYC06G076480.3,SOLYC10G005050.3,SOLYC06G054260.1,SOLYC06G…
	Ripe_Keto_vs_Bcaro	up-regulated	GO:CC	chloroplast thylakoid membrane	GO:0009535	8.7642e-32	31.0573	183	291	47	11096	SOLYC11G010480.2,SOLYC02G086830.3,SOLYC10G077040.2,SOLYC01G096660.3,SOLYC12G005630.2,SOLYC03G007830.3,SOLYC03G120640.3,SOLYC09G091830.3,SOLYC03G115020.3,SOLYC12G005180.2,SOLYC04G071930.3,SOLYC09G007850.3,SOLYC04G082010.1,SOLYC10G005180.3,SOLYC02G069460.3,SOLYC09G014520.3,SOLYC10G007690.3,SOLYC07G044860.3,SOLYC12G056830.1,SOLYC07G054210.3,SOLYC06G076480.3,SOLYC10G005050.3,SOLYC06G054260.1,SOLYC06G…
	Ripe_Keto_vs_Bcaro	up-regulated	GO:CC	plastid envelope	GO:0009526	6.1884e-30	29.2084	318	291	57	11096	SOLYC08G079660.3,SOLYC11G010480.2,SOLYC02G088350.3,SOLYC02G086830.3,SOLYC10G077040.2,SOLYC01G096660.3,SOLYC12G005630.2,SOLYC02G087230.3,SOLYC03G007830.3,SOLYC03G120640.3,SOLYC09G091830.3,SOLYC01G006020.3,SOLYC03G115020.3,SOLYC05G005873.1,SOLYC12G005180.2,SOLYC04G071930.3,SOLYC09G007850.3,SOLYC04G082010.1,SOLYC10G005180.3,SOLYC05G009370.3,SOLYC02G069460.3,SOLYC09G014520.3,SOLYC10G007690.3,SOLYC07G…
	Ripe_Keto_vs_Bcaro	up-regulated	GO:CC	plastid membrane	GO:0042170	6.46112e-28	27.1897	231	291	48	11096	SOLYC11G010480.2,SOLYC02G088350.3,SOLYC02G086830.3,SOLYC10G077040.2,SOLYC01G096660.3,SOLYC12G005630.2,SOLYC03G007830.3,SOLYC03G120640.3,SOLYC09G091830.3,SOLYC03G115020.3,SOLYC12G005180.2,SOLYC04G071930.3,SOLYC09G007850.3,SOLYC04G082010.1,SOLYC10G005180.3,SOLYC02G069460.3,SOLYC09G014520.3,SOLYC10G007690.3,SOLYC07G044860.3,SOLYC12G056830.1,SOLYC07G054210.3,SOLYC06G076480.3,SOLYC10G005050.3,SOLYC06G…
	Ripe_Keto_vs_Bcaro	up-regulated	GO:CC	envelope	GO:0031975	1.20334e-19	18.9196	552	291	60	11096	SOLYC08G079660.3,SOLYC11G010480.2,SOLYC02G088350.3,SOLYC02G086830.3,SOLYC10G077040.2,SOLYC01G096660.3,SOLYC12G005630.2,SOLYC02G087230.3,SOLYC03G007830.3,SOLYC11G006750.1,SOLYC03G120640.3,SOLYC09G091830.3,SOLYC01G006020.3,SOLYC03G115020.3,SOLYC05G005873.1,SOLYC12G005180.2,SOLYC04G071930.3,SOLYC09G007850.3,SOLYC04G082010.1,SOLYC10G005180.3,SOLYC05G009370.3,SOLYC02G069460.3,SOLYC09G014520.3,SOLYC07G…
	Ripe_Keto_vs_Bcaro	up-regulated	GO:CC	organelle envelope	GO:0031967	1.20334e-19	18.9196	552	291	60	11096	SOLYC08G079660.3,SOLYC11G010480.2,SOLYC02G088350.3,SOLYC02G086830.3,SOLYC10G077040.2,SOLYC01G096660.3,SOLYC12G005630.2,SOLYC02G087230.3,SOLYC03G007830.3,SOLYC11G006750.1,SOLYC03G120640.3,SOLYC09G091830.3,SOLYC01G006020.3,SOLYC03G115020.3,SOLYC05G005873.1,SOLYC12G005180.2,SOLYC04G071930.3,SOLYC09G007850.3,SOLYC04G082010.1,SOLYC10G005180.3,SOLYC05G009370.3,SOLYC02G069460.3,SOLYC09G014520.3,SOLYC07G…
	Ripe_Keto_vs_Bcaro	up-regulated	GO:CC	photosystem	GO:0009521	2.79559e-19	18.5535	111	291	29	11096	SOLYC03G120640.3,SOLYC08G067840.3,SOLYC02G069460.3,SOLYC09G014520.3,SOLYC10G007690.3,SOLYC07G044860.3,SOLYC10G005050.3,SOLYC06G054260.1,SOLYC08G006930.3,SOLYC06G082950.3,SOLYC01G105050.3,SOLYC09G064500.3,SOLYC02G065400.3,SOLYC10G077120.2,SOLYC06G082940.3,SOLYC03G114930.3,SOLYC09G065910.2,SOLYC03G005760.1,SOLYC08G013670.3,SOLYC07G032640.2,SOLYC05G007780.3,SOLYC07G066150.1,SOLYC05G056070.3,SOLYC01G…
	Ripe_Keto_vs_Bcaro	up-regulated	GO:CC	plastid stroma	GO:0009532	8.0857e-19	18.0923	206	291	37	11096	SOLYC08G079660.3,SOLYC05G013160.3,SOLYC01G057830.3,SOLYC02G087230.3,SOLYC09G091830.3,SOLYC05G005873.1,SOLYC07G056570.1,SOLYC01G079220.3,SOLYC05G009370.3,SOLYC10G006400.3,SOLYC09G097910.3,SOLYC09G014520.3,SOLYC10G007690.3,SOLYC11G066890.1,SOLYC12G056830.1,SOLYC02G085100.3,SOLYC03G063110.3,SOLYC10G005050.3,SOLYC02G086890.3,SOLYC01G105050.3,SOLYC01G009080.3,SOLYC03G116570.3,SOLYC09G064500.3,SOLYC01G…
	Ripe_Keto_vs_Bcaro	up-regulated	GO:CC	chloroplast stroma	GO:0009570	1.54877e-18	17.81	197	291	36	11096	SOLYC08G079660.3,SOLYC05G013160.3,SOLYC01G057830.3,SOLYC02G087230.3,SOLYC09G091830.3,SOLYC05G005873.1,SOLYC07G056570.1,SOLYC01G079220.3,SOLYC05G009370.3,SOLYC10G006400.3,SOLYC09G097910.3,SOLYC09G014520.3,SOLYC10G007690.3,SOLYC11G066890.1,SOLYC12G056830.1,SOLYC02G085100.3,SOLYC03G063110.3,SOLYC02G086890.3,SOLYC01G105050.3,SOLYC01G009080.3,SOLYC03G116570.3,SOLYC09G064500.3,SOLYC01G079790.3,SOLYC04G…
	Ripe_Keto_vs_Bcaro	up-regulated	GO:CC	organelle subcompartment	GO:0031984	4.2512e-16	15.3715	590	291	57	11096	SOLYC11G010480.2,SOLYC02G086830.3,SOLYC10G077040.2,SOLYC01G096660.3,SOLYC12G005630.2,SOLYC03G007830.3,SOLYC08G048550.3,SOLYC03G120640.3,SOLYC09G091830.3,SOLYC03G115020.3,SOLYC07G054290.1,SOLYC12G005180.2,SOLYC04G071930.3,SOLYC09G007850.3,SOLYC04G082010.1,SOLYC10G005180.3,SOLYC02G069460.3,SOLYC09G014520.3,SOLYC10G007690.3,SOLYC07G044860.3,SOLYC12G056830.1,SOLYC02G090100.1,SOLYC07G054210.3,SOLYC07G…
	Ripe_Keto_vs_Bcaro	up-regulated	GO:CC	photosystem II	GO:0009523	1.12655e-14	13.9483	64	291	20	11096	SOLYC08G067840.3,SOLYC09G014520.3,SOLYC10G007690.3,SOLYC07G044860.3,SOLYC01G105050.3,SOLYC09G064500.3,SOLYC02G065400.3,SOLYC10G077120.2,SOLYC03G114930.3,SOLYC09G065910.2,SOLYC03G005760.1,SOLYC07G032640.2,SOLYC05G007780.3,SOLYC05G056070.3,SOLYC01G105030.3,SOLYC10G006230.3,SOLYC06G060340.3,SOLYC06G065490.3,SOLYC02G079950.3,SOLYC12G009200.2
	Ripe_Keto_vs_Bcaro	up-regulated	GO:CC	cytoplasm	GO:0005737	3.62187e-14	13.4411	4161	291	177	11096	SOLYC10G006290.3,SOLYC03G097210.3,SOLYC08G079660.3,SOLYC11G010480.2,SOLYC08G045850.3,SOLYC12G037970.2,SOLYC02G088350.3,SOLYC02G086830.3,SOLYC10G077040.2,SOLYC01G096660.3,SOLYC09G005700.3,SOLYC11G009080.2,SOLYC05G013160.3,SOLYC03G071590.3,SOLYC05G056270.3,SOLYC01G057830.3,SOLYC12G005630.2,SOLYC02G087230.3,SOLYC11G010300.2,SOLYC11G010450.2,SOLYC06G009630.1,SOLYC09G009430.3,SOLYC10G074570.2,SOLYC06G…
	Ripe_Keto_vs_Bcaro	up-regulated	GO:CC	photosystem I	GO:0009522	1.23681e-10	9.9077	49	291	15	11096	SOLYC03G120640.3,SOLYC02G069460.3,SOLYC09G014520.3,SOLYC10G007690.3,SOLYC10G005050.3,SOLYC06G054260.1,SOLYC08G006930.3,SOLYC06G082950.3,SOLYC06G082940.3,SOLYC03G005760.1,SOLYC08G013670.3,SOLYC07G066150.1,SOLYC05G056070.3,SOLYC10G006230.3,SOLYC12G009200.2
	Ripe_Keto_vs_Bcaro	up-regulated	GO:CC	chloroplast envelope	GO:0009941	1.76409e-10	9.75348	167	291	25	11096	SOLYC08G079660.3,SOLYC02G088350.3,SOLYC10G077040.2,SOLYC12G005630.2,SOLYC02G087230.3,SOLYC09G091830.3,SOLYC01G006020.3,SOLYC05G005873.1,SOLYC05G009370.3,SOLYC09G014520.3,SOLYC12G056830.1,SOLYC07G054210.3,SOLYC10G005050.3,SOLYC02G086890.3,SOLYC01G105050.3,SOLYC01G079790.3,SOLYC03G111610.3,SOLYC03G005760.1,SOLYC05G009530.3,SOLYC02G080540.1,SOLYC07G066150.1,SOLYC05G056070.3,SOLYC01G105030.3,SOLYC01G…
	Ripe_Keto_vs_Bcaro	up-regulated	GO:CC	plastoglobule	GO:0010287	2.51096e-07	6.60016	22	291	9	11096	SOLYC09G014520.3,SOLYC10G007690.3,SOLYC12G056830.1,SOLYC01G105050.3,SOLYC03G116570.3,SOLYC03G005760.1,SOLYC05G056070.3,SOLYC01G105030.3,SOLYC12G009200.2
	Ripe_Keto_vs_Bcaro	up-regulated	GO:CC	organelle membrane	GO:0031090	4.98869e-07	6.30201	916	291	55	11096	SOLYC11G010480.2,SOLYC02G088350.3,SOLYC02G086830.3,SOLYC10G077040.2,SOLYC01G096660.3,SOLYC12G005630.2,SOLYC03G007830.3,SOLYC11G006750.1,SOLYC03G120640.3,SOLYC09G091830.3,SOLYC03G115020.3,SOLYC12G005180.2,SOLYC04G071930.3,SOLYC09G007850.3,SOLYC04G082010.1,SOLYC10G005180.3,SOLYC02G069460.3,SOLYC09G014520.3,SOLYC03G078150.3,SOLYC07G055850.3,SOLYC10G007690.3,SOLYC07G044860.3,SOLYC12G056830.1,SOLYC07G…
	Ripe_Keto_vs_Bcaro	up-regulated	GO:CC	photosystem II oxygen evolving complex	GO:0009654	6.30215e-07	6.20051	24	291	9	11096	SOLYC08G067840.3,SOLYC07G044860.3,SOLYC09G064500.3,SOLYC02G065400.3,SOLYC03G114930.3,SOLYC07G032640.2,SOLYC05G007780.3,SOLYC06G065490.3,SOLYC02G079950.3
	Ripe_Keto_vs_Bcaro	up-regulated	GO:CC	thylakoid lumen	GO:0031977	9.73459e-06	5.01168	16	291	7	11096	SOLYC02G086830.3,SOLYC08G048550.3,SOLYC07G054290.1,SOLYC12G005180.2,SOLYC06G076480.3,SOLYC04G015040.3,SOLYC06G065490.3
	Ripe_Keto_vs_Bcaro	up-regulated	GO:CC	membrane protein complex	GO:0098796	9.99746e-05	4.00011	472	291	32	11096	SOLYC11G006750.1,SOLYC03G120640.3,SOLYC06G066000.2,SOLYC08G067840.3,SOLYC02G069460.3,SOLYC09G014520.3,SOLYC10G007690.3,SOLYC07G044860.3,SOLYC10G005050.3,SOLYC06G054260.1,SOLYC08G006930.3,SOLYC06G082950.3,SOLYC01G105050.3,SOLYC09G064500.3,SOLYC02G065400.3,SOLYC10G077120.2,SOLYC06G082940.3,SOLYC03G114930.3,SOLYC09G065910.2,SOLYC03G005760.1,SOLYC08G013670.3,SOLYC07G032640.2,SOLYC05G007780.3,SOLYC02G…
	Ripe_Keto_vs_Bcaro	up-regulated	GO:CC	intracellular membrane-bounded organelle	GO:0043231	0.000106647	3.97205	5195	291	177	11096	SOLYC10G006290.3,SOLYC03G097210.3,SOLYC08G079660.3,SOLYC06G071230.3,SOLYC11G010480.2,SOLYC08G045850.3,SOLYC12G037970.2,SOLYC02G088350.3,SOLYC02G086830.3,SOLYC10G077040.2,SOLYC01G096660.3,SOLYC11G009080.2,SOLYC11G071540.2,SOLYC05G013160.3,SOLYC03G071590.3,SOLYC05G056270.3,SOLYC01G057830.3,SOLYC12G005630.2,SOLYC02G087230.3,SOLYC11G010300.2,SOLYC06G009630.1,SOLYC09G009430.3,SOLYC10G074570.2,SOLYC06G…
	Ripe_Keto_vs_Bcaro	up-regulated	GO:CC	membrane-bounded organelle	GO:0043227	0.000128492	3.89112	5207	291	177	11096	SOLYC10G006290.3,SOLYC03G097210.3,SOLYC08G079660.3,SOLYC06G071230.3,SOLYC11G010480.2,SOLYC08G045850.3,SOLYC12G037970.2,SOLYC02G088350.3,SOLYC02G086830.3,SOLYC10G077040.2,SOLYC01G096660.3,SOLYC11G009080.2,SOLYC11G071540.2,SOLYC05G013160.3,SOLYC03G071590.3,SOLYC05G056270.3,SOLYC01G057830.3,SOLYC12G005630.2,SOLYC02G087230.3,SOLYC11G010300.2,SOLYC06G009630.1,SOLYC09G009430.3,SOLYC10G074570.2,SOLYC06G…
	Ripe_Keto_vs_Bcaro	up-regulated	GO:CC	photosystem I reaction center	GO:0009538	0.000638533	3.19482	11	291	5	11096	SOLYC03G120640.3,SOLYC02G069460.3,SOLYC06G054260.1,SOLYC06G082950.3,SOLYC06G082940.3
	Ripe_Keto_vs_Bcaro	up-regulated	GO:CC	intracellular anatomical structure	GO:0005622	0.00125454	2.90152	6962	291	217	11096	SOLYC10G006290.3,SOLYC03G097210.3,SOLYC08G079660.3,SOLYC06G071230.3,SOLYC11G010480.2,SOLYC08G045850.3,SOLYC12G037970.2,SOLYC06G066620.3,SOLYC02G088350.3,SOLYC02G086830.3,SOLYC10G077040.2,SOLYC01G096660.3,SOLYC09G005700.3,SOLYC11G009080.2,SOLYC11G071540.2,SOLYC05G013160.3,SOLYC03G071590.3,SOLYC05G056270.3,SOLYC07G064970.3,SOLYC01G057830.3,SOLYC12G005630.2,SOLYC02G087230.3,SOLYC11G010300.2,SOLYC11G…
	Ripe_Keto_vs_Bcaro	up-regulated	GO:CC	chloroplast photosystem I	GO:0030093	0.00234343	2.63015	3	291	3	11096	SOLYC10G005050.3,SOLYC08G013670.3,SOLYC07G066150.1
	Ripe_Keto_vs_Bcaro	up-regulated	GO:CC	extrinsic component of membrane	GO:0019898	0.00372866	2.42845	35	291	7	11096	SOLYC08G067840.3,SOLYC07G055850.3,SOLYC07G044860.3,SOLYC03G114930.3,SOLYC05G007780.3,SOLYC06G065490.3,SOLYC02G079950.3
	Ripe_Keto_vs_Bcaro	up-regulated	GO:CC	oxidoreductase complex	GO:1990204	0.00395628	2.40271	93	291	11	11096	SOLYC11G006750.1,SOLYC08G067840.3,SOLYC06G061070.3,SOLYC07G044860.3,SOLYC09G064500.3,SOLYC02G065400.3,SOLYC03G114930.3,SOLYC07G032640.2,SOLYC05G007780.3,SOLYC06G065490.3,SOLYC02G079950.3
	Ripe_Keto_vs_Bcaro	up-regulated	GO:CC	intracellular organelle	GO:0043229	0.00588211	2.23047	5827	291	186	11096	SOLYC10G006290.3,SOLYC03G097210.3,SOLYC08G079660.3,SOLYC06G071230.3,SOLYC11G010480.2,SOLYC08G045850.3,SOLYC12G037970.2,SOLYC02G088350.3,SOLYC02G086830.3,SOLYC10G077040.2,SOLYC01G096660.3,SOLYC11G009080.2,SOLYC11G071540.2,SOLYC05G013160.3,SOLYC03G071590.3,SOLYC05G056270.3,SOLYC07G064970.3,SOLYC01G057830.3,SOLYC12G005630.2,SOLYC02G087230.3,SOLYC11G010300.2,SOLYC06G009630.1,SOLYC09G009430.3,SOLYC10G…
	Ripe_Keto_vs_Bcaro	up-regulated	GO:CC	organelle	GO:0043226	0.00685758	2.16383	5839	291	186	11096	SOLYC10G006290.3,SOLYC03G097210.3,SOLYC08G079660.3,SOLYC06G071230.3,SOLYC11G010480.2,SOLYC08G045850.3,SOLYC12G037970.2,SOLYC02G088350.3,SOLYC02G086830.3,SOLYC10G077040.2,SOLYC01G096660.3,SOLYC11G009080.2,SOLYC11G071540.2,SOLYC05G013160.3,SOLYC03G071590.3,SOLYC05G056270.3,SOLYC07G064970.3,SOLYC01G057830.3,SOLYC12G005630.2,SOLYC02G087230.3,SOLYC11G010300.2,SOLYC06G009630.1,SOLYC09G009430.3,SOLYC10G…
	Ripe_Keto_vs_Bcaro	up-regulated	GO:CC	chloroplast thylakoid membrane protein complex	GO:0098807	0.0091912	2.03663	4	291	3	11096	SOLYC10G005050.3,SOLYC08G013670.3,SOLYC07G066150.1
	Ripe_Keto_vs_Bcaro	up-regulated	GO:CC	chloroplast thylakoid lumen	GO:0009543	0.0112725	1.94798	10	291	4	11096	SOLYC08G048550.3,SOLYC07G054290.1,SOLYC06G076480.3,SOLYC04G015040.3
	Ripe_Keto_vs_Bcaro	up-regulated	GO:CC	plastid thylakoid lumen	GO:0031978	0.0112725	1.94798	10	291	4	11096	SOLYC08G048550.3,SOLYC07G054290.1,SOLYC06G076480.3,SOLYC04G015040.3
	Ripe_Keto_vs_Bcaro	up-regulated	KEGG	Photosynthesis	KEGG:00195	1.5805e-15	14.8012	33	130	19	2501	SOLYC12G005630.2,SOLYC03G120640.3,SOLYC04G082010.1,SOLYC02G069460.3,SOLYC01G103920.3,SOLYC07G044860.3,SOLYC12G056830.1,SOLYC06G054260.1,SOLYC06G082950.3,SOLYC09G064500.3,SOLYC02G065400.3,SOLYC06G082940.3,SOLYC03G114930.3,SOLYC08G013670.3,SOLYC05G007780.3,SOLYC02G080540.1,SOLYC07G066150.1,SOLYC06G060340.3,SOLYC02G079950.3
	Ripe_Keto_vs_Bcaro	up-regulated	KEGG	Carbon metabolism	KEGG:01200	1.6907e-11	10.7719	149	130	32	2501	SOLYC01G080930.3,SOLYC11G010450.2,SOLYC06G069530.3,SOLYC01G111630.3,SOLYC01G106480.3,SOLYC12G011160.2,SOLYC11G008620.2,SOLYC02G063490.3,SOLYC11G017250.2,SOLYC12G009410.2,SOLYC06G061070.3,SOLYC09G013080.3,SOLYC04G008590.3,SOLYC12G009400.2,SOLYC02G080810.3,SOLYC01G094790.3,SOLYC04G082630.3,SOLYC01G006280.3,SOLYC08G076220.3,SOLYC05G053100.3,SOLYC10G007600.3,SOLYC05G009530.3,SOLYC02G091560.3,SOLYC02G…
	Ripe_Keto_vs_Bcaro	up-regulated	KEGG	Metabolic pathways	KEGG:01100	1.25417e-09	8.90164	1193	130	98	2501	SOLYC10G077040.2,SOLYC09G005700.3,SOLYC11G009080.2,SOLYC01G080930.3,SOLYC12G005630.2,SOLYC11G010300.2,SOLYC11G010450.2,SOLYC02G032860.3,SOLYC03G097470.3,SOLYC07G054540.3,SOLYC05G009030.3,SOLYC12G019010.2,SOLYC07G045050.3,SOLYC07G056570.1,SOLYC02G085870.3,SOLYC06G069530.3,SOLYC01G111630.3,SOLYC09G010210.3,SOLYC01G106480.3,SOLYC12G011160.2,SOLYC01G080210.3,SOLYC08G006720.3,SOLYC07G065980.3,SOLYC09G…
	Ripe_Keto_vs_Bcaro	up-regulated	KEGG	Glyoxylate and dicarboxylate metabolism	KEGG:00630	5.26711e-07	6.27843	44	130	14	2501	SOLYC01G111630.3,SOLYC01G106480.3,SOLYC11G008620.2,SOLYC02G063490.3,SOLYC06G061070.3,SOLYC02G080810.3,SOLYC05G053100.3,SOLYC10G007600.3,SOLYC02G091560.3,SOLYC03G034220.3,SOLYC01G080280.3,SOLYC02G063150.3,SOLYC12G005860.2,SOLYC07G017950.3
	Ripe_Keto_vs_Bcaro	up-regulated	KEGG	Carbon fixation in photosynthetic organisms	KEGG:00710	6.62027e-06	5.17912	38	130	12	2501	SOLYC01G106480.3,SOLYC02G063490.3,SOLYC04G082630.3,SOLYC08G076220.3,SOLYC02G020940.3,SOLYC04G009030.3,SOLYC09G011810.3,SOLYC03G034220.3,SOLYC02G062340.3,SOLYC02G063150.3,SOLYC01G110360.3,SOLYC07G017950.3
	Ripe_Keto_vs_Bcaro	up-regulated	KEGG	Photosynthesis - antenna proteins	KEGG:00196	3.82627e-05	4.41722	13	130	7	2501	SOLYC09G014520.3,SOLYC10G007690.3,SOLYC01G105050.3,SOLYC03G005760.1,SOLYC05G056070.3,SOLYC01G105030.3,SOLYC12G009200.2
	Ripe_Keto_vs_Bcaro	up-regulated	KEGG	Biosynthesis of secondary metabolites	KEGG:01110	0.000278777	3.55474	696	130	59	2501	SOLYC10G077040.2,SOLYC09G005700.3,SOLYC11G009080.2,SOLYC11G010300.2,SOLYC11G010450.2,SOLYC05G009030.3,SOLYC12G019010.2,SOLYC07G056570.1,SOLYC02G085870.3,SOLYC06G069530.3,SOLYC01G111630.3,SOLYC01G106480.3,SOLYC09G082460.3,SOLYC10G006400.3,SOLYC05G005700.3,SOLYC11G008620.2,SOLYC02G063490.3,SOLYC11G017250.2,SOLYC12G009410.2,SOLYC04G050930.3,SOLYC06G053980.3,SOLYC04G015750.3,SOLYC06G061070.3,SOLYC02G…
	Ripe_Keto_vs_Bcaro	up-regulated	KEGG	Citrate cycle (TCA cycle)	KEGG:00020	0.00313531	2.50372	38	130	9	2501	SOLYC01G106480.3,SOLYC02G063490.3,SOLYC11G017250.2,SOLYC12G009410.2,SOLYC04G008590.3,SOLYC12G009400.2,SOLYC05G053100.3,SOLYC05G009530.3,SOLYC12G005860.2
	Ripe_Keto_vs_Bcaro	up-regulated	KEGG	Pyruvate metabolism	KEGG:00620	0.00454486	2.34248	58	130	11	2501	SOLYC06G069530.3,SOLYC01G106480.3,SOLYC05G005700.3,SOLYC02G063490.3,SOLYC11G017250.2,SOLYC12G009410.2,SOLYC09G013080.3,SOLYC04G008590.3,SOLYC12G009400.2,SOLYC05G053100.3,SOLYC05G009530.3
	Ripe_Keto_vs_Bcaro	up-regulated	KEGG	Glycolysis / Gluconeogenesis	KEGG:00010	0.0281595	1.55038	82	130	12	2501	SOLYC11G010450.2,SOLYC05G005700.3,SOLYC11G017250.2,SOLYC12G009410.2,SOLYC04G008590.3,SOLYC12G009400.2,SOLYC02G085100.3,SOLYC05G053100.3,SOLYC05G009530.3,SOLYC09G011810.3,SOLYC02G062340.3,SOLYC01G110360.3
	Ripe_Keto_vs_Bcaro	up-regulated	KEGG	Fatty acid biosynthesis	KEGG:00061	0.0360846	1.44268	24	130	6	2501	SOLYC03G097470.3,SOLYC06G069530.3,SOLYC09G013080.3,SOLYC03G063110.3,SOLYC01G105060.3,SOLYC10G078740.2
	Ripe_Keto_vs_Bcaro	down-regulated	GO:MF	DNA-binding transcription factor activity	GO:0003700	3.95687e-12	11.4026	811	594	74	17255	SOLYC12G038450.1,SOLYC12G009240.1,SOLYC01G095630.3,SOLYC08G078190.1,SOLYC09G014990.3,SOLYC03G093540.1,SOLYC04G015360.3,SOLYC08G067340.3,SOLYC03G093550.1,SOLYC11G012980.1,SOLYC10G009550.3,SOLYC05G052040.1,SOLYC03G007380.2,SOLYC03G093560.1,SOLYC09G015770.3,SOLYC02G077370.1,SOLYC03G095770.3,SOLYC03G119250.3,SOLYC04G009180.2,SOLYC12G036390.2,SOLYC02G032950.3,SOLYC05G009660.3,SOLYC12G098620.2,SOLYC02G…
	Ripe_Keto_vs_Bcaro	down-regulated	GO:MF	transcription regulator activity	GO:0140110	1.76642e-09	8.75291	916	594	74	17255	SOLYC12G038450.1,SOLYC12G009240.1,SOLYC01G095630.3,SOLYC08G078190.1,SOLYC09G014990.3,SOLYC03G093540.1,SOLYC04G015360.3,SOLYC08G067340.3,SOLYC03G093550.1,SOLYC11G012980.1,SOLYC10G009550.3,SOLYC05G052040.1,SOLYC03G007380.2,SOLYC03G093560.1,SOLYC09G015770.3,SOLYC02G077370.1,SOLYC03G095770.3,SOLYC03G119250.3,SOLYC04G009180.2,SOLYC12G036390.2,SOLYC02G032950.3,SOLYC05G009660.3,SOLYC12G098620.2,SOLYC02G…
	Ripe_Keto_vs_Bcaro	down-regulated	GO:MF	sequence-specific DNA binding	GO:0043565	3.7097e-07	6.43066	641	594	54	17255	SOLYC01G095630.3,SOLYC08G078190.1,SOLYC09G014990.3,SOLYC04G015360.3,SOLYC08G067340.3,SOLYC10G009550.3,SOLYC03G007380.2,SOLYC09G015770.3,SOLYC03G095770.3,SOLYC03G119250.3,SOLYC12G036390.2,SOLYC02G032950.3,SOLYC01G102340.3,SOLYC05G009660.3,SOLYC12G098620.2,SOLYC02G080890.3,SOLYC10G006130.1,SOLYC06G068460.3,SOLYC07G055710.3,SOLYC03G093890.3,SOLYC07G055280.3,SOLYC08G006320.3,SOLYC01G106700.3,SOLYC05G…
	Ripe_Keto_vs_Bcaro	down-regulated	GO:MF	chitin binding	GO:0008061	1.65475e-05	4.78127	24	594	9	17255	SOLYC03G116230.3,SOLYC03G116225.1,SOLYC10G055800.2,SOLYC10G055810.2,SOLYC07G009530.1,SOLYC10G017980.1,SOLYC07G005100.3,SOLYC01G097270.3,SOLYC10G017970.1
	Ripe_Keto_vs_Bcaro	down-regulated	GO:MF	DNA binding	GO:0003677	9.90499e-05	4.00415	1926	594	107	17255	SOLYC12G038450.1,SOLYC12G009240.1,SOLYC09G082790.3,SOLYC01G095630.3,SOLYC08G078190.1,SOLYC09G014990.3,SOLYC03G093540.1,SOLYC04G015360.3,SOLYC08G067340.3,SOLYC03G093550.1,SOLYC11G012980.1,SOLYC10G009550.3,SOLYC05G052040.1,SOLYC03G007380.2,SOLYC03G093560.1,SOLYC09G015770.3,SOLYC02G077370.1,SOLYC03G095770.3,SOLYC03G119250.3,SOLYC01G021730.2,SOLYC12G036390.2,SOLYC02G032950.3,SOLYC01G102340.3,SOLYC05G…
	Ripe_Keto_vs_Bcaro	down-regulated	GO:MF	protein kinase activity	GO:0004672	0.000533961	3.27249	1164	594	71	17255	SOLYC02G094010.2,SOLYC11G020230.1,SOLYC07G056400.1,SOLYC06G062920.3,SOLYC08G066320.3,SOLYC07G055640.1,SOLYC04G074000.3,SOLYC07G055690.2,SOLYC02G090970.1,SOLYC02G079550.2,SOLYC05G007140.3,SOLYC09G007730.3,SOLYC01G067020.3,SOLYC06G005170.3,SOLYC02G014030.2,SOLYC04G077270.3,SOLYC06G060680.2,SOLYC04G008650.3,SOLYC03G083470.3,SOLYC09G075920.1,SOLYC03G119140.3,SOLYC09G075910.1,SOLYC02G086270.3,SOLYC09G…
	Ripe_Keto_vs_Bcaro	down-regulated	GO:MF	phosphotransferase activity, alcohol group as acceptor	GO:0016773	0.00958016	2.01863	1290	594	72	17255	SOLYC02G094010.2,SOLYC11G020230.1,SOLYC07G056400.1,SOLYC06G062920.3,SOLYC08G066320.3,SOLYC07G055640.1,SOLYC04G074000.3,SOLYC07G055690.2,SOLYC02G090970.1,SOLYC02G079550.2,SOLYC05G007140.3,SOLYC09G007730.3,SOLYC01G067020.3,SOLYC06G005170.3,SOLYC02G014030.2,SOLYC04G077270.3,SOLYC06G060680.2,SOLYC04G008650.3,SOLYC03G083470.3,SOLYC09G075920.1,SOLYC03G119140.3,SOLYC09G075910.1,SOLYC02G086270.3,SOLYC09G…
	Ripe_Keto_vs_Bcaro	down-regulated	GO:MF	protein serine/threonine kinase activity	GO:0004674	0.0188751	1.72411	460	594	33	17255	SOLYC07G056400.1,SOLYC07G055640.1,SOLYC02G090970.1,SOLYC02G079550.2,SOLYC05G007140.3,SOLYC06G005170.3,SOLYC02G014030.2,SOLYC04G077270.3,SOLYC09G075920.1,SOLYC09G075910.1,SOLYC10G079130.2,SOLYC03G097920.1,SOLYC08G076060.3,SOLYC06G071810.1,SOLYC09G018280.1,SOLYC11G011880.2,SOLYC04G051510.1,SOLYC06G005500.3,SOLYC03G033540.3,SOLYC10G006690.3,SOLYC05G008310.3,SOLYC10G006720.3,SOLYC08G081280.3,SOLYC08G…
	Ripe_Keto_vs_Bcaro	down-regulated	GO:MF	calcium ion binding	GO:0005509	0.0199294	1.70051	252	594	22	17255	SOLYC02G088090.1,SOLYC03G031630.3,SOLYC07G053050.1,SOLYC02G094000.1,SOLYC10G006660.3,SOLYC10G006700.1,SOLYC01G005400.3,SOLYC10G079420.1,SOLYC04G058170.1,SOLYC04G073990.3,SOLYC10G079755.1,SOLYC02G091500.1,SOLYC08G080130.3,SOLYC07G007950.1,SOLYC10G079130.2,SOLYC04G018110.1,SOLYC01G099620.3,SOLYC03G115930.2,SOLYC03G033540.3,SOLYC03G117980.3,SOLYC06G073245.1,SOLYC10G074740.1
	Ripe_Keto_vs_Bcaro	down-regulated	GO:MF	catalytic activity, acting on a protein	GO:0140096	0.0199998	1.69897	2468	594	119	17255	SOLYC01G079950.3,SOLYC02G094010.2,SOLYC04G008100.2,SOLYC11G020230.1,SOLYC07G056400.1,SOLYC02G087850.1,SOLYC06G062920.3,SOLYC08G066320.3,SOLYC11G006030.1,SOLYC08G067300.1,SOLYC07G055640.1,SOLYC04G074000.3,SOLYC07G055690.2,SOLYC02G090970.1,SOLYC02G079550.2,SOLYC07G056170.3,SOLYC05G051240.1,SOLYC05G007140.3,SOLYC03G114160.1,SOLYC01G005160.3,SOLYC04G005050.2,SOLYC05G016310.1,SOLYC04G057940.3,SOLYC09G…
	Ripe_Keto_vs_Bcaro	down-regulated	GO:MF	abscisic acid binding	GO:0010427	0.023761	1.62414	22	594	6	17255	SOLYC07G005380.3,SOLYC09G015380.1,SOLYC12G096960.2,SOLYC09G091000.3,SOLYC06G050500.2,SOLYC09G090970.3
	Ripe_Keto_vs_Bcaro	down-regulated	GO:MF	kinase activity	GO:0016301	0.03008	1.52172	1361	594	73	17255	SOLYC02G094010.2,SOLYC11G020230.1,SOLYC07G056400.1,SOLYC06G062920.3,SOLYC08G066320.3,SOLYC07G055640.1,SOLYC04G074000.3,SOLYC07G055690.2,SOLYC02G090970.1,SOLYC02G079550.2,SOLYC05G007140.3,SOLYC09G007730.3,SOLYC01G067020.3,SOLYC06G005170.3,SOLYC02G014030.2,SOLYC04G077270.3,SOLYC06G060680.2,SOLYC04G008650.3,SOLYC03G083470.3,SOLYC09G075920.1,SOLYC03G119140.3,SOLYC09G075910.1,SOLYC02G086270.3,SOLYC09G…
	Ripe_Keto_vs_Bcaro	down-regulated	GO:MF	alcohol binding	GO:0043178	0.031217	1.50561	23	594	6	17255	SOLYC07G005380.3,SOLYC09G015380.1,SOLYC12G096960.2,SOLYC09G091000.3,SOLYC06G050500.2,SOLYC09G090970.3
	Ripe_Keto_vs_Bcaro	down-regulated	GO:MF	isoprenoid binding	GO:0019840	0.040419	1.39341	24	594	6	17255	SOLYC07G005380.3,SOLYC09G015380.1,SOLYC12G096960.2,SOLYC09G091000.3,SOLYC06G050500.2,SOLYC09G090970.3
	Ripe_Keto_vs_Bcaro	down-regulated	GO:BP	defense response	GO:0006952	2.37754e-06	5.62387	338	479	36	13501	SOLYC04G007140.1,SOLYC10G079860.2,SOLYC07G005380.3,SOLYC04G016470.3,SOLYC05G052040.1,SOLYC03G093560.1,SOLYC02G077370.1,SOLYC03G095770.3,SOLYC01G059965.1,SOLYC02G061770.3,SOLYC10G055810.2,SOLYC12G096960.2,SOLYC09G007520.3,SOLYC09G091000.3,SOLYC04G007770.3,SOLYC06G005170.3,SOLYC01G097240.3,SOLYC06G071280.3,SOLYC10G009110.1,SOLYC06G082590.1,SOLYC12G008350.2,SOLYC01G109110.3,SOLYC03G119600.1,SOLYC02G…
	Ripe_Keto_vs_Bcaro	down-regulated	GO:BP	regulation of cellular metabolic process	GO:0031323	3.65724e-05	4.43685	1894	479	110	13501	SOLYC12G038450.1,SOLYC12G009240.1,SOLYC01G095630.3,SOLYC08G078190.1,SOLYC09G014990.3,SOLYC07G005380.3,SOLYC03G093540.1,SOLYC04G015360.3,SOLYC08G067340.3,SOLYC03G093550.1,SOLYC11G012980.1,SOLYC10G009550.3,SOLYC01G096510.2,SOLYC05G052040.1,SOLYC03G007380.2,SOLYC03G093560.1,SOLYC09G015770.3,SOLYC02G077370.1,SOLYC06G074030.1,SOLYC03G095770.3,SOLYC03G119250.3,SOLYC10G078440.1,SOLYC08G080630.3,SOLYC01G…
	Ripe_Keto_vs_Bcaro	down-regulated	GO:BP	regulation of primary metabolic process	GO:0080090	9.90517e-05	4.00414	1838	479	106	13501	SOLYC12G038450.1,SOLYC12G009240.1,SOLYC01G095630.3,SOLYC08G078190.1,SOLYC09G014990.3,SOLYC07G005380.3,SOLYC03G093540.1,SOLYC04G015360.3,SOLYC08G067340.3,SOLYC03G093550.1,SOLYC11G012980.1,SOLYC10G009550.3,SOLYC01G096510.2,SOLYC05G052040.1,SOLYC03G007380.2,SOLYC03G093560.1,SOLYC09G015770.3,SOLYC02G077370.1,SOLYC06G074030.1,SOLYC03G095770.3,SOLYC10G078440.1,SOLYC08G080630.3,SOLYC01G021730.2,SOLYC04G…
	Ripe_Keto_vs_Bcaro	down-regulated	GO:BP	regulation of cellular biosynthetic process	GO:0031326	0.000108357	3.96514	1614	479	96	13501	SOLYC12G038450.1,SOLYC12G009240.1,SOLYC01G095630.3,SOLYC08G078190.1,SOLYC09G014990.3,SOLYC03G093540.1,SOLYC04G015360.3,SOLYC08G067340.3,SOLYC03G093550.1,SOLYC11G012980.1,SOLYC10G009550.3,SOLYC01G096510.2,SOLYC05G052040.1,SOLYC03G007380.2,SOLYC03G093560.1,SOLYC09G015770.3,SOLYC02G077370.1,SOLYC06G074030.1,SOLYC03G095770.3,SOLYC03G119250.3,SOLYC10G078440.1,SOLYC01G021730.2,SOLYC04G009180.2,SOLYC12G…
	Ripe_Keto_vs_Bcaro	down-regulated	GO:BP	regulation of nitrogen compound metabolic process	GO:0051171	0.000113503	3.94499	1820	479	105	13501	SOLYC12G038450.1,SOLYC12G009240.1,SOLYC01G095630.3,SOLYC08G078190.1,SOLYC09G014990.3,SOLYC07G005380.3,SOLYC03G093540.1,SOLYC04G015360.3,SOLYC08G067340.3,SOLYC03G093550.1,SOLYC11G012980.1,SOLYC10G009550.3,SOLYC01G096510.2,SOLYC05G052040.1,SOLYC03G007380.2,SOLYC03G093560.1,SOLYC09G015770.3,SOLYC02G077370.1,SOLYC06G074030.1,SOLYC03G095770.3,SOLYC10G078440.1,SOLYC08G080630.3,SOLYC01G021730.2,SOLYC04G…
	Ripe_Keto_vs_Bcaro	down-regulated	GO:BP	regulation of biosynthetic process	GO:0009889	0.000125402	3.9017	1619	479	96	13501	SOLYC12G038450.1,SOLYC12G009240.1,SOLYC01G095630.3,SOLYC08G078190.1,SOLYC09G014990.3,SOLYC03G093540.1,SOLYC04G015360.3,SOLYC08G067340.3,SOLYC03G093550.1,SOLYC11G012980.1,SOLYC10G009550.3,SOLYC01G096510.2,SOLYC05G052040.1,SOLYC03G007380.2,SOLYC03G093560.1,SOLYC09G015770.3,SOLYC02G077370.1,SOLYC06G074030.1,SOLYC03G095770.3,SOLYC03G119250.3,SOLYC10G078440.1,SOLYC01G021730.2,SOLYC04G009180.2,SOLYC12G…
	Ripe_Keto_vs_Bcaro	down-regulated	GO:BP	regulation of RNA biosynthetic process	GO:2001141	0.000160509	3.7945	1493	479	90	13501	SOLYC12G038450.1,SOLYC12G009240.1,SOLYC01G095630.3,SOLYC08G078190.1,SOLYC09G014990.3,SOLYC03G093540.1,SOLYC04G015360.3,SOLYC08G067340.3,SOLYC03G093550.1,SOLYC11G012980.1,SOLYC10G009550.3,SOLYC01G096510.2,SOLYC05G052040.1,SOLYC03G007380.2,SOLYC03G093560.1,SOLYC09G015770.3,SOLYC02G077370.1,SOLYC03G095770.3,SOLYC10G078440.1,SOLYC01G021730.2,SOLYC04G009180.2,SOLYC02G032950.3,SOLYC05G009660.3,SOLYC12G…
	Ripe_Keto_vs_Bcaro	down-regulated	GO:BP	regulation of nucleic acid-templated transcription	GO:1903506	0.000160509	3.7945	1493	479	90	13501	SOLYC12G038450.1,SOLYC12G009240.1,SOLYC01G095630.3,SOLYC08G078190.1,SOLYC09G014990.3,SOLYC03G093540.1,SOLYC04G015360.3,SOLYC08G067340.3,SOLYC03G093550.1,SOLYC11G012980.1,SOLYC10G009550.3,SOLYC01G096510.2,SOLYC05G052040.1,SOLYC03G007380.2,SOLYC03G093560.1,SOLYC09G015770.3,SOLYC02G077370.1,SOLYC03G095770.3,SOLYC10G078440.1,SOLYC01G021730.2,SOLYC04G009180.2,SOLYC02G032950.3,SOLYC05G009660.3,SOLYC12G…
	Ripe_Keto_vs_Bcaro	down-regulated	GO:BP	regulation of transcription, DNA-templated	GO:0006355	0.000160509	3.7945	1493	479	90	13501	SOLYC12G038450.1,SOLYC12G009240.1,SOLYC01G095630.3,SOLYC08G078190.1,SOLYC09G014990.3,SOLYC03G093540.1,SOLYC04G015360.3,SOLYC08G067340.3,SOLYC03G093550.1,SOLYC11G012980.1,SOLYC10G009550.3,SOLYC01G096510.2,SOLYC05G052040.1,SOLYC03G007380.2,SOLYC03G093560.1,SOLYC09G015770.3,SOLYC02G077370.1,SOLYC03G095770.3,SOLYC10G078440.1,SOLYC01G021730.2,SOLYC04G009180.2,SOLYC02G032950.3,SOLYC05G009660.3,SOLYC12G…
	Ripe_Keto_vs_Bcaro	down-regulated	GO:BP	regulation of RNA metabolic process	GO:0051252	0.000188006	3.72583	1543	479	92	13501	SOLYC12G038450.1,SOLYC12G009240.1,SOLYC01G095630.3,SOLYC08G078190.1,SOLYC09G014990.3,SOLYC03G093540.1,SOLYC04G015360.3,SOLYC08G067340.3,SOLYC03G093550.1,SOLYC11G012980.1,SOLYC10G009550.3,SOLYC01G096510.2,SOLYC05G052040.1,SOLYC03G007380.2,SOLYC03G093560.1,SOLYC09G015770.3,SOLYC02G077370.1,SOLYC06G074030.1,SOLYC03G095770.3,SOLYC10G078440.1,SOLYC01G021730.2,SOLYC04G009180.2,SOLYC02G032950.3,SOLYC05G…
	Ripe_Keto_vs_Bcaro	down-regulated	GO:BP	regulation of metabolic process	GO:0019222	0.000210221	3.67732	2052	479	114	13501	SOLYC12G038450.1,SOLYC12G009240.1,SOLYC01G095630.3,SOLYC08G078190.1,SOLYC09G014990.3,SOLYC07G005380.3,SOLYC03G093540.1,SOLYC04G015360.3,SOLYC08G067340.3,SOLYC03G093550.1,SOLYC11G012980.1,SOLYC10G009550.3,SOLYC01G096510.2,SOLYC05G052040.1,SOLYC03G007380.2,SOLYC03G093560.1,SOLYC09G015770.3,SOLYC02G077370.1,SOLYC06G074030.1,SOLYC03G095770.3,SOLYC03G119250.3,SOLYC10G078440.1,SOLYC08G080630.3,SOLYC01G…
	Ripe_Keto_vs_Bcaro	down-regulated	GO:BP	regulation of cellular process	GO:0050794	0.000242214	3.6158	2681	479	140	13501	SOLYC12G038450.1,SOLYC12G009240.1,SOLYC01G095630.3,SOLYC08G078190.1,SOLYC09G014990.3,SOLYC07G005380.3,SOLYC03G093540.1,SOLYC04G015360.3,SOLYC08G067340.3,SOLYC03G093550.1,SOLYC11G012980.1,SOLYC02G094000.1,SOLYC10G009550.3,SOLYC01G096510.2,SOLYC05G052040.1,SOLYC03G007380.2,SOLYC03G093560.1,SOLYC09G015770.3,SOLYC02G077370.1,SOLYC06G074030.1,SOLYC03G095770.3,SOLYC03G119250.3,SOLYC10G078440.1,SOLYC02G…
	Ripe_Keto_vs_Bcaro	down-regulated	GO:BP	regulation of nucleobase-containing compound metabolic process	GO:0019219	0.00038648	3.41287	1568	479	92	13501	SOLYC12G038450.1,SOLYC12G009240.1,SOLYC01G095630.3,SOLYC08G078190.1,SOLYC09G014990.3,SOLYC03G093540.1,SOLYC04G015360.3,SOLYC08G067340.3,SOLYC03G093550.1,SOLYC11G012980.1,SOLYC10G009550.3,SOLYC01G096510.2,SOLYC05G052040.1,SOLYC03G007380.2,SOLYC03G093560.1,SOLYC09G015770.3,SOLYC02G077370.1,SOLYC06G074030.1,SOLYC03G095770.3,SOLYC10G078440.1,SOLYC01G021730.2,SOLYC04G009180.2,SOLYC02G032950.3,SOLYC05G…
	Ripe_Keto_vs_Bcaro	down-regulated	GO:BP	regulation of cellular macromolecule biosynthetic process	GO:2000112	0.000732855	3.13498	1591	479	92	13501	SOLYC12G038450.1,SOLYC12G009240.1,SOLYC01G095630.3,SOLYC08G078190.1,SOLYC09G014990.3,SOLYC03G093540.1,SOLYC04G015360.3,SOLYC08G067340.3,SOLYC03G093550.1,SOLYC11G012980.1,SOLYC10G009550.3,SOLYC01G096510.2,SOLYC05G052040.1,SOLYC03G007380.2,SOLYC03G093560.1,SOLYC09G015770.3,SOLYC02G077370.1,SOLYC06G074030.1,SOLYC03G095770.3,SOLYC10G078440.1,SOLYC01G021730.2,SOLYC04G009180.2,SOLYC02G032950.3,SOLYC05G…
	Ripe_Keto_vs_Bcaro	down-regulated	GO:BP	regulation of macromolecule metabolic process	GO:0060255	0.000760557	3.11887	1986	479	109	13501	SOLYC12G038450.1,SOLYC12G009240.1,SOLYC01G095630.3,SOLYC08G078190.1,SOLYC09G014990.3,SOLYC07G005380.3,SOLYC03G093540.1,SOLYC04G015360.3,SOLYC08G067340.3,SOLYC03G093550.1,SOLYC11G012980.1,SOLYC10G009550.3,SOLYC01G096510.2,SOLYC05G052040.1,SOLYC03G007380.2,SOLYC03G093560.1,SOLYC09G015770.3,SOLYC02G077370.1,SOLYC06G074030.1,SOLYC03G095770.3,SOLYC10G078440.1,SOLYC08G080630.3,SOLYC01G021730.2,SOLYC04G…
	Ripe_Keto_vs_Bcaro	down-regulated	GO:BP	regulation of macromolecule biosynthetic process	GO:0010556	0.000795374	3.09943	1594	479	92	13501	SOLYC12G038450.1,SOLYC12G009240.1,SOLYC01G095630.3,SOLYC08G078190.1,SOLYC09G014990.3,SOLYC03G093540.1,SOLYC04G015360.3,SOLYC08G067340.3,SOLYC03G093550.1,SOLYC11G012980.1,SOLYC10G009550.3,SOLYC01G096510.2,SOLYC05G052040.1,SOLYC03G007380.2,SOLYC03G093560.1,SOLYC09G015770.3,SOLYC02G077370.1,SOLYC06G074030.1,SOLYC03G095770.3,SOLYC10G078440.1,SOLYC01G021730.2,SOLYC04G009180.2,SOLYC02G032950.3,SOLYC05G…
	Ripe_Keto_vs_Bcaro	down-regulated	GO:BP	nucleic acid-templated transcription	GO:0097659	0.00116387	2.9341	1700	479	96	13501	SOLYC12G038450.1,SOLYC12G009240.1,SOLYC01G095630.3,SOLYC08G078190.1,SOLYC09G014990.3,SOLYC03G093540.1,SOLYC04G015360.3,SOLYC08G067340.3,SOLYC03G093550.1,SOLYC11G012980.1,SOLYC10G009550.3,SOLYC01G096510.2,SOLYC05G052040.1,SOLYC03G007380.2,SOLYC03G093560.1,SOLYC09G015770.3,SOLYC02G077370.1,SOLYC03G095770.3,SOLYC10G078440.1,SOLYC01G021730.2,SOLYC04G009180.2,SOLYC02G032950.3,SOLYC05G009660.3,SOLYC12G…
	Ripe_Keto_vs_Bcaro	down-regulated	GO:BP	transcription, DNA-templated	GO:0006351	0.00116387	2.9341	1700	479	96	13501	SOLYC12G038450.1,SOLYC12G009240.1,SOLYC01G095630.3,SOLYC08G078190.1,SOLYC09G014990.3,SOLYC03G093540.1,SOLYC04G015360.3,SOLYC08G067340.3,SOLYC03G093550.1,SOLYC11G012980.1,SOLYC10G009550.3,SOLYC01G096510.2,SOLYC05G052040.1,SOLYC03G007380.2,SOLYC03G093560.1,SOLYC09G015770.3,SOLYC02G077370.1,SOLYC03G095770.3,SOLYC10G078440.1,SOLYC01G021730.2,SOLYC04G009180.2,SOLYC02G032950.3,SOLYC05G009660.3,SOLYC12G…
	Ripe_Keto_vs_Bcaro	down-regulated	GO:BP	RNA biosynthetic process	GO:0032774	0.00129078	2.88915	1704	479	96	13501	SOLYC12G038450.1,SOLYC12G009240.1,SOLYC01G095630.3,SOLYC08G078190.1,SOLYC09G014990.3,SOLYC03G093540.1,SOLYC04G015360.3,SOLYC08G067340.3,SOLYC03G093550.1,SOLYC11G012980.1,SOLYC10G009550.3,SOLYC01G096510.2,SOLYC05G052040.1,SOLYC03G007380.2,SOLYC03G093560.1,SOLYC09G015770.3,SOLYC02G077370.1,SOLYC03G095770.3,SOLYC10G078440.1,SOLYC01G021730.2,SOLYC04G009180.2,SOLYC02G032950.3,SOLYC05G009660.3,SOLYC12G…
	Ripe_Keto_vs_Bcaro	down-regulated	GO:BP	regulation of biological process	GO:0050789	0.0014102	2.85072	2937	479	147	13501	SOLYC04G007140.1,SOLYC12G038450.1,SOLYC12G009240.1,SOLYC01G095630.3,SOLYC08G078190.1,SOLYC09G014990.3,SOLYC07G005380.3,SOLYC03G093540.1,SOLYC04G015360.3,SOLYC08G067340.3,SOLYC03G093550.1,SOLYC11G012980.1,SOLYC02G094000.1,SOLYC10G009550.3,SOLYC01G096510.2,SOLYC05G052040.1,SOLYC03G007380.2,SOLYC03G093560.1,SOLYC09G015770.3,SOLYC02G077370.1,SOLYC06G074030.1,SOLYC03G095770.3,SOLYC03G119250.3,SOLYC10G…
	Ripe_Keto_vs_Bcaro	down-regulated	GO:BP	regulation of gene expression	GO:0010468	0.00268582	2.57092	1733	479	96	13501	SOLYC12G038450.1,SOLYC12G009240.1,SOLYC01G095630.3,SOLYC08G078190.1,SOLYC09G014990.3,SOLYC03G093540.1,SOLYC04G015360.3,SOLYC08G067340.3,SOLYC03G093550.1,SOLYC11G012980.1,SOLYC10G009550.3,SOLYC01G096510.2,SOLYC05G052040.1,SOLYC03G007380.2,SOLYC03G093560.1,SOLYC09G015770.3,SOLYC02G077370.1,SOLYC06G074030.1,SOLYC03G095770.3,SOLYC10G078440.1,SOLYC01G021730.2,SOLYC04G009180.2,SOLYC02G032950.3,SOLYC05G…
	Ripe_Keto_vs_Bcaro	down-regulated	GO:BP	biological regulation	GO:0065007	0.00381346	2.41868	3190	479	155	13501	SOLYC04G007140.1,SOLYC12G038450.1,SOLYC12G009240.1,SOLYC01G095630.3,SOLYC08G078190.1,SOLYC09G014990.3,SOLYC07G005380.3,SOLYC03G093540.1,SOLYC04G015360.3,SOLYC08G067340.3,SOLYC03G093550.1,SOLYC11G012980.1,SOLYC02G094000.1,SOLYC10G009550.3,SOLYC01G096510.2,SOLYC05G052040.1,SOLYC03G007380.2,SOLYC03G093560.1,SOLYC09G015770.3,SOLYC02G077370.1,SOLYC06G074030.1,SOLYC03G095770.3,SOLYC03G119250.3,SOLYC10G…
	Ripe_Keto_vs_Bcaro	down-regulated	GO:BP	protein phosphorylation	GO:0006468	0.00531542	2.27446	1212	479	72	13501	SOLYC02G094010.2,SOLYC11G020230.1,SOLYC07G056400.1,SOLYC06G062920.3,SOLYC08G066320.3,SOLYC07G055640.1,SOLYC04G074000.3,SOLYC07G055690.2,SOLYC02G090970.1,SOLYC02G079550.2,SOLYC05G007140.3,SOLYC09G007730.3,SOLYC01G067020.3,SOLYC06G005170.3,SOLYC02G014030.2,SOLYC04G077270.3,SOLYC06G060680.2,SOLYC04G008650.3,SOLYC03G083470.3,SOLYC09G075920.1,SOLYC03G119140.3,SOLYC09G075910.1,SOLYC04G078500.1,SOLYC02G…
	Ripe_Keto_vs_Bcaro	down-regulated	GO:BP	cellular macromolecule metabolic process	GO:0044260	0.0116795	1.93258	5210	479	229	13501	SOLYC12G038450.1,SOLYC12G009240.1,SOLYC09G082790.3,SOLYC01G095630.3,SOLYC08G078190.1,SOLYC09G014990.3,SOLYC07G005380.3,SOLYC02G094010.2,SOLYC03G093540.1,SOLYC04G015360.3,SOLYC08G067340.3,SOLYC03G093550.1,SOLYC11G012980.1,SOLYC10G009550.3,SOLYC01G096510.2,SOLYC05G052040.1,SOLYC03G007380.2,SOLYC03G093560.1,SOLYC09G015770.3,SOLYC02G077370.1,SOLYC06G074030.1,SOLYC04G008100.2,SOLYC03G095770.3,SOLYC11G…
	Ripe_Keto_vs_Bcaro	down-regulated	GO:BP	cellular protein modification process	GO:0006464	0.0166165	1.77946	2099	479	108	13501	SOLYC07G005380.3,SOLYC02G094010.2,SOLYC04G008100.2,SOLYC11G020230.1,SOLYC07G056400.1,SOLYC06G062920.3,SOLYC08G066320.3,SOLYC11G006030.1,SOLYC07G055640.1,SOLYC09G015380.1,SOLYC04G074000.3,SOLYC07G055690.2,SOLYC02G090970.1,SOLYC12G096960.2,SOLYC02G079550.2,SOLYC05G007140.3,SOLYC03G114160.1,SOLYC01G005160.3,SOLYC04G057940.3,SOLYC09G007730.3,SOLYC01G067020.3,SOLYC06G005650.2,SOLYC03G115920.3,SOLYC11G…
	Ripe_Keto_vs_Bcaro	down-regulated	GO:BP	protein modification process	GO:0036211	0.0166165	1.77946	2099	479	108	13501	SOLYC07G005380.3,SOLYC02G094010.2,SOLYC04G008100.2,SOLYC11G020230.1,SOLYC07G056400.1,SOLYC06G062920.3,SOLYC08G066320.3,SOLYC11G006030.1,SOLYC07G055640.1,SOLYC09G015380.1,SOLYC04G074000.3,SOLYC07G055690.2,SOLYC02G090970.1,SOLYC12G096960.2,SOLYC02G079550.2,SOLYC05G007140.3,SOLYC03G114160.1,SOLYC01G005160.3,SOLYC04G057940.3,SOLYC09G007730.3,SOLYC01G067020.3,SOLYC06G005650.2,SOLYC03G115920.3,SOLYC11G…
	Ripe_Keto_vs_Bcaro	down-regulated	GO:BP	aromatic compound biosynthetic process	GO:0019438	0.0201779	1.69512	2060	479	106	13501	SOLYC12G038450.1,SOLYC12G009240.1,SOLYC01G095630.3,SOLYC08G078190.1,SOLYC09G014990.3,SOLYC03G093540.1,SOLYC04G015360.3,SOLYC08G067340.3,SOLYC03G093550.1,SOLYC11G012980.1,SOLYC10G009550.3,SOLYC01G096510.2,SOLYC05G052040.1,SOLYC03G007380.2,SOLYC03G093560.1,SOLYC09G015770.3,SOLYC02G077370.1,SOLYC10G078220.2,SOLYC03G095770.3,SOLYC03G119250.3,SOLYC10G078440.1,SOLYC01G021730.2,SOLYC04G009180.2,SOLYC12G…
	Ripe_Keto_vs_Bcaro	down-regulated	GO:BP	response to biotic stimulus	GO:0009607	0.0237662	1.62404	187	479	19	13501	SOLYC04G007140.1,SOLYC03G095770.3,SOLYC02G061770.3,SOLYC10G055810.2,SOLYC12G096960.2,SOLYC09G007520.3,SOLYC09G091000.3,SOLYC06G005170.3,SOLYC01G097240.3,SOLYC01G109110.3,SOLYC03G119600.1,SOLYC02G082920.3,SOLYC01G097270.3,SOLYC02G082930.3,SOLYC09G090970.3,SOLYC07G008620.1,SOLYC06G010033.1,SOLYC02G071780.3,SOLYC03G112310.1
	Ripe_Keto_vs_Bcaro	down-regulated	GO:BP	organic cyclic compound biosynthetic process	GO:1901362	0.0262995	1.58005	2146	479	109	13501	SOLYC12G038450.1,SOLYC12G009240.1,SOLYC01G095630.3,SOLYC08G078190.1,SOLYC09G014990.3,SOLYC03G093540.1,SOLYC04G015360.3,SOLYC08G067340.3,SOLYC03G093550.1,SOLYC11G012980.1,SOLYC10G009550.3,SOLYC01G096510.2,SOLYC05G052040.1,SOLYC03G007380.2,SOLYC03G093560.1,SOLYC09G015770.3,SOLYC02G077370.1,SOLYC10G078220.2,SOLYC03G095770.3,SOLYC03G119250.3,SOLYC10G078440.1,SOLYC02G085360.3,SOLYC01G021730.2,SOLYC04G…
	Ripe_Keto_vs_Bcaro	down-regulated	GO:BP	defense response to fungus	GO:0050832	0.0307154	1.51264	49	479	9	13501	SOLYC02G061770.3,SOLYC10G055810.2,SOLYC09G007520.3,SOLYC06G005170.3,SOLYC01G097240.3,SOLYC02G082920.3,SOLYC01G097270.3,SOLYC02G082930.3,SOLYC07G008620.1
	Ripe_Keto_vs_Bcaro	down-regulated	GO:BP	cell communication	GO:0007154	0.0417254	1.3796	843	479	52	13501	SOLYC01G090890.3,SOLYC07G005380.3,SOLYC02G094000.1,SOLYC01G014840.3,SOLYC09G015380.1,SOLYC07G055690.2,SOLYC02G090970.1,SOLYC12G096960.2,SOLYC02G079550.2,SOLYC01G068410.3,SOLYC09G083280.3,SOLYC09G091000.3,SOLYC06G005170.3,SOLYC04G077270.3,SOLYC09G075920.1,SOLYC09G075910.1,SOLYC01G109110.3,SOLYC10G079130.2,SOLYC01G102840.3,SOLYC06G063280.1,SOLYC03G097920.1,SOLYC09G009130.3,SOLYC06G050500.2,SOLYC07G…
	Ripe_Keto_vs_Bcaro	down-regulated	GO:CC	cell periphery	GO:0071944	0.000499755	3.30124	1214	394	73	11096	SOLYC06G005280.1,SOLYC10G079860.2,SOLYC01G059965.1,SOLYC04G064610.3,SOLYC07G056400.1,SOLYC03G093130.3,SOLYC08G065140.1,SOLYC10G081980.2,SOLYC01G006950.3,SOLYC03G093080.3,SOLYC07G055640.1,SOLYC09G075820.3,SOLYC03G116700.3,SOLYC12G017240.2,SOLYC10G055810.2,SOLYC01G111980.3,SOLYC10G076480.2,SOLYC03G115890.3,SOLYC04G005050.2,SOLYC04G079350.1,SOLYC08G060970.3,SOLYC03G121620.1,SOLYC02G064680.3,SOLYC04G…
	Ripe_Keto_vs_Bcaro	down-regulated	GO:CC	nucleus	GO:0005634	0.00362943	2.44016	2642	394	129	11096	SOLYC12G038450.1,SOLYC12G009240.1,SOLYC09G082790.3,SOLYC01G095630.3,SOLYC08G078190.1,SOLYC07G005380.3,SOLYC03G093540.1,SOLYC04G015360.3,SOLYC08G067340.3,SOLYC03G093550.1,SOLYC11G012980.1,SOLYC02G094000.1,SOLYC10G009550.3,SOLYC05G052040.1,SOLYC03G007380.2,SOLYC03G093560.1,SOLYC09G015770.3,SOLYC02G077370.1,SOLYC01G005390.3,SOLYC03G095770.3,SOLYC07G056400.1,SOLYC03G119250.3,SOLYC01G021730.2,SOLYC04G…
	Ripe_Keto_vs_Bcaro	down-regulated	GO:CC	external encapsulating structure	GO:0030312	0.04851	1.31417	222	394	19	11096	SOLYC03G093130.3,SOLYC03G093080.3,SOLYC12G017240.2,SOLYC10G055810.2,SOLYC03G115890.3,SOLYC04G005050.2,SOLYC08G060970.3,SOLYC04G073990.3,SOLYC09G007520.3,SOLYC01G097240.3,SOLYC12G011030.2,SOLYC08G078670.2,SOLYC01G102350.3,SOLYC02G090360.3,SOLYC01G112000.3,SOLYC03G031830.2,SOLYC08G082170.3,SOLYC04G082140.3,SOLYC11G044910.2
	Ripe_Keto_vs_Bcaro	down-regulated	KEGG	MAPK signaling pathway - plant	KEGG:04016	1.12613e-06	5.94841	93	96	17	2501	SOLYC02G088090.1,SOLYC10G055800.2,SOLYC09G015380.1,SOLYC10G055810.2,SOLYC06G005170.3,SOLYC11G005720.1,SOLYC02G082920.3,SOLYC05G051200.1,SOLYC03G097920.1,SOLYC01G099620.3,SOLYC06G050500.2,SOLYC02G082930.3,SOLYC03G117980.3,SOLYC03G096670.3,SOLYC08G076930.1,SOLYC05G052980.3,SOLYC12G019460.2
	Ripe_Keto_vs_Bcaro	down-regulated	KEGG	Plant-pathogen interaction	KEGG:04626	6.02843e-06	5.2198	116	96	18	2501	SOLYC02G088090.1,SOLYC02G094000.1,SOLYC02G077370.1,SOLYC04G058170.1,SOLYC06G005170.3,SOLYC02G091500.1,SOLYC06G082590.1,SOLYC10G079130.2,SOLYC08G067410.2,SOLYC01G099620.3,SOLYC09G059430.3,SOLYC03G033540.3,SOLYC06G065560.2,SOLYC03G117980.3,SOLYC07G008620.1,SOLYC10G074740.1,SOLYC07G066220.3,SOLYC12G019460.2
	Ripe_Keto_vs_Bcaro	down-regulated	KEGG	Plant hormone signal transduction	KEGG:04075	0.00170887	2.76729	139	96	16	2501	SOLYC03G093130.3,SOLYC09G015380.1,SOLYC12G017240.2,SOLYC09G083280.3,SOLYC05G051200.1,SOLYC07G063850.3,SOLYC06G050500.2,SOLYC04G051510.1,SOLYC06G048930.3,SOLYC02G071220.3,SOLYC06G053840.3,SOLYC03G096670.3,SOLYC11G013310.2,SOLYC08G076930.1,SOLYC05G052980.3,SOLYC12G019460.2
	Ripe_Bcaro_vs_Control	up-regulated	GO:MF	chitin binding	GO:0008061	0.000643887	3.19119	24	471	7	17255	SOLYC07G005100.3,SOLYC03G116230.3,SOLYC10G017980.1,SOLYC10G017970.1,SOLYC10G055820.2,SOLYC07G009530.1,SOLYC07G009500.2
	Ripe_Bcaro_vs_Control	up-regulated	GO:MF	calcium ion binding	GO:0005509	0.0171865	1.76481	252	471	19	17255	SOLYC07G065820.3,SOLYC02G091500.1,SOLYC12G098920.2,SOLYC03G118090.3,SOLYC10G079755.1,SOLYC07G007950.1,SOLYC04G018110.1,SOLYC02G065000.1,SOLYC10G079420.1,SOLYC02G094000.1,SOLYC06G073245.1,SOLYC10G006700.1,SOLYC10G006740.3,SOLYC10G006660.3,SOLYC07G054670.3,SOLYC04G058170.1,SOLYC02G088090.1,SOLYC07G053050.1,SOLYC04G078930.3
	Ripe_Bcaro_vs_Control	up-regulated	GO:BP	defense response	GO:0006952	0.000680898	3.16692	338	380	27	13501	SOLYC01G097240.3,SOLYC01G109110.3,SOLYC01G005220.3,SOLYC10G044510.2,SOLYC03G122190.3,SOLYC12G056590.2,SOLYC06G005170.3,SOLYC09G098130.2,SOLYC03G095770.3,SOLYC05G052040.1,SOLYC07G008620.1,SOLYC09G082830.3,SOLYC06G068520.3,SOLYC03G093560.1,SOLYC09G090970.3,SOLYC09G091000.3,SOLYC02G082930.3,SOLYC11G069800.1,SOLYC03G093610.1,SOLYC02G082920.3,SOLYC09G089620.1,SOLYC09G007520.3,SOLYC11G066130.1,SOLYC04G…
	Ripe_Bcaro_vs_Control	up-regulated	GO:BP	response to stress	GO:0006950	0.00190141	2.72092	1139	380	59	13501	SOLYC03G116340.3,SOLYC01G097240.3,SOLYC01G109110.3,SOLYC01G005220.3,SOLYC10G044510.2,SOLYC01G067710.3,SOLYC03G122190.3,SOLYC12G056590.2,SOLYC06G005170.3,SOLYC09G098130.2,SOLYC07G005210.3,SOLYC02G014460.3,SOLYC03G095770.3,SOLYC03G117530.1,SOLYC05G052040.1,SOLYC07G008620.1,SOLYC09G082830.3,SOLYC02G093600.3,SOLYC06G068520.3,SOLYC02G062390.3,SOLYC03G093560.1,SOLYC09G090970.3,SOLYC08G074270.3,SOLYC11G…
	Ripe_Bcaro_vs_Control	up-regulated	GO:BP	response to stimulus	GO:0050896	0.00231574	2.63531	2199	380	96	13501	SOLYC09G065900.3,SOLYC03G116340.3,SOLYC01G111170.3,SOLYC01G097240.3,SOLYC12G040680.2,SOLYC01G109110.3,SOLYC01G005220.3,SOLYC12G011130.2,SOLYC10G044510.2,SOLYC02G083820.1,SOLYC09G018280.1,SOLYC01G067710.3,SOLYC03G122190.3,SOLYC12G056590.2,SOLYC10G080880.2,SOLYC06G005170.3,SOLYC09G098130.2,SOLYC09G083090.3,SOLYC01G109780.3,SOLYC05G008060.3,SOLYC07G005210.3,SOLYC12G010130.1,SOLYC01G067900.3,SOLYC02G…
	Ripe_Bcaro_vs_Control	up-regulated	GO:BP	response to biotic stimulus	GO:0009607	0.0133221	1.87543	187	380	17	13501	SOLYC01G097240.3,SOLYC01G109110.3,SOLYC01G005220.3,SOLYC10G044510.2,SOLYC06G005170.3,SOLYC03G095770.3,SOLYC07G008620.1,SOLYC09G082830.3,SOLYC09G090970.3,SOLYC09G091000.3,SOLYC02G081190.3,SOLYC02G082930.3,SOLYC02G082920.3,SOLYC09G089620.1,SOLYC09G007520.3,SOLYC07G049550.3,SOLYC07G065110.1
	Ripe_Bcaro_vs_Control	up-regulated	GO:CC	MCM complex	GO:0042555	0.0003549	3.44989	5	306	4	11096	SOLYC02G082180.3,SOLYC01G110130.3,SOLYC01G079507.1,SOLYC02G070780.3
	Ripe_Bcaro_vs_Control	down-regulated	GO:MF	monosaccharide binding	GO:0048029	4.0893e-05	4.38835	46	229	8	17255	SOLYC07G061730.3,SOLYC07G026650.3,SOLYC07G061720.3,SOLYC03G080190.3,SOLYC01G080530.3,SOLYC11G072310.2,SOLYC02G036350.3,SOLYC01G058390.3
	Ripe_Bcaro_vs_Control	down-regulated	GO:MF	L-ascorbic acid binding	GO:0031418	0.000201432	3.69587	39	229	7	17255	SOLYC07G061730.3,SOLYC07G026650.3,SOLYC07G061720.3,SOLYC03G080190.3,SOLYC01G080530.3,SOLYC11G072310.2,SOLYC02G036350.3
	Ripe_Bcaro_vs_Control	down-regulated	GO:MF	organic acid binding	GO:0043177	0.000481271	3.31761	84	229	9	17255	SOLYC07G061730.3,SOLYC07G026650.3,SOLYC07G061720.3,SOLYC03G080190.3,SOLYC06G050500.2,SOLYC01G080530.3,SOLYC11G072310.2,SOLYC02G036350.3,SOLYC08G082180.3
	Ripe_Bcaro_vs_Control	down-regulated	GO:MF	carboxylic acid binding	GO:0031406	0.000945512	3.02433	91	229	9	17255	SOLYC07G061730.3,SOLYC07G026650.3,SOLYC07G061720.3,SOLYC03G080190.3,SOLYC06G050500.2,SOLYC01G080530.3,SOLYC11G072310.2,SOLYC02G036350.3,SOLYC08G082180.3
	Ripe_Bcaro_vs_Control	down-regulated	GO:MF	carbohydrate binding	GO:0030246	0.017271	1.76268	195	229	11	17255	SOLYC10G076550.2,SOLYC07G061730.3,SOLYC07G026650.3,SOLYC07G061720.3,SOLYC03G080190.3,SOLYC01G080530.3,SOLYC11G072310.2,SOLYC03G113520.3,SOLYC02G036350.3,SOLYC01G058390.3,SOLYC06G068860.3
	Ripe_Bcaro_vs_Control	down-regulated	GO:CC	thylakoid membrane	GO:0042651	0.00204673	2.68894	208	166	13	11096	SOLYC10G086570.3,SOLYC03G115980.1,SOLYC05G056070.3,SOLYC02G079950.3,SOLYC10G006230.3,SOLYC10G007690.3,SOLYC06G068670.3,SOLYC03G116870.3,SOLYC06G082950.3,SOLYC08G067840.3,SOLYC07G032640.2,SOLYC04G080390.3,SOLYC05G013480.3
	Ripe_Bcaro_vs_Control	down-regulated	GO:CC	photosynthetic membrane	GO:0034357	0.00314285	2.50268	249	166	14	11096	SOLYC10G018840.2,SOLYC10G086570.3,SOLYC03G115980.1,SOLYC05G056070.3,SOLYC02G079950.3,SOLYC10G006230.3,SOLYC10G007690.3,SOLYC06G068670.3,SOLYC03G116870.3,SOLYC06G082950.3,SOLYC08G067840.3,SOLYC07G032640.2,SOLYC04G080390.3,SOLYC05G013480.3
	Ripe_Bcaro_vs_Control	down-regulated	GO:CC	photosystem	GO:0009521	0.0368238	1.43387	111	166	8	11096	SOLYC10G018840.2,SOLYC05G056070.3,SOLYC02G079950.3,SOLYC10G006230.3,SOLYC10G007690.3,SOLYC06G082950.3,SOLYC08G067840.3,SOLYC07G032640.2
	Ripe_Bcaro_vs_Control	down-regulated	GO:CC	thylakoid	GO:0009579	0.0443411	1.35319	319	166	14	11096	SOLYC10G018840.2,SOLYC10G086570.3,SOLYC03G115980.1,SOLYC05G056070.3,SOLYC02G079950.3,SOLYC10G006230.3,SOLYC10G007690.3,SOLYC06G068670.3,SOLYC03G116870.3,SOLYC06G082950.3,SOLYC08G067840.3,SOLYC07G032640.2,SOLYC04G080390.3,SOLYC05G013480.3
MG	MG_Keto_vs_Control	up-regulated	GO:MF	inositol 3-alpha-galactosyltransferase activity	GO:0047216	0.00395667	2.40267	4	291	3	17255	SOLYC01G100830.2,SOLYC02G084980.3,SOLYC01G079170.3
	MG_Keto_vs_Control	up-regulated	GO:MF	UDP-galactosyltransferase activity	GO:0035250	0.00976792	2.0102	5	291	3	17255	SOLYC01G100830.2,SOLYC02G084980.3,SOLYC01G079170.3
	MG_Keto_vs_Control	up-regulated	GO:BP	response to abscisic acid	GO:0009737	0.000121949	3.91382	154	254	15	13501	SOLYC06G048840.3,SOLYC02G084840.3,SOLYC03G025810.3,SOLYC01G009660.2,SOLYC09G009490.3,SOLYC09G091000.3,SOLYC01G109920.2,SOLYC09G074910.1,SOLYC01G108400.3,SOLYC12G096960.2,SOLYC08G005610.3,SOLYC05G005865.1,SOLYC01G079170.3,SOLYC04G009800.3,SOLYC10G079130.2
	MG_Keto_vs_Control	up-regulated	GO:BP	response to alcohol	GO:0097305	0.000121949	3.91382	154	254	15	13501	SOLYC06G048840.3,SOLYC02G084840.3,SOLYC03G025810.3,SOLYC01G009660.2,SOLYC09G009490.3,SOLYC09G091000.3,SOLYC01G109920.2,SOLYC09G074910.1,SOLYC01G108400.3,SOLYC12G096960.2,SOLYC08G005610.3,SOLYC05G005865.1,SOLYC01G079170.3,SOLYC04G009800.3,SOLYC10G079130.2
	MG_Keto_vs_Control	up-regulated	GO:BP	response to oxygen-containing compound	GO:1901700	0.000310668	3.5077	399	254	24	13501	SOLYC01G100830.2,SOLYC06G048840.3,SOLYC02G084840.3,SOLYC03G025810.3,SOLYC01G009660.2,SOLYC10G078780.2,SOLYC09G009490.3,SOLYC09G091000.3,SOLYC01G109920.2,SOLYC09G074910.1,SOLYC02G093600.3,SOLYC05G009170.2,SOLYC10G076660.2,SOLYC01G108400.3,SOLYC12G096960.2,SOLYC07G005210.3,SOLYC03G082420.3,SOLYC08G005610.3,SOLYC05G005865.1,SOLYC01G079170.3,SOLYC04G014480.3,SOLYC09G015020.1,SOLYC04G009800.3,SOLYC10G…
	MG_Keto_vs_Control	up-regulated	GO:BP	response to lipid	GO:0033993	0.00115991	2.93558	233	254	17	13501	SOLYC06G048840.3,SOLYC02G084840.3,SOLYC03G025810.3,SOLYC01G009660.2,SOLYC09G009490.3,SOLYC09G091000.3,SOLYC01G109920.2,SOLYC09G074910.1,SOLYC05G009170.2,SOLYC10G076660.2,SOLYC01G108400.3,SOLYC12G096960.2,SOLYC08G005610.3,SOLYC05G005865.1,SOLYC01G079170.3,SOLYC04G009800.3,SOLYC10G079130.2
	MG_Keto_vs_Control	up-regulated	GO:BP	response to abiotic stimulus	GO:0009628	0.0116241	1.93464	460	254	23	13501	SOLYC01G100830.2,SOLYC02G084840.3,SOLYC07G055710.3,SOLYC07G056670.3,SOLYC12G005420.2,SOLYC05G053530.1,SOLYC10G078780.2,SOLYC01G109920.2,SOLYC09G074910.1,SOLYC02G093600.3,SOLYC03G082420.3,SOLYC08G005610.3,SOLYC07G040680.3,SOLYC04G005480.1,SOLYC04G076860.3,SOLYC01G079170.3,SOLYC05G056050.3,SOLYC12G006140.2,SOLYC12G089240.2,SOLYC05G006120.3,SOLYC04G014480.3,SOLYC09G015020.1,SOLYC07G063600.3
	MG_Keto_vs_Control	up-regulated	GO:BP	response to temperature stimulus	GO:0009266	0.0165279	1.78178	151	254	12	13501	SOLYC01G100830.2,SOLYC02G084840.3,SOLYC07G055710.3,SOLYC10G078780.2,SOLYC01G109920.2,SOLYC02G093600.3,SOLYC03G082420.3,SOLYC07G040680.3,SOLYC04G005480.1,SOLYC01G079170.3,SOLYC04G014480.3,SOLYC09G015020.1
	MG_Keto_vs_Control	up-regulated	GO:BP	protein complex oligomerization	GO:0051259	0.0177778	1.75012	33	254	6	13501	SOLYC02G093600.3,SOLYC08G008070.1,SOLYC04G014480.3,SOLYC09G015020.1,SOLYC08G081230.1,SOLYC03G117950.3
	MG_Keto_vs_Control	down-regulated	GO:MF	enzyme inhibitor activity	GO:0004857	4.26414e-09	8.37017	195	427	25	17255	SOLYC12G009270.1,SOLYC02G090680.3,SOLYC11G020960.2,SOLYC09G097850.1,SOLYC07G042390.2,SOLYC06G009190.3,SOLYC11G005760.2,SOLYC06G034370.1,SOLYC11G019910.1,SOLYC11G005820.1,SOLYC03G020060.3,SOLYC03G020050.3,SOLYC03G083770.1,SOLYC07G007250.3,SOLYC04G014780.1,SOLYC04G014775.1,SOLYC07G007260.3,SOLYC10G049370.2,SOLYC04G015510.1,SOLYC11G007050.1,SOLYC08G080020.1,SOLYC02G069300.1,SOLYC09G082610.1,SOLYC11G…
	MG_Keto_vs_Control	down-regulated	GO:MF	endopeptidase inhibitor activity	GO:0004866	9.93106e-06	5.003	63	427	12	17255	SOLYC11G020960.2,SOLYC09G097850.1,SOLYC03G020060.3,SOLYC03G020050.3,SOLYC07G007250.3,SOLYC04G014780.1,SOLYC04G014775.1,SOLYC07G007260.3,SOLYC11G007050.1,SOLYC08G080020.1,SOLYC11G012375.1,SOLYC11G012380.1
	MG_Keto_vs_Control	down-regulated	GO:MF	peptidase inhibitor activity	GO:0030414	9.93106e-06	5.003	63	427	12	17255	SOLYC11G020960.2,SOLYC09G097850.1,SOLYC03G020060.3,SOLYC03G020050.3,SOLYC07G007250.3,SOLYC04G014780.1,SOLYC04G014775.1,SOLYC07G007260.3,SOLYC11G007050.1,SOLYC08G080020.1,SOLYC11G012375.1,SOLYC11G012380.1
	MG_Keto_vs_Control	down-regulated	GO:MF	endopeptidase regulator activity	GO:0061135	1.19526e-05	4.92254	64	427	12	17255	SOLYC11G020960.2,SOLYC09G097850.1,SOLYC03G020060.3,SOLYC03G020050.3,SOLYC07G007250.3,SOLYC04G014780.1,SOLYC04G014775.1,SOLYC07G007260.3,SOLYC11G007050.1,SOLYC08G080020.1,SOLYC11G012375.1,SOLYC11G012380.1
	MG_Keto_vs_Control	down-regulated	GO:MF	peptidase regulator activity	GO:0061134	1.43347e-05	4.84361	65	427	12	17255	SOLYC11G020960.2,SOLYC09G097850.1,SOLYC03G020060.3,SOLYC03G020050.3,SOLYC07G007250.3,SOLYC04G014780.1,SOLYC04G014775.1,SOLYC07G007260.3,SOLYC11G007050.1,SOLYC08G080020.1,SOLYC11G012375.1,SOLYC11G012380.1
	MG_Keto_vs_Control	down-regulated	GO:MF	cysteine-type endopeptidase inhibitor activity	GO:0004869	0.00160321	2.79501	12	427	5	17255	SOLYC09G097850.1,SOLYC04G014780.1,SOLYC04G014775.1,SOLYC11G012375.1,SOLYC11G012380.1
	MG_Keto_vs_Control	down-regulated	GO:MF	hydrolase activity	GO:0016787	0.00160844	2.7936	2446	427	94	17255	SOLYC10G049970.2,SOLYC08G081180.3,SOLYC07G032220.3,SOLYC03G019890.3,SOLYC07G042160.3,SOLYC07G054145.1,SOLYC09G010380.3,SOLYC12G098810.2,SOLYC04G081755.1,SOLYC01G104950.3,SOLYC05G051660.1,SOLYC07G054300.3,SOLYC09G065240.3,SOLYC04G072850.3,SOLYC08G005800.3,SOLYC08G082250.3,SOLYC12G014570.2,SOLYC10G054080.2,SOLYC11G069270.2,SOLYC12G017460.1,SOLYC12G005840.2,SOLYC05G050000.3,SOLYC03G031800.3,SOLYC01G…
	MG_Keto_vs_Control	down-regulated	GO:MF	chlorophyll binding	GO:0016168	0.00191526	2.71777	42	427	8	17255	SOLYC11G045260.1,SOLYC12G027550.1,SOLYC10G047410.1,SOLYC09G055950.1,SOLYC10G017940.1,SOLYC12G038080.1,SOLYC10G061830.2,SOLYC10G018840.2
	MG_Keto_vs_Control	down-regulated	GO:MF	tetrapyrrole binding	GO:0046906	0.00201926	2.69481	552	427	32	17255	SOLYC07G014670.3,SOLYC02G080530.3,SOLYC04G064690.3,SOLYC06G083440.3,SOLYC05G055400.3,SOLYC08G081220.1,SOLYC12G006460.2,SOLYC07G043460.3,SOLYC11G007540.2,SOLYC04G078360.2,SOLYC08G005650.3,SOLYC04G083160.2,SOLYC07G055440.2,SOLYC11G045260.1,SOLYC12G027550.1,SOLYC02G014730.3,SOLYC11G063610.2,SOLYC10G047410.1,SOLYC07G019510.3,SOLYC09G055950.1,SOLYC10G017940.1,SOLYC12G038080.1,SOLYC10G061830.2,SOLYC08G…
	MG_Keto_vs_Control	down-regulated	GO:MF	sulfotransferase activity	GO:0008146	0.00341354	2.4668	33	427	7	17255	SOLYC03G044510.3,SOLYC03G114800.1,SOLYC00G226760.1,SOLYC10G019210.1,SOLYC10G019220.1,SOLYC11G027800.1,SOLYC11G051090.1
	MG_Keto_vs_Control	down-regulated	GO:MF	hydrolase activity, hydrolyzing O-glycosyl compounds	GO:0004553	0.00392819	2.40581	366	427	24	17255	SOLYC03G019890.3,SOLYC07G042160.3,SOLYC12G098810.2,SOLYC01G104950.3,SOLYC04G072850.3,SOLYC08G082250.3,SOLYC11G069270.2,SOLYC05G050000.3,SOLYC03G031800.3,SOLYC01G074040.2,SOLYC01G099630.3,SOLYC06G062580.3,SOLYC07G049370.2,SOLYC11G071640.2,SOLYC01G059965.1,SOLYC02G091920.3,SOLYC03G006980.3,SOLYC07G007550.3,SOLYC01G111100.3,SOLYC09G010210.3,SOLYC07G052980.3,SOLYC05G051260.3,SOLYC02G068410.2,SOLYC10G…
	MG_Keto_vs_Control	down-regulated	GO:MF	electron transporter, transferring electrons within the cyclic electron transport pathway of photosynthesis activity	GO:0045156	0.00526783	2.27837	24	427	6	17255	SOLYC00G230080.1,SOLYC09G055950.1,SOLYC10G017940.1,SOLYC02G021290.1,SOLYC12G039030.1,SOLYC05G016120.2
	MG_Keto_vs_Control	down-regulated	GO:MF	hydrolase activity, acting on glycosyl bonds	GO:0016798	0.00666583	2.17615	403	427	25	17255	SOLYC03G019890.3,SOLYC07G042160.3,SOLYC12G098810.2,SOLYC01G104950.3,SOLYC04G072850.3,SOLYC08G082250.3,SOLYC11G069270.2,SOLYC05G050000.3,SOLYC03G031800.3,SOLYC01G074040.2,SOLYC01G099630.3,SOLYC06G062580.3,SOLYC07G049370.2,SOLYC11G071640.2,SOLYC01G059965.1,SOLYC02G091920.3,SOLYC03G006980.3,SOLYC07G007550.3,SOLYC10G005210.3,SOLYC01G111100.3,SOLYC09G010210.3,SOLYC07G052980.3,SOLYC05G051260.3,SOLYC02G…
	MG_Keto_vs_Control	down-regulated	GO:MF	serine-type carboxypeptidase activity	GO:0004185	0.0177913	1.74979	42	427	7	17255	SOLYC01G104850.3,SOLYC11G066250.2,SOLYC04G064760.3,SOLYC01G108460.2,SOLYC03G118370.3,SOLYC06G083030.3,SOLYC05G050770.3
	MG_Keto_vs_Control	down-regulated	GO:MF	catalytic activity	GO:0003824	0.0217073	1.66339	8412	427	247	17255	SOLYC10G049970.2,SOLYC03G118510.3,SOLYC08G081180.3,SOLYC01G097770.3,SOLYC07G032220.3,SOLYC10G086190.2,SOLYC07G014670.3,SOLYC07G053720.3,SOLYC02G089620.3,SOLYC01G102610.3,SOLYC12G098960.2,SOLYC04G007650.3,SOLYC03G019890.3,SOLYC07G042160.3,SOLYC07G054145.1,SOLYC02G080530.3,SOLYC03G025320.3,SOLYC09G010380.3,SOLYC12G098810.2,SOLYC04G081755.1,SOLYC01G104950.3,SOLYC05G051660.1,SOLYC07G054300.3,SOLYC08G…
	MG_Keto_vs_Control	down-regulated	GO:MF	carboxypeptidase activity	GO:0004180	0.0242176	1.61587	44	427	7	17255	SOLYC01G104850.3,SOLYC11G066250.2,SOLYC04G064760.3,SOLYC01G108460.2,SOLYC03G118370.3,SOLYC06G083030.3,SOLYC05G050770.3
	MG_Keto_vs_Control	down-regulated	GO:MF	serine-type exopeptidase activity	GO:0070008	0.0372887	1.42842	47	427	7	17255	SOLYC01G104850.3,SOLYC11G066250.2,SOLYC04G064760.3,SOLYC01G108460.2,SOLYC03G118370.3,SOLYC06G083030.3,SOLYC05G050770.3
	MG_Keto_vs_Control	down-regulated	GO:BP	photosynthetic electron transport chain	GO:0009767	9.25691e-06	5.03353	58	336	12	13501	SOLYC00G230080.1,SOLYC11G045260.1,SOLYC12G027550.1,SOLYC10G047410.1,SOLYC09G055950.1,SOLYC10G017940.1,SOLYC12G038080.1,SOLYC10G061830.2,SOLYC02G021290.1,SOLYC12G039030.1,SOLYC05G016120.2,SOLYC10G018840.2
	MG_Keto_vs_Control	down-regulated	GO:BP	cell wall organization or biogenesis	GO:0071554	8.03537e-05	4.09499	343	336	27	13501	SOLYC07G042160.3,SOLYC02G088100.3,SOLYC12G098810.2,SOLYC01G104950.3,SOLYC08G061560.3,SOLYC03G031800.3,SOLYC01G099630.3,SOLYC03G114860.3,SOLYC02G091920.3,SOLYC04G081870.3,SOLYC09G010860.3,SOLYC12G010200.2,SOLYC06G009190.3,SOLYC07G053540.1,SOLYC11G005760.2,SOLYC05G007830.3,SOLYC06G049050.3,SOLYC07G052980.3,SOLYC09G091730.3,SOLYC03G070440.3,SOLYC02G093090.1,SOLYC11G031950.1,SOLYC03G115310.1,SOLYC02G…
	MG_Keto_vs_Control	down-regulated	GO:BP	cell wall organization	GO:0071555	0.000785	3.10513	251	336	21	13501	SOLYC07G042160.3,SOLYC02G088100.3,SOLYC08G061560.3,SOLYC03G031800.3,SOLYC01G099630.3,SOLYC02G091920.3,SOLYC04G081870.3,SOLYC09G010860.3,SOLYC12G010200.2,SOLYC06G009190.3,SOLYC11G005760.2,SOLYC05G007830.3,SOLYC06G049050.3,SOLYC07G052980.3,SOLYC09G091730.3,SOLYC03G070440.3,SOLYC03G115310.1,SOLYC02G072240.3,SOLYC00G170510.2,SOLYC10G049370.2,SOLYC10G047570.2
	MG_Keto_vs_Control	down-regulated	GO:BP	negative regulation of catalytic activity	GO:0043086	0.000899964	3.04577	58	336	10	13501	SOLYC12G009270.1,SOLYC11G020960.2,SOLYC06G034370.1,SOLYC11G019910.1,SOLYC11G005820.1,SOLYC03G020060.3,SOLYC03G020050.3,SOLYC03G083770.1,SOLYC07G007250.3,SOLYC09G082610.1
	MG_Keto_vs_Control	down-regulated	GO:BP	negative regulation of molecular function	GO:0044092	0.00124422	2.9051	60	336	10	13501	SOLYC12G009270.1,SOLYC11G020960.2,SOLYC06G034370.1,SOLYC11G019910.1,SOLYC11G005820.1,SOLYC03G020060.3,SOLYC03G020050.3,SOLYC03G083770.1,SOLYC07G007250.3,SOLYC09G082610.1
	MG_Keto_vs_Control	down-regulated	GO:BP	external encapsulating structure organization	GO:0045229	0.00176467	2.75334	264	336	21	13501	SOLYC07G042160.3,SOLYC02G088100.3,SOLYC08G061560.3,SOLYC03G031800.3,SOLYC01G099630.3,SOLYC02G091920.3,SOLYC04G081870.3,SOLYC09G010860.3,SOLYC12G010200.2,SOLYC06G009190.3,SOLYC11G005760.2,SOLYC05G007830.3,SOLYC06G049050.3,SOLYC07G052980.3,SOLYC09G091730.3,SOLYC03G070440.3,SOLYC03G115310.1,SOLYC02G072240.3,SOLYC00G170510.2,SOLYC10G049370.2,SOLYC10G047570.2
	MG_Keto_vs_Control	down-regulated	GO:BP	electron transport chain	GO:0022900	0.00216543	2.66446	184	336	17	13501	SOLYC10G075160.1,SOLYC00G230080.1,SOLYC11G045260.1,SOLYC12G027550.1,SOLYC11G063610.2,SOLYC10G047410.1,SOLYC09G055950.1,SOLYC10G017940.1,SOLYC12G038080.1,SOLYC10G061830.2,SOLYC02G021290.1,SOLYC12G039030.1,SOLYC05G016120.2,SOLYC01G104380.3,SOLYC10G018840.2,SOLYC03G120860.2,SOLYC05G025560.1
	MG_Keto_vs_Control	down-regulated	GO:BP	auxin-activated signaling pathway	GO:0009734	0.00305031	2.51566	66	336	10	13501	SOLYC09G064530.3,SOLYC09G082580.3,SOLYC03G118740.3,SOLYC02G087870.3,SOLYC06G008590.3,SOLYC08G082630.3,SOLYC01G068410.3,SOLYC06G053830.3,SOLYC03G120380.3,SOLYC06G008580.3
	MG_Keto_vs_Control	down-regulated	GO:BP	cellular response to auxin stimulus	GO:0071365	0.0035073	2.45503	67	336	10	13501	SOLYC09G064530.3,SOLYC09G082580.3,SOLYC03G118740.3,SOLYC02G087870.3,SOLYC06G008590.3,SOLYC08G082630.3,SOLYC01G068410.3,SOLYC06G053830.3,SOLYC03G120380.3,SOLYC06G008580.3
	MG_Keto_vs_Control	down-regulated	GO:BP	photosynthetic electron transport in photosystem II	GO:0009772	0.00756422	2.12124	22	336	6	13501	SOLYC00G230080.1,SOLYC09G055950.1,SOLYC10G017940.1,SOLYC02G021290.1,SOLYC12G039030.1,SOLYC05G016120.2
	MG_Keto_vs_Control	down-regulated	GO:BP	plant-type cell wall organization or biogenesis	GO:0071669	0.0198636	1.70194	135	336	13	13501	SOLYC02G088100.3,SOLYC08G061560.3,SOLYC03G114860.3,SOLYC04G081870.3,SOLYC09G010860.3,SOLYC07G053540.1,SOLYC05G007830.3,SOLYC06G049050.3,SOLYC03G070440.3,SOLYC02G093090.1,SOLYC11G031950.1,SOLYC03G115310.1,SOLYC02G072240.3
	MG_Keto_vs_Control	down-regulated	GO:BP	photosynthesis, light reaction	GO:0019684	0.0351063	1.45462	123	336	12	13501	SOLYC00G230080.1,SOLYC11G045260.1,SOLYC12G027550.1,SOLYC10G047410.1,SOLYC09G055950.1,SOLYC10G017940.1,SOLYC12G038080.1,SOLYC10G061830.2,SOLYC02G021290.1,SOLYC12G039030.1,SOLYC05G016120.2,SOLYC10G018840.2
	MG_Keto_vs_Control	down-regulated	GO:CC	extracellular region	GO:0005576	1.05794e-08	7.97554	361	262	32	11096	SOLYC02G082740.1,SOLYC07G042160.3,SOLYC02G088100.3,SOLYC02G080530.3,SOLYC01G104950.3,SOLYC04G072850.3,SOLYC08G082250.3,SOLYC03G031800.3,SOLYC01G099630.3,SOLYC09G009130.3,SOLYC02G091920.3,SOLYC04G081870.3,SOLYC09G010860.3,SOLYC11G066130.1,SOLYC01G111230.3,SOLYC05G007830.3,SOLYC03G078440.3,SOLYC11G011210.2,SOLYC05G007950.3,SOLYC07G006570.3,SOLYC06G049050.3,SOLYC07G052980.3,SOLYC03G020060.3,SOLYC06G…
	MG_Keto_vs_Control	down-regulated	GO:CC	cell wall	GO:0005618	3.52359e-08	7.45302	218	262	24	11096	SOLYC03G019890.3,SOLYC02G088100.3,SOLYC02G080530.3,SOLYC01G104950.3,SOLYC11G069270.2,SOLYC03G031800.3,SOLYC01G099630.3,SOLYC06G062580.3,SOLYC02G091920.3,SOLYC04G081870.3,SOLYC09G010860.3,SOLYC11G066130.1,SOLYC07G007550.3,SOLYC06G009190.3,SOLYC05G007830.3,SOLYC05G007950.3,SOLYC06G049050.3,SOLYC07G052980.3,SOLYC09G091730.3,SOLYC03G115310.1,SOLYC02G072240.3,SOLYC07G006390.2,SOLYC10G049370.2,SOLYC10G…
	MG_Keto_vs_Control	down-regulated	GO:CC	external encapsulating structure	GO:0030312	5.13591e-08	7.28938	222	262	24	11096	SOLYC03G019890.3,SOLYC02G088100.3,SOLYC02G080530.3,SOLYC01G104950.3,SOLYC11G069270.2,SOLYC03G031800.3,SOLYC01G099630.3,SOLYC06G062580.3,SOLYC02G091920.3,SOLYC04G081870.3,SOLYC09G010860.3,SOLYC11G066130.1,SOLYC07G007550.3,SOLYC06G009190.3,SOLYC05G007830.3,SOLYC05G007950.3,SOLYC06G049050.3,SOLYC07G052980.3,SOLYC09G091730.3,SOLYC03G115310.1,SOLYC02G072240.3,SOLYC07G006390.2,SOLYC10G049370.2,SOLYC10G…
	MG_Keto_vs_Control	down-regulated	GO:CC	cell periphery	GO:0071944	0.000702618	3.15328	1214	262	53	11096	SOLYC05G005920.3,SOLYC03G019890.3,SOLYC02G088100.3,SOLYC02G080530.3,SOLYC01G104950.3,SOLYC03G096290.3,SOLYC07G055810.3,SOLYC11G069270.2,SOLYC06G074070.3,SOLYC08G061560.3,SOLYC03G031800.3,SOLYC01G111570.3,SOLYC04G079560.3,SOLYC08G082770.3,SOLYC01G099630.3,SOLYC06G062580.3,SOLYC07G049370.2,SOLYC01G107340.3,SOLYC10G081940.2,SOLYC05G018510.3,SOLYC08G081940.3,SOLYC03G118740.3,SOLYC01G059965.1,SOLYC02G…
	MG_Keto_vs_Control	down-regulated	GO:CC	photosystem	GO:0009521	0.0329307	1.4824	111	262	10	11096	SOLYC10G017890.1,SOLYC11G045260.1,SOLYC12G027550.1,SOLYC10G047410.1,SOLYC09G055950.1,SOLYC10G017940.1,SOLYC12G038080.1,SOLYC10G061830.2,SOLYC05G016120.2,SOLYC10G018840.2
	MG_Keto_vs_Control	down-regulated	KEGG	Cutin, suberine and wax biosynthesis	KEGG:00073	0.00609414	2.21509	16	50	4	2501	SOLYC05G055400.3,SOLYC11G007540.2,SOLYC02G014730.3,SOLYC03G097500.3
	MG_Keto_vs_Bcaro	up-regulated	GO:MF	oxidoreductase activity	GO:0016491	1.89727e-06	5.72187	1805	461	89	17255	SOLYC02G082760.3,SOLYC04G054890.3,SOLYC05G041200.3,SOLYC04G078290.3,SOLYC06G051400.3,SOLYC07G024000.3,SOLYC07G062060.3,SOLYC09G066150.1,SOLYC07G054210.3,SOLYC10G083650.1,SOLYC06G074240.2,SOLYC06G061280.3,SOLYC01G005560.3,SOLYC02G022850.1,SOLYC07G056570.1,SOLYC09G010000.3,SOLYC01G099160.3,SOLYC01G091130.3,SOLYC08G080390.3,SOLYC02G090890.3,SOLYC02G090360.3,SOLYC07G056670.3,SOLYC04G057980.3,SOLYC02G…
	MG_Keto_vs_Bcaro	up-regulated	GO:MF	catalytic activity	GO:0003824	6.0929e-06	5.21518	8412	461	283	17255	SOLYC02G082760.3,SOLYC02G091510.3,SOLYC08G077300.3,SOLYC09G091050.3,SOLYC01G108600.3,SOLYC06G006100.3,SOLYC03G116740.3,SOLYC05G005490.3,SOLYC07G062970.3,SOLYC07G066260.3,SOLYC05G013160.3,SOLYC04G054890.3,SOLYC08G080570.3,SOLYC08G062820.3,SOLYC08G078440.3,SOLYC05G041200.3,SOLYC02G069800.1,SOLYC01G107810.3,SOLYC04G078290.3,SOLYC06G051400.3,SOLYC06G009110.3,SOLYC01G106500.3,SOLYC12G008970.2,SOLYC03G…
	MG_Keto_vs_Bcaro	up-regulated	GO:MF	misfolded protein binding	GO:0051787	0.00082099	3.08566	10	461	5	17255	SOLYC11G020040.2,SOLYC09G075950.1,SOLYC06G076020.3,SOLYC11G066100.2,SOLYC03G117630.1
	MG_Keto_vs_Bcaro	up-regulated	GO:MF	protein folding chaperone	GO:0044183	0.00246819	2.60762	12	461	5	17255	SOLYC11G020040.2,SOLYC09G075950.1,SOLYC06G076020.3,SOLYC11G066100.2,SOLYC03G117630.1
	MG_Keto_vs_Bcaro	up-regulated	GO:MF	transmembrane transporter activity	GO:0022857	0.00529353	2.27625	1123	461	54	17255	SOLYC02G082510.1,SOLYC03G096390.3,SOLYC01G073660.3,SOLYC09G075020.3,SOLYC02G071100.3,SOLYC06G076750.3,SOLYC08G075430.3,SOLYC09G090070.2,SOLYC02G067620.2,SOLYC03G113330.3,SOLYC05G013510.3,SOLYC01G057770.3,SOLYC08G007800.3,SOLYC05G014390.3,SOLYC01G060070.3,SOLYC03G063730.3,SOLYC03G120980.3,SOLYC09G090470.3,SOLYC06G060910.2,SOLYC07G043230.3,SOLYC05G013450.3,SOLYC03G113420.3,SOLYC02G070280.3,SOLYC05G…
	MG_Keto_vs_Bcaro	up-regulated	GO:MF	transporter activity	GO:0005215	0.00637393	2.19559	1159	461	55	17255	SOLYC02G082510.1,SOLYC03G096390.3,SOLYC01G073660.3,SOLYC09G075020.3,SOLYC02G071100.3,SOLYC06G076750.3,SOLYC08G075430.3,SOLYC09G090070.2,SOLYC02G067620.2,SOLYC03G113330.3,SOLYC05G013510.3,SOLYC01G057770.3,SOLYC08G007800.3,SOLYC05G014390.3,SOLYC01G060070.3,SOLYC03G063730.3,SOLYC03G120980.3,SOLYC09G090470.3,SOLYC06G060910.2,SOLYC07G043230.3,SOLYC05G013450.3,SOLYC03G113420.3,SOLYC02G070280.3,SOLYC05G…
	MG_Keto_vs_Bcaro	up-regulated	GO:MF	quercetin 3-O-glucosyltransferase activity	GO:0080043	0.0186018	1.73045	39	461	7	17255	SOLYC09G092480.2,SOLYC01G107830.3,SOLYC10G085280.2,SOLYC02G070020.1,SOLYC10G085870.1,SOLYC02G085660.1,SOLYC10G008860.1
	MG_Keto_vs_Bcaro	up-regulated	GO:MF	quercetin 7-O-glucosyltransferase activity	GO:0080044	0.0186018	1.73045	39	461	7	17255	SOLYC09G092480.2,SOLYC01G107830.3,SOLYC10G085280.2,SOLYC02G070020.1,SOLYC10G085870.1,SOLYC02G085660.1,SOLYC10G008860.1
	MG_Keto_vs_Bcaro	up-regulated	GO:MF	nutrient reservoir activity	GO:0045735	0.0331068	1.48008	30	461	6	17255	SOLYC03G005590.2,SOLYC09G025210.3,SOLYC11G072380.2,SOLYC02G085590.3,SOLYC09G072560.3,SOLYC08G080480.3
	MG_Keto_vs_Bcaro	up-regulated	GO:BP	response to abiotic stimulus	GO:0009628	2.60444e-07	6.58429	460	406	41	13501	SOLYC02G005200.3,SOLYC03G097120.3,SOLYC07G043130.3,SOLYC01G107180.3,SOLYC02G090820.3,SOLYC04G005480.1,SOLYC08G074560.3,SOLYC07G056570.1,SOLYC11G020330.1,SOLYC02G081550.3,SOLYC05G056050.3,SOLYC02G090890.3,SOLYC09G011810.3,SOLYC02G088610.3,SOLYC07G056670.3,SOLYC11G020040.2,SOLYC02G083860.3,SOLYC11G072310.2,SOLYC06G053960.3,SOLYC12G089240.2,SOLYC02G084850.3,SOLYC09G075950.1,SOLYC09G092480.2,SOLYC06G…
	MG_Keto_vs_Bcaro	up-regulated	GO:BP	response to temperature stimulus	GO:0009266	4.94959e-07	6.30543	151	406	22	13501	SOLYC03G097120.3,SOLYC02G090820.3,SOLYC04G005480.1,SOLYC11G020330.1,SOLYC02G090890.3,SOLYC09G011810.3,SOLYC02G088610.3,SOLYC11G020040.2,SOLYC06G053960.3,SOLYC02G084850.3,SOLYC09G075950.1,SOLYC06G076020.3,SOLYC03G082420.3,SOLYC11G066100.2,SOLYC07G040680.3,SOLYC02G093600.3,SOLYC03G117630.1,SOLYC02G062390.3,SOLYC02G086490.3,SOLYC01G109920.2,SOLYC12G010920.2,SOLYC02G084840.3
	MG_Keto_vs_Bcaro	up-regulated	GO:BP	small molecule biosynthetic process	GO:0044283	1.9753e-05	4.70437	433	406	36	13501	SOLYC06G006100.3,SOLYC12G056940.2,SOLYC07G061990.3,SOLYC04G005480.1,SOLYC09G007130.3,SOLYC00G024150.3,SOLYC06G005490.3,SOLYC06G074240.2,SOLYC09G090900.3,SOLYC07G056570.1,SOLYC01G099160.3,SOLYC12G099930.2,SOLYC02G090890.3,SOLYC09G011810.3,SOLYC04G009960.3,SOLYC09G083050.3,SOLYC07G056670.3,SOLYC11G072310.2,SOLYC01G105370.3,SOLYC03G116730.3,SOLYC04G079730.1,SOLYC03G005320.3,SOLYC09G011870.2,SOLYC03G…
	MG_Keto_vs_Bcaro	up-regulated	GO:BP	obsolete oxidation-reduction process	GO:0055114	2.85455e-05	4.54446	1503	406	82	13501	SOLYC02G082760.3,SOLYC04G054890.3,SOLYC05G041200.3,SOLYC04G078290.3,SOLYC06G051400.3,SOLYC07G024000.3,SOLYC07G062060.3,SOLYC09G066150.1,SOLYC07G054210.3,SOLYC01G005560.3,SOLYC02G022850.1,SOLYC07G056570.1,SOLYC09G010000.3,SOLYC01G099160.3,SOLYC08G080390.3,SOLYC02G090890.3,SOLYC02G090360.3,SOLYC07G056670.3,SOLYC04G057980.3,SOLYC02G083860.3,SOLYC11G072310.2,SOLYC01G105370.3,SOLYC03G120980.3,SOLYC02G…
	MG_Keto_vs_Bcaro	up-regulated	GO:BP	response to heat	GO:0009408	2.96058e-05	4.52862	88	406	15	13501	SOLYC03G097120.3,SOLYC02G090820.3,SOLYC04G005480.1,SOLYC11G020330.1,SOLYC02G090890.3,SOLYC02G088610.3,SOLYC11G020040.2,SOLYC06G053960.3,SOLYC09G075950.1,SOLYC06G076020.3,SOLYC03G082420.3,SOLYC11G066100.2,SOLYC07G040680.3,SOLYC02G093600.3,SOLYC03G117630.1
	MG_Keto_vs_Bcaro	up-regulated	GO:BP	aging	GO:0007568	3.05626e-05	4.51481	35	406	10	13501	SOLYC07G053980.3,SOLYC07G056570.1,SOLYC09G092480.2,SOLYC05G024260.3,SOLYC01G009860.3,SOLYC05G007770.3,SOLYC05G050010.3,SOLYC01G095080.3,SOLYC10G080210.2,SOLYC09G089580.3
	MG_Keto_vs_Bcaro	up-regulated	GO:BP	organic acid biosynthetic process	GO:0016053	8.4007e-05	4.07568	322	406	29	13501	SOLYC06G006100.3,SOLYC12G056940.2,SOLYC04G005480.1,SOLYC09G007130.3,SOLYC09G090900.3,SOLYC07G056570.1,SOLYC01G099160.3,SOLYC12G099930.2,SOLYC02G090890.3,SOLYC04G009960.3,SOLYC09G083050.3,SOLYC07G056670.3,SOLYC11G072310.2,SOLYC01G105370.3,SOLYC03G116730.3,SOLYC04G079730.1,SOLYC03G005320.3,SOLYC09G011870.2,SOLYC03G122340.3,SOLYC11G066890.1,SOLYC12G088220.2,SOLYC08G014130.3,SOLYC10G086180.2,SOLYC06G…
	MG_Keto_vs_Bcaro	up-regulated	GO:BP	olefinic compound biosynthetic process	GO:0120255	0.00146764	2.83338	22	406	7	13501	SOLYC04G005480.1,SOLYC07G056570.1,SOLYC02G090890.3,SOLYC10G086180.2,SOLYC05G050010.3,SOLYC01G095080.3,SOLYC09G089580.3
	MG_Keto_vs_Bcaro	up-regulated	GO:BP	cellular response to heat	GO:0034605	0.00165385	2.7815	41	406	9	13501	SOLYC03G097120.3,SOLYC02G090820.3,SOLYC11G020040.2,SOLYC06G053960.3,SOLYC09G075950.1,SOLYC06G076020.3,SOLYC11G066100.2,SOLYC07G040680.3,SOLYC03G117630.1
	MG_Keto_vs_Bcaro	up-regulated	GO:BP	fruit ripening	GO:0009835	0.00170699	2.76777	15	406	6	13501	SOLYC07G056570.1,SOLYC09G092480.2,SOLYC05G050010.3,SOLYC01G095080.3,SOLYC10G080210.2,SOLYC09G089580.3
	MG_Keto_vs_Bcaro	up-regulated	GO:BP	olefinic compound metabolic process	GO:0120254	0.00282718	2.54865	24	406	7	13501	SOLYC04G005480.1,SOLYC07G056570.1,SOLYC02G090890.3,SOLYC10G086180.2,SOLYC05G050010.3,SOLYC01G095080.3,SOLYC09G089580.3
	MG_Keto_vs_Bcaro	up-regulated	GO:BP	carboxylic acid biosynthetic process	GO:0046394	0.00420922	2.3758	289	406	24	13501	SOLYC06G006100.3,SOLYC12G056940.2,SOLYC04G005480.1,SOLYC09G007130.3,SOLYC09G090900.3,SOLYC07G056570.1,SOLYC01G099160.3,SOLYC12G099930.2,SOLYC02G090890.3,SOLYC04G009960.3,SOLYC09G083050.3,SOLYC03G116730.3,SOLYC04G079730.1,SOLYC03G005320.3,SOLYC03G122340.3,SOLYC11G066890.1,SOLYC08G014130.3,SOLYC10G086180.2,SOLYC06G007180.3,SOLYC05G050010.3,SOLYC01G095080.3,SOLYC01G006540.3,SOLYC09G082460.3,SOLYC12G…
	MG_Keto_vs_Bcaro	up-regulated	GO:BP	organic acid metabolic process	GO:0006082	0.00738661	2.13155	718	406	43	13501	SOLYC06G006100.3,SOLYC04G054890.3,SOLYC05G041200.3,SOLYC12G056940.2,SOLYC02G062340.3,SOLYC04G005480.1,SOLYC09G007130.3,SOLYC06G005490.3,SOLYC09G090900.3,SOLYC01G005560.3,SOLYC07G056570.1,SOLYC07G045160.3,SOLYC01G099160.3,SOLYC12G099930.2,SOLYC02G090890.3,SOLYC04G009960.3,SOLYC09G083050.3,SOLYC07G056670.3,SOLYC11G072310.2,SOLYC01G105370.3,SOLYC04G078460.3,SOLYC10G007110.3,SOLYC03G098240.3,SOLYC03G…
	MG_Keto_vs_Bcaro	up-regulated	GO:BP	response to stress	GO:0006950	0.0146252	1.8349	1139	406	59	13501	SOLYC02G082760.3,SOLYC03G097120.3,SOLYC02G090820.3,SOLYC07G053980.3,SOLYC04G005480.1,SOLYC07G062060.3,SOLYC08G074560.3,SOLYC10G083650.1,SOLYC07G056570.1,SOLYC11G020330.1,SOLYC04G007000.1,SOLYC02G090890.3,SOLYC09G011810.3,SOLYC02G088610.3,SOLYC11G072600.2,SOLYC11G020040.2,SOLYC06G053960.3,SOLYC10G083630.2,SOLYC02G084850.3,SOLYC09G075950.1,SOLYC06G010033.1,SOLYC09G092480.2,SOLYC04G079730.1,SOLYC06G…
	MG_Keto_vs_Bcaro	up-regulated	GO:BP	carboxylic acid metabolic process	GO:0019752	0.0203867	1.69065	653	406	39	13501	SOLYC06G006100.3,SOLYC04G054890.3,SOLYC05G041200.3,SOLYC12G056940.2,SOLYC02G062340.3,SOLYC04G005480.1,SOLYC09G007130.3,SOLYC06G005490.3,SOLYC09G090900.3,SOLYC01G005560.3,SOLYC07G056570.1,SOLYC07G045160.3,SOLYC01G099160.3,SOLYC12G099930.2,SOLYC02G090890.3,SOLYC04G009960.3,SOLYC09G083050.3,SOLYC04G078460.3,SOLYC10G007110.3,SOLYC03G098240.3,SOLYC03G116730.3,SOLYC04G015200.3,SOLYC04G079730.1,SOLYC03G…
	MG_Keto_vs_Bcaro	up-regulated	GO:BP	protein refolding	GO:0042026	0.0212754	1.67212	22	406	6	13501	SOLYC02G088610.3,SOLYC11G020040.2,SOLYC09G075950.1,SOLYC06G076020.3,SOLYC11G066100.2,SOLYC03G117630.1
	MG_Keto_vs_Bcaro	up-regulated	GO:BP	anatomical structure maturation	GO:0071695	0.0223296	1.65112	32	406	7	13501	SOLYC07G056570.1,SOLYC09G092480.2,SOLYC05G024260.3,SOLYC05G050010.3,SOLYC01G095080.3,SOLYC10G080210.2,SOLYC09G089580.3
	MG_Keto_vs_Bcaro	up-regulated	GO:BP	response to unfolded protein	GO:0006986	0.0231212	1.63599	14	406	5	13501	SOLYC11G020040.2,SOLYC09G075950.1,SOLYC06G076020.3,SOLYC11G066100.2,SOLYC03G117630.1
	MG_Keto_vs_Bcaro	up-regulated	GO:BP	cellular response to unfolded protein	GO:0034620	0.0231212	1.63599	14	406	5	13501	SOLYC11G020040.2,SOLYC09G075950.1,SOLYC06G076020.3,SOLYC11G066100.2,SOLYC03G117630.1
	MG_Keto_vs_Bcaro	up-regulated	GO:BP	developmental maturation	GO:0021700	0.0338839	1.47001	34	406	7	13501	SOLYC07G056570.1,SOLYC09G092480.2,SOLYC05G024260.3,SOLYC05G050010.3,SOLYC01G095080.3,SOLYC10G080210.2,SOLYC09G089580.3
	MG_Keto_vs_Bcaro	up-regulated	GO:BP	small molecule metabolic process	GO:0044281	0.0342462	1.46539	1147	406	58	13501	SOLYC02G091510.3,SOLYC08G077300.3,SOLYC06G006100.3,SOLYC04G054890.3,SOLYC08G080570.3,SOLYC05G041200.3,SOLYC12G056940.2,SOLYC02G062340.3,SOLYC08G082440.3,SOLYC07G061990.3,SOLYC04G005480.1,SOLYC09G007130.3,SOLYC00G024150.3,SOLYC06G005490.3,SOLYC06G074240.2,SOLYC09G090900.3,SOLYC01G005560.3,SOLYC07G056570.1,SOLYC07G045160.3,SOLYC01G099160.3,SOLYC12G099930.2,SOLYC02G090890.3,SOLYC09G011810.3,SOLYC04G…
	MG_Keto_vs_Bcaro	up-regulated	GO:BP	oxoacid metabolic process	GO:0043436	0.0369232	1.4327	671	406	39	13501	SOLYC06G006100.3,SOLYC04G054890.3,SOLYC05G041200.3,SOLYC12G056940.2,SOLYC02G062340.3,SOLYC04G005480.1,SOLYC09G007130.3,SOLYC06G005490.3,SOLYC09G090900.3,SOLYC01G005560.3,SOLYC07G056570.1,SOLYC07G045160.3,SOLYC01G099160.3,SOLYC12G099930.2,SOLYC02G090890.3,SOLYC04G009960.3,SOLYC09G083050.3,SOLYC04G078460.3,SOLYC10G007110.3,SOLYC03G098240.3,SOLYC03G116730.3,SOLYC04G015200.3,SOLYC04G079730.1,SOLYC03G…
	MG_Keto_vs_Bcaro	up-regulated	GO:BP	response to oxygen-containing compound	GO:1901700	0.045001	1.34678	399	406	27	13501	SOLYC02G082760.3,SOLYC05G005490.3,SOLYC07G053980.3,SOLYC01G098390.3,SOLYC08G074560.3,SOLYC07G056570.1,SOLYC11G020330.1,SOLYC02G090890.3,SOLYC02G084850.3,SOLYC09G075950.1,SOLYC09G092480.2,SOLYC05G024260.3,SOLYC07G005210.3,SOLYC03G082420.3,SOLYC09G091000.3,SOLYC01G009860.3,SOLYC01G108400.3,SOLYC09G074910.1,SOLYC06G007180.3,SOLYC02G093600.3,SOLYC06G069220.1,SOLYC08G036640.3,SOLYC02G062390.3,SOLYC10G…
	MG_Keto_vs_Bcaro	up-regulated	GO:CC	monolayer-surrounded lipid storage body	GO:0012511	0.0164603	1.78356	10	321	4	11096	SOLYC07G065985.1,SOLYC02G086490.3,SOLYC12G010920.2,SOLYC06G034040.1
	MG_Keto_vs_Bcaro	up-regulated	KEGG	Biosynthesis of secondary metabolites	KEGG:01110	0.000299722	3.52328	696	89	44	2501	SOLYC02G082760.3,SOLYC02G091510.3,SOLYC06G006100.3,SOLYC04G054890.3,SOLYC02G062340.3,SOLYC07G061990.3,SOLYC07G024000.3,SOLYC09G007130.3,SOLYC07G054210.3,SOLYC06G005490.3,SOLYC01G005560.3,SOLYC07G056570.1,SOLYC03G115370.3,SOLYC12G099930.2,SOLYC09G011810.3,SOLYC04G009960.3,SOLYC09G083050.3,SOLYC07G056670.3,SOLYC02G083860.3,SOLYC11G072310.2,SOLYC04G078460.3,SOLYC03G098240.3,SOLYC04G015200.3,SOLYC04G…
	MG_Keto_vs_Bcaro	up-regulated	KEGG	Metabolic pathways	KEGG:01100	0.00363456	2.43955	1193	89	60	2501	SOLYC02G082760.3,SOLYC02G091510.3,SOLYC08G077300.3,SOLYC06G006100.3,SOLYC05G005490.3,SOLYC04G054890.3,SOLYC05G041200.3,SOLYC09G064510.3,SOLYC02G062340.3,SOLYC08G082440.3,SOLYC07G024000.3,SOLYC09G007130.3,SOLYC07G054210.3,SOLYC06G005490.3,SOLYC01G005560.3,SOLYC08G081010.3,SOLYC07G056570.1,SOLYC03G115370.3,SOLYC12G099930.2,SOLYC05G056050.3,SOLYC09G011810.3,SOLYC04G009960.3,SOLYC09G083050.3,SOLYC02G…
	MG_Keto_vs_Bcaro	down-regulated	GO:MF	hydrolase activity, hydrolyzing O-glycosyl compounds	GO:0004553	1.28614e-06	5.89071	366	490	33	17255	SOLYC01G081160.3,SOLYC08G079080.3,SOLYC01G099630.3,SOLYC11G066270.2,SOLYC12G040640.2,SOLYC08G016620.3,SOLYC02G091920.3,SOLYC06G062580.3,SOLYC08G082250.3,SOLYC03G006980.3,SOLYC04G072850.3,SOLYC09G008320.3,SOLYC03G007940.3,SOLYC03G115500.3,SOLYC07G049370.2,SOLYC09G092520.3,SOLYC04G064900.2,SOLYC07G052980.3,SOLYC01G074040.2,SOLYC11G018500.2,SOLYC03G019890.3,SOLYC01G104950.3,SOLYC02G084720.3,SOLYC12G…
	MG_Keto_vs_Bcaro	down-regulated	GO:MF	hydrolase activity, acting on glycosyl bonds	GO:0016798	4.01189e-06	5.39665	403	490	34	17255	SOLYC01G081160.3,SOLYC08G079080.3,SOLYC10G005210.3,SOLYC01G099630.3,SOLYC11G066270.2,SOLYC12G040640.2,SOLYC08G016620.3,SOLYC02G091920.3,SOLYC06G062580.3,SOLYC08G082250.3,SOLYC03G006980.3,SOLYC04G072850.3,SOLYC09G008320.3,SOLYC03G007940.3,SOLYC03G115500.3,SOLYC07G049370.2,SOLYC09G092520.3,SOLYC04G064900.2,SOLYC07G052980.3,SOLYC01G074040.2,SOLYC11G018500.2,SOLYC03G019890.3,SOLYC01G104950.3,SOLYC02G…
	MG_Keto_vs_Bcaro	down-regulated	GO:MF	catalytic activity	GO:0003824	6.49434e-05	4.18746	8412	490	294	17255	SOLYC07G014730.3,SOLYC12G009800.2,SOLYC07G043390.3,SOLYC01G081160.3,SOLYC05G009270.3,SOLYC05G050770.3,SOLYC03G043770.3,SOLYC09G005180.3,SOLYC08G079080.3,SOLYC02G072240.3,SOLYC12G009930.2,SOLYC04G008330.1,SOLYC07G065210.3,SOLYC11G006250.2,SOLYC07G049430.3,SOLYC12G014360.2,SOLYC01G104860.3,SOLYC10G005210.3,SOLYC06G035580.3,SOLYC08G006790.3,SOLYC09G082790.3,SOLYC03G078440.3,SOLYC11G007540.2,SOLYC04G…
	MG_Keto_vs_Bcaro	down-regulated	GO:MF	hydrolase activity	GO:0016787	0.000171434	3.7659	2446	490	109	17255	SOLYC07G014730.3,SOLYC12G009800.2,SOLYC01G081160.3,SOLYC05G050770.3,SOLYC08G079080.3,SOLYC07G065210.3,SOLYC11G006250.2,SOLYC07G049430.3,SOLYC10G005210.3,SOLYC05G043330.3,SOLYC06G009190.3,SOLYC01G099630.3,SOLYC11G066270.2,SOLYC07G006570.3,SOLYC12G040640.2,SOLYC06G074000.1,SOLYC06G083650.3,SOLYC03G044740.3,SOLYC03G118370.3,SOLYC01G057320.2,SOLYC09G014350.3,SOLYC07G065880.3,SOLYC05G013680.3,SOLYC08G…
	MG_Keto_vs_Bcaro	down-regulated	GO:MF	galactosidase activity	GO:0015925	0.000799246	3.09732	16	490	6	17255	SOLYC06G062580.3,SOLYC03G019890.3,SOLYC02G084720.3,SOLYC04G008730.3,SOLYC06G050130.3,SOLYC11G069270.2
	MG_Keto_vs_Bcaro	down-regulated	GO:MF	microtubule binding	GO:0008017	0.00107255	2.96958	114	490	14	17255	SOLYC03G116370.3,SOLYC07G065210.3,SOLYC12G007020.2,SOLYC01G057320.2,SOLYC07G065880.3,SOLYC04G008040.3,SOLYC05G050900.3,SOLYC03G113680.3,SOLYC08G042030.2,SOLYC10G054080.2,SOLYC02G092950.3,SOLYC08G079710.3,SOLYC02G084390.3,SOLYC06G075580.3
	MG_Keto_vs_Bcaro	down-regulated	GO:MF	tubulin binding	GO:0015631	0.00379639	2.42063	127	490	14	17255	SOLYC03G116370.3,SOLYC07G065210.3,SOLYC12G007020.2,SOLYC01G057320.2,SOLYC07G065880.3,SOLYC04G008040.3,SOLYC05G050900.3,SOLYC03G113680.3,SOLYC08G042030.2,SOLYC10G054080.2,SOLYC02G092950.3,SOLYC08G079710.3,SOLYC02G084390.3,SOLYC06G075580.3
	MG_Keto_vs_Bcaro	down-regulated	GO:MF	cytoskeletal protein binding	GO:0008092	0.00448268	2.34846	201	490	18	17255	SOLYC03G116370.3,SOLYC07G065210.3,SOLYC09G074470.3,SOLYC12G007020.2,SOLYC01G057320.2,SOLYC07G065880.3,SOLYC04G008040.3,SOLYC06G083070.3,SOLYC12G044630.2,SOLYC05G050900.3,SOLYC03G113680.3,SOLYC08G042030.2,SOLYC10G054080.2,SOLYC02G092950.3,SOLYC03G095600.1,SOLYC08G079710.3,SOLYC02G084390.3,SOLYC06G075580.3
	MG_Keto_vs_Bcaro	down-regulated	GO:MF	xyloglucan:xyloglucosyl transferase activity	GO:0016762	0.00648142	2.18833	32	490	7	17255	SOLYC01G099630.3,SOLYC11G066270.2,SOLYC02G091920.3,SOLYC09G008320.3,SOLYC09G092520.3,SOLYC07G052980.3,SOLYC02G080160.3
	MG_Keto_vs_Bcaro	down-regulated	GO:MF	oxidoreductase activity, acting on CH-OH group of donors	GO:0016614	0.0133416	1.87479	142	490	14	17255	SOLYC09G005180.3,SOLYC06G035580.3,SOLYC03G078440.3,SOLYC00G156980.3,SOLYC08G068420.3,SOLYC05G014560.3,SOLYC06G062600.3,SOLYC08G080140.3,SOLYC05G051010.3,SOLYC04G016330.3,SOLYC02G022930.3,SOLYC12G042470.2,SOLYC02G082260.3,SOLYC06G064550.3
	MG_Keto_vs_Bcaro	down-regulated	GO:MF	oxidoreductase activity, acting on paired donors, with incorporation or reduction of molecular oxygen, NAD(P)H as one donor, and incorporation of one atom of oxygen	GO:0016709	0.0261738	1.58213	115	490	12	17255	SOLYC11G007540.2,SOLYC06G035760.3,SOLYC12G006460.2,SOLYC09G074430.3,SOLYC01G112140.3,SOLYC05G055400.3,SOLYC10G083700.3,SOLYC08G005650.3,SOLYC01G080900.3,SOLYC05G050920.3,SOLYC04G071800.3,SOLYC03G115560.3
	MG_Keto_vs_Bcaro	down-regulated	GO:BP	cellular glucan metabolic process	GO:0006073	0.000486787	3.31266	143	389	17	13501	SOLYC07G043390.3,SOLYC02G072240.3,SOLYC01G099630.3,SOLYC09G075550.3,SOLYC11G066270.2,SOLYC02G091920.3,SOLYC08G082250.3,SOLYC01G109790.3,SOLYC09G008320.3,SOLYC09G092520.3,SOLYC07G056140.3,SOLYC07G052980.3,SOLYC04G081300.3,SOLYC02G080160.3,SOLYC04G053120.3,SOLYC03G006870.3,SOLYC06G073190.3
	MG_Keto_vs_Bcaro	down-regulated	GO:BP	carbohydrate metabolic process	GO:0005975	0.000531941	3.27414	867	389	51	13501	SOLYC07G043390.3,SOLYC01G081160.3,SOLYC08G079080.3,SOLYC02G072240.3,SOLYC06G009190.3,SOLYC01G099630.3,SOLYC09G075550.3,SOLYC11G066270.2,SOLYC12G040640.2,SOLYC12G009300.2,SOLYC05G014000.3,SOLYC02G091920.3,SOLYC06G062580.3,SOLYC08G082250.3,SOLYC03G006980.3,SOLYC01G109790.3,SOLYC04G072850.3,SOLYC09G008320.3,SOLYC12G088050.2,SOLYC03G007940.3,SOLYC07G049370.2,SOLYC09G092520.3,SOLYC04G064900.2,SOLYC07G…
	MG_Keto_vs_Bcaro	down-regulated	GO:BP	glucan metabolic process	GO:0044042	0.00072029	3.14249	147	389	17	13501	SOLYC07G043390.3,SOLYC02G072240.3,SOLYC01G099630.3,SOLYC09G075550.3,SOLYC11G066270.2,SOLYC02G091920.3,SOLYC08G082250.3,SOLYC01G109790.3,SOLYC09G008320.3,SOLYC09G092520.3,SOLYC07G056140.3,SOLYC07G052980.3,SOLYC04G081300.3,SOLYC02G080160.3,SOLYC04G053120.3,SOLYC03G006870.3,SOLYC06G073190.3
	MG_Keto_vs_Bcaro	down-regulated	GO:BP	male meiotic nuclear division	GO:0007140	0.00277503	2.55673	10	389	5	13501	SOLYC12G006270.2,SOLYC09G072800.3,SOLYC07G045010.3,SOLYC01G005010.3,SOLYC03G119490.3
	MG_Keto_vs_Bcaro	down-regulated	GO:BP	cellular polysaccharide metabolic process	GO:0044264	0.0028962	2.53817	180	389	18	13501	SOLYC07G043390.3,SOLYC02G072240.3,SOLYC01G099630.3,SOLYC09G075550.3,SOLYC11G066270.2,SOLYC02G091920.3,SOLYC08G082250.3,SOLYC01G109790.3,SOLYC09G008320.3,SOLYC09G092520.3,SOLYC07G056140.3,SOLYC07G052980.3,SOLYC01G104950.3,SOLYC04G081300.3,SOLYC02G080160.3,SOLYC04G053120.3,SOLYC03G006870.3,SOLYC06G073190.3
	MG_Keto_vs_Bcaro	down-regulated	GO:BP	polysaccharide metabolic process	GO:0005976	0.00466447	2.3312	282	389	23	13501	SOLYC07G043390.3,SOLYC02G072240.3,SOLYC06G009190.3,SOLYC01G099630.3,SOLYC09G075550.3,SOLYC11G066270.2,SOLYC05G014000.3,SOLYC02G091920.3,SOLYC08G082250.3,SOLYC01G109790.3,SOLYC09G008320.3,SOLYC09G092520.3,SOLYC07G056140.3,SOLYC07G052980.3,SOLYC09G061890.3,SOLYC01G104950.3,SOLYC10G055810.2,SOLYC05G007490.3,SOLYC04G081300.3,SOLYC02G080160.3,SOLYC04G053120.3,SOLYC03G006870.3,SOLYC06G073190.3
	MG_Keto_vs_Bcaro	down-regulated	GO:BP	male gamete generation	GO:0048232	0.00496731	2.30388	11	389	5	13501	SOLYC12G006270.2,SOLYC09G072800.3,SOLYC07G045010.3,SOLYC01G005010.3,SOLYC03G119490.3
	MG_Keto_vs_Bcaro	down-regulated	GO:BP	gamete generation	GO:0007276	0.00831426	2.08018	12	389	5	13501	SOLYC12G006270.2,SOLYC09G072800.3,SOLYC07G045010.3,SOLYC01G005010.3,SOLYC03G119490.3
	MG_Keto_vs_Bcaro	down-regulated	GO:BP	cellular process involved in reproduction in multicellular organism	GO:0022412	0.00831426	2.08018	12	389	5	13501	SOLYC12G006270.2,SOLYC09G072800.3,SOLYC07G045010.3,SOLYC01G005010.3,SOLYC03G119490.3
	MG_Keto_vs_Bcaro	down-regulated	GO:BP	auxin-activated signaling pathway	GO:0009734	0.0112588	1.94851	66	389	10	13501	SOLYC06G008580.3,SOLYC06G053830.3,SOLYC03G120380.3,SOLYC06G084070.3,SOLYC06G008590.3,SOLYC09G082580.3,SOLYC09G065590.3,SOLYC02G087870.3,SOLYC11G069190.2,SOLYC02G037530.3
	MG_Keto_vs_Bcaro	down-regulated	GO:BP	cellular response to auxin stimulus	GO:0071365	0.0128994	1.88943	67	389	10	13501	SOLYC06G008580.3,SOLYC06G053830.3,SOLYC03G120380.3,SOLYC06G084070.3,SOLYC06G008590.3,SOLYC09G082580.3,SOLYC09G065590.3,SOLYC02G087870.3,SOLYC11G069190.2,SOLYC02G037530.3
	MG_Keto_vs_Bcaro	down-regulated	GO:BP	cell wall organization or biogenesis	GO:0071554	0.0131776	1.88017	343	389	25	13501	SOLYC02G072240.3,SOLYC05G007830.3,SOLYC06G009190.3,SOLYC01G099630.3,SOLYC09G075550.3,SOLYC11G066270.2,SOLYC04G081870.3,SOLYC03G114860.3,SOLYC02G091920.3,SOLYC05G005540.3,SOLYC05G005550.3,SOLYC07G053540.1,SOLYC09G010860.3,SOLYC09G008320.3,SOLYC09G092520.3,SOLYC07G052980.3,SOLYC03G031830.2,SOLYC02G088100.3,SOLYC01G104950.3,SOLYC01G096360.3,SOLYC10G055810.2,SOLYC05G007490.3,SOLYC12G098810.2,SOLYC02G…
	MG_Keto_vs_Bcaro	down-regulated	GO:BP	xyloglucan metabolic process	GO:0010411	0.0223739	1.65026	33	389	7	13501	SOLYC01G099630.3,SOLYC11G066270.2,SOLYC02G091920.3,SOLYC09G008320.3,SOLYC09G092520.3,SOLYC07G052980.3,SOLYC02G080160.3
	MG_Keto_vs_Bcaro	down-regulated	GO:BP	cell wall organization	GO:0071555	0.0257052	1.58998	251	389	20	13501	SOLYC02G072240.3,SOLYC05G007830.3,SOLYC06G009190.3,SOLYC01G099630.3,SOLYC09G075550.3,SOLYC11G066270.2,SOLYC04G081870.3,SOLYC02G091920.3,SOLYC05G005540.3,SOLYC05G005550.3,SOLYC09G010860.3,SOLYC09G008320.3,SOLYC09G092520.3,SOLYC07G052980.3,SOLYC03G031830.2,SOLYC02G088100.3,SOLYC01G096360.3,SOLYC05G007490.3,SOLYC02G080160.3,SOLYC02G065770.3
	MG_Keto_vs_Bcaro	down-regulated	GO:CC	cell wall	GO:0005618	2.27705e-13	12.6426	218	314	33	11096	SOLYC02G072240.3,SOLYC05G007830.3,SOLYC06G009190.3,SOLYC01G099630.3,SOLYC11G066270.2,SOLYC04G081870.3,SOLYC02G091920.3,SOLYC05G005540.3,SOLYC05G005550.3,SOLYC06G062580.3,SOLYC11G066130.1,SOLYC09G010860.3,SOLYC04G073990.3,SOLYC09G008320.3,SOLYC03G115500.3,SOLYC02G080530.3,SOLYC09G092520.3,SOLYC02G065170.3,SOLYC07G052980.3,SOLYC11G062440.2,SOLYC01G105070.3,SOLYC03G019890.3,SOLYC03G031830.2,SOLYC02G…
	MG_Keto_vs_Bcaro	down-regulated	GO:CC	external encapsulating structure	GO:0030312	3.93669e-13	12.4049	222	314	33	11096	SOLYC02G072240.3,SOLYC05G007830.3,SOLYC06G009190.3,SOLYC01G099630.3,SOLYC11G066270.2,SOLYC04G081870.3,SOLYC02G091920.3,SOLYC05G005540.3,SOLYC05G005550.3,SOLYC06G062580.3,SOLYC11G066130.1,SOLYC09G010860.3,SOLYC04G073990.3,SOLYC09G008320.3,SOLYC03G115500.3,SOLYC02G080530.3,SOLYC09G092520.3,SOLYC02G065170.3,SOLYC07G052980.3,SOLYC11G062440.2,SOLYC01G105070.3,SOLYC03G019890.3,SOLYC03G031830.2,SOLYC02G…
	MG_Keto_vs_Bcaro	down-regulated	GO:CC	extracellular region	GO:0005576	1.02172e-09	8.99067	361	314	37	11096	SOLYC09G007020.2,SOLYC07G014730.3,SOLYC00G174340.2,SOLYC05G007830.3,SOLYC01G111230.3,SOLYC03G078440.3,SOLYC01G099630.3,SOLYC11G066270.2,SOLYC07G006570.3,SOLYC04G081870.3,SOLYC02G091920.3,SOLYC02G085120.3,SOLYC05G005540.3,SOLYC05G005550.3,SOLYC11G066130.1,SOLYC08G082250.3,SOLYC06G083030.3,SOLYC09G010860.3,SOLYC04G073990.3,SOLYC04G072850.3,SOLYC09G008320.3,SOLYC02G080530.3,SOLYC09G092520.3,SOLYC07G…
	MG_Keto_vs_Bcaro	down-regulated	GO:CC	cell periphery	GO:0071944	3.47775e-09	8.4587	1214	314	75	11096	SOLYC06G010250.3,SOLYC02G072240.3,SOLYC05G007830.3,SOLYC12G044310.2,SOLYC06G009190.3,SOLYC01G099630.3,SOLYC09G075550.3,SOLYC02G070210.3,SOLYC11G066270.2,SOLYC01G067510.3,SOLYC11G012020.2,SOLYC04G081870.3,SOLYC06G053760.3,SOLYC02G091920.3,SOLYC12G009770.1,SOLYC12G088190.2,SOLYC01G111570.3,SOLYC11G011880.2,SOLYC05G018510.3,SOLYC05G005540.3,SOLYC05G005550.3,SOLYC06G062580.3,SOLYC11G066130.1,SOLYC07G…
	MG_Keto_vs_Bcaro	down-regulated	GO:CC	apoplast	GO:0048046	7.48427e-07	6.12585	106	314	17	11096	SOLYC01G111230.3,SOLYC03G078440.3,SOLYC01G099630.3,SOLYC11G066270.2,SOLYC02G091920.3,SOLYC02G085120.3,SOLYC05G005540.3,SOLYC05G005550.3,SOLYC04G073990.3,SOLYC09G008320.3,SOLYC09G092520.3,SOLYC07G056140.3,SOLYC07G052980.3,SOLYC02G082740.1,SOLYC04G008730.3,SOLYC02G080160.3,SOLYC03G006870.3
	MG_Keto_vs_Bcaro	down-regulated	GO:CC	plant-type cell wall	GO:0009505	0.00153119	2.81497	79	314	11	11096	SOLYC03G115500.3,SOLYC02G080530.3,SOLYC02G065170.3,SOLYC11G062440.2,SOLYC01G105070.3,SOLYC03G019890.3,SOLYC01G104950.3,SOLYC02G084720.3,SOLYC01G096360.3,SOLYC04G008730.3,SOLYC06G050130.3
	MG_Keto_vs_Bcaro	down-regulated	GO:CC	vacuole	GO:0005773	0.0336283	1.4733	251	314	18	11096	SOLYC06G010250.3,SOLYC08G079080.3,SOLYC09G074470.3,SOLYC03G118370.3,SOLYC08G066840.3,SOLYC06G062580.3,SOLYC03G006980.3,SOLYC04G073990.3,SOLYC03G095600.1,SOLYC01G104850.3,SOLYC03G019890.3,SOLYC02G084720.3,SOLYC12G056220.2,SOLYC10G055810.2,SOLYC05G007490.3,SOLYC11G069270.2,SOLYC06G011350.3,SOLYC03G043960.3
	MG_Keto_vs_Bcaro	down-regulated	GO:CC	cyclin-dependent protein kinase holoenzyme complex	GO:0000307	0.0478723	1.31992	35	314	6	11096	SOLYC03G032190.3,SOLYC10G080950.2,SOLYC04G082840.3,SOLYC03G006670.3,SOLYC01G107730.3,SOLYC04G076040.3
	MG_Keto_vs_Bcaro	down-regulated	KEGG	Amino sugar and nucleotide sugar metabolism	KEGG:00520	0.0228101	1.64187	83	91	10	2501	SOLYC09G075550.3,SOLYC01G109790.3,SOLYC07G056140.3,SOLYC02G091830.3,SOLYC08G080140.3,SOLYC01G104950.3,SOLYC12G010540.1,SOLYC10G055810.2,SOLYC03G006870.3,SOLYC06G073190.3
	MG_Bcaro_vs_Control	up-regulated	GO:MF	chitin binding	GO:0008061	3.48097e-05	4.4583	24	173	6	17255	SOLYC10G055810.2,SOLYC03G116230.3,SOLYC04G072000.3,SOLYC10G017980.1,SOLYC10G017970.1,SOLYC07G009500.2
	MG_Bcaro_vs_Control	up-regulated	GO:CC	cell wall	GO:0005618	0.000343554	3.464	218	113	12	11096	SOLYC09G008320.3,SOLYC10G086520.2,SOLYC03G115500.3,SOLYC01G096360.3,SOLYC05G007830.3,SOLYC05G005550.3,SOLYC10G055810.2,SOLYC01G099630.3,SOLYC01G105070.3,SOLYC07G008240.3,SOLYC05G005540.3,SOLYC10G049430.1
	MG_Bcaro_vs_Control	up-regulated	GO:CC	external encapsulating structure	GO:0030312	0.000415389	3.38155	222	113	12	11096	SOLYC09G008320.3,SOLYC10G086520.2,SOLYC03G115500.3,SOLYC01G096360.3,SOLYC05G007830.3,SOLYC05G005550.3,SOLYC10G055810.2,SOLYC01G099630.3,SOLYC01G105070.3,SOLYC07G008240.3,SOLYC05G005540.3,SOLYC10G049430.1
	MG_Bcaro_vs_Control	up-regulated	GO:CC	cell periphery	GO:0071944	0.0277064	1.55742	1214	113	26	11096	SOLYC01G111570.3,SOLYC11G013310.2,SOLYC03G112310.1,SOLYC09G008320.3,SOLYC10G086520.2,SOLYC03G115500.3,SOLYC09G007110.3,SOLYC10G081980.2,SOLYC01G096360.3,SOLYC05G007830.3,SOLYC04G082040.3,SOLYC06G011350.3,SOLYC07G008620.1,SOLYC05G005550.3,SOLYC10G055810.2,SOLYC01G099630.3,SOLYC01G105070.3,SOLYC06G075610.1,SOLYC11G005350.2,SOLYC04G076860.3,SOLYC01G006950.3,SOLYC07G025170.3,SOLYC07G051820.3,SOLYC07G…
	MG_Bcaro_vs_Control	down-regulated	GO:MF	oxidoreductase activity	GO:0016491	1.28844e-09	8.88994	1805	398	88	17255	SOLYC03G013620.1,SOLYC05G025560.1,SOLYC06G060190.3,SOLYC08G065620.1,SOLYC10G047420.2,SOLYC11G056340.1,SOLYC12G040570.2,SOLYC08G078460.3,SOLYC03G095900.3,SOLYC09G015070.3,SOLYC03G096040.3,SOLYC05G016120.2,SOLYC09G055950.1,SOLYC12G096930.2,SOLYC12G039030.1,SOLYC02G083480.3,SOLYC02G021290.1,SOLYC08G076250.2,SOLYC10G047410.1,SOLYC07G054940.2,SOLYC09G065260.2,SOLYC08G005630.3,SOLYC08G083410.2,SOLYC01G…
	MG_Bcaro_vs_Control	down-regulated	GO:MF	catalytic activity	GO:0003824	3.14488e-06	5.5024	8412	398	249	17255	SOLYC01G017390.2,SOLYC01G087460.2,SOLYC01G095950.1,SOLYC03G013620.1,SOLYC03G078203.1,SOLYC03G078207.1,SOLYC04G049730.1,SOLYC05G025560.1,SOLYC06G060190.3,SOLYC07G064660.1,SOLYC08G028910.1,SOLYC08G065620.1,SOLYC10G007450.2,SOLYC10G008860.1,SOLYC10G017920.1,SOLYC10G019210.1,SOLYC10G031560.1,SOLYC10G047420.2,SOLYC11G056340.1,SOLYC12G009660.2,SOLYC12G037940.2,SOLYC12G040570.2,SOLYC12G041870.2,SOLYC12G…
	MG_Bcaro_vs_Control	down-regulated	GO:MF	nutrient reservoir activity	GO:0045735	6.09184e-05	4.21525	30	398	8	17255	SOLYC09G072560.3,SOLYC08G080490.3,SOLYC09G090150.3,SOLYC09G025210.3,SOLYC03G005590.2,SOLYC08G080480.3,SOLYC11G072380.2,SOLYC02G085590.3
	MG_Bcaro_vs_Control	down-regulated	GO:MF	cysteine-type endopeptidase inhibitor activity	GO:0004869	0.000959232	3.01808	12	398	5	17255	SOLYC04G014780.1,SOLYC11G012375.1,SOLYC11G012380.1,SOLYC04G014790.1,SOLYC09G097850.1
	MG_Bcaro_vs_Control	down-regulated	GO:MF	serine-type carboxypeptidase activity	GO:0004185	0.000964243	3.01581	42	398	8	17255	SOLYC01G087970.3,SOLYC11G066250.2,SOLYC06G083020.2,SOLYC06G017860.2,SOLYC10G049270.2,SOLYC04G064760.3,SOLYC06G083030.3,SOLYC01G108460.2
	MG_Bcaro_vs_Control	down-regulated	GO:MF	peptidase activity	GO:0008233	0.000988892	3.00485	577	398	32	17255	SOLYC03G078203.1,SOLYC03G078207.1,SOLYC01G081350.1,SOLYC10G085530.2,SOLYC08G065570.2,SOLYC01G098770.1,SOLYC08G067990.2,SOLYC08G079160.3,SOLYC01G087970.3,SOLYC01G080000.1,SOLYC03G005280.3,SOLYC08G005830.2,SOLYC08G007620.2,SOLYC11G066250.2,SOLYC11G008260.2,SOLYC04G078730.2,SOLYC06G069220.1,SOLYC08G065790.3,SOLYC06G083020.2,SOLYC09G082760.3,SOLYC06G017860.2,SOLYC04G078460.3,SOLYC10G049270.2,SOLYC04G…
	MG_Bcaro_vs_Control	down-regulated	GO:MF	carboxypeptidase activity	GO:0004180	0.00139071	2.85676	44	398	8	17255	SOLYC01G087970.3,SOLYC11G066250.2,SOLYC06G083020.2,SOLYC06G017860.2,SOLYC10G049270.2,SOLYC04G064760.3,SOLYC06G083030.3,SOLYC01G108460.2
	MG_Bcaro_vs_Control	down-regulated	GO:MF	serine-type exopeptidase activity	GO:0070008	0.00232283	2.63398	47	398	8	17255	SOLYC01G087970.3,SOLYC11G066250.2,SOLYC06G083020.2,SOLYC06G017860.2,SOLYC10G049270.2,SOLYC04G064760.3,SOLYC06G083030.3,SOLYC01G108460.2
	MG_Bcaro_vs_Control	down-regulated	GO:MF	endopeptidase inhibitor activity	GO:0004866	0.00288836	2.53935	63	398	9	17255	SOLYC04G014780.1,SOLYC08G080020.1,SOLYC11G012375.1,SOLYC11G012380.1,SOLYC04G014790.1,SOLYC11G007050.1,SOLYC06G069400.3,SOLYC03G020060.3,SOLYC09G097850.1
	MG_Bcaro_vs_Control	down-regulated	GO:MF	peptidase inhibitor activity	GO:0030414	0.00288836	2.53935	63	398	9	17255	SOLYC04G014780.1,SOLYC08G080020.1,SOLYC11G012375.1,SOLYC11G012380.1,SOLYC04G014790.1,SOLYC11G007050.1,SOLYC06G069400.3,SOLYC03G020060.3,SOLYC09G097850.1
	MG_Bcaro_vs_Control	down-regulated	GO:MF	endopeptidase regulator activity	GO:0061135	0.00329343	2.48235	64	398	9	17255	SOLYC04G014780.1,SOLYC08G080020.1,SOLYC11G012375.1,SOLYC11G012380.1,SOLYC04G014790.1,SOLYC11G007050.1,SOLYC06G069400.3,SOLYC03G020060.3,SOLYC09G097850.1
	MG_Bcaro_vs_Control	down-regulated	GO:MF	peptidase regulator activity	GO:0061134	0.00374588	2.42645	65	398	9	17255	SOLYC04G014780.1,SOLYC08G080020.1,SOLYC11G012375.1,SOLYC11G012380.1,SOLYC04G014790.1,SOLYC11G007050.1,SOLYC06G069400.3,SOLYC03G020060.3,SOLYC09G097850.1
	MG_Bcaro_vs_Control	down-regulated	GO:MF	electron transfer activity	GO:0009055	0.00379391	2.42091	270	398	19	17255	SOLYC03G013620.1,SOLYC05G025560.1,SOLYC08G065620.1,SOLYC10G047420.2,SOLYC11G056340.1,SOLYC05G016120.2,SOLYC09G055950.1,SOLYC12G039030.1,SOLYC02G021290.1,SOLYC09G065260.2,SOLYC01G104380.3,SOLYC00G019730.2,SOLYC03G013600.1,SOLYC11G056360.2,SOLYC02G080280.2,SOLYC03G013615.1,SOLYC09G061460.2,SOLYC08G082590.3,SOLYC07G008103.1
	MG_Bcaro_vs_Control	down-regulated	GO:MF	L-ascorbic acid binding	GO:0031418	0.00582485	2.23472	39	398	7	17255	SOLYC03G095900.3,SOLYC09G089580.3,SOLYC07G061730.3,SOLYC11G072310.2,SOLYC02G083860.3,SOLYC07G049550.3,SOLYC02G036350.3
	MG_Bcaro_vs_Control	down-regulated	GO:MF	glucosyltransferase activity	GO:0046527	0.00641488	2.19281	144	398	13	17255	SOLYC10G008860.1,SOLYC11G017450.2,SOLYC07G042520.3,SOLYC09G072820.3,SOLYC10G085870.1,SOLYC02G070020.1,SOLYC02G072240.3,SOLYC10G085280.2,SOLYC04G008210.2,SOLYC01G107830.3,SOLYC09G092480.2,SOLYC07G052980.3,SOLYC03G097050.3
	MG_Bcaro_vs_Control	down-regulated	GO:MF	glycosyltransferase activity	GO:0016757	0.0103748	1.98402	533	398	28	17255	SOLYC10G008860.1,SOLYC12G009660.2,SOLYC11G017450.2,SOLYC07G042520.3,SOLYC09G008720.2,SOLYC08G042010.3,SOLYC12G057060.2,SOLYC10G079980.1,SOLYC09G072820.3,SOLYC08G078640.2,SOLYC10G085870.1,SOLYC02G070020.1,SOLYC12G010200.2,SOLYC11G005760.2,SOLYC02G072240.3,SOLYC10G085280.2,SOLYC06G062330.2,SOLYC08G066690.3,SOLYC04G008210.2,SOLYC05G052870.3,SOLYC01G107830.3,SOLYC09G092480.2,SOLYC07G052980.3,SOLYC01G…
	MG_Bcaro_vs_Control	down-regulated	GO:MF	serine-type peptidase activity	GO:0008236	0.010559	1.97638	195	398	15	17255	SOLYC03G078203.1,SOLYC03G078207.1,SOLYC10G085530.2,SOLYC08G067990.2,SOLYC01G087970.3,SOLYC08G007620.2,SOLYC11G066250.2,SOLYC04G078730.2,SOLYC06G083020.2,SOLYC06G017860.2,SOLYC10G049270.2,SOLYC04G064760.3,SOLYC02G021220.1,SOLYC06G083030.3,SOLYC01G108460.2
	MG_Bcaro_vs_Control	down-regulated	GO:MF	serine hydrolase activity	GO:0017171	0.010559	1.97638	195	398	15	17255	SOLYC03G078203.1,SOLYC03G078207.1,SOLYC10G085530.2,SOLYC08G067990.2,SOLYC01G087970.3,SOLYC08G007620.2,SOLYC11G066250.2,SOLYC04G078730.2,SOLYC06G083020.2,SOLYC06G017860.2,SOLYC10G049270.2,SOLYC04G064760.3,SOLYC02G021220.1,SOLYC06G083030.3,SOLYC01G108460.2
	MG_Bcaro_vs_Control	down-regulated	GO:MF	transmembrane transporter activity	GO:0022857	0.0117422	1.93025	1123	398	47	17255	SOLYC00G020040.1,SOLYC05G025560.1,SOLYC04G074840.3,SOLYC06G072130.3,SOLYC11G039980.2,SOLYC06G005813.1,SOLYC00G019730.2,SOLYC06G070960.2,SOLYC10G084950.2,SOLYC09G074530.3,SOLYC07G026930.2,SOLYC07G015910.3,SOLYC03G080075.1,SOLYC01G100880.3,SOLYC06G070950.2,SOLYC00G171810.3,SOLYC08G007845.1,SOLYC04G064610.3,SOLYC03G005980.3,SOLYC05G005915.1,SOLYC05G024260.3,SOLYC01G073670.3,SOLYC02G082170.2,SOLYC06G…
	MG_Bcaro_vs_Control	down-regulated	GO:MF	NAD(P)H dehydrogenase (quinone) activity	GO:0003955	0.0120153	1.92027	75	398	9	17255	SOLYC03G013620.1,SOLYC08G065620.1,SOLYC10G047420.2,SOLYC03G013600.1,SOLYC03G034140.3,SOLYC11G056360.2,SOLYC02G080280.2,SOLYC03G013615.1,SOLYC09G061460.2
	MG_Bcaro_vs_Control	down-regulated	GO:MF	monosaccharide binding	GO:0048029	0.0176431	1.75343	46	398	7	17255	SOLYC03G095900.3,SOLYC09G089580.3,SOLYC07G061730.3,SOLYC11G072310.2,SOLYC02G083860.3,SOLYC07G049550.3,SOLYC02G036350.3
	MG_Bcaro_vs_Control	down-regulated	GO:MF	transporter activity	GO:0005215	0.0249652	1.60266	1159	398	47	17255	SOLYC00G020040.1,SOLYC05G025560.1,SOLYC04G074840.3,SOLYC06G072130.3,SOLYC11G039980.2,SOLYC06G005813.1,SOLYC00G019730.2,SOLYC06G070960.2,SOLYC10G084950.2,SOLYC09G074530.3,SOLYC07G026930.2,SOLYC07G015910.3,SOLYC03G080075.1,SOLYC01G100880.3,SOLYC06G070950.2,SOLYC00G171810.3,SOLYC08G007845.1,SOLYC04G064610.3,SOLYC03G005980.3,SOLYC05G005915.1,SOLYC05G024260.3,SOLYC01G073670.3,SOLYC02G082170.2,SOLYC06G…
	MG_Bcaro_vs_Control	down-regulated	GO:MF	NADH dehydrogenase (quinone) activity	GO:0050136	0.025973	1.58548	65	398	8	17255	SOLYC03G013620.1,SOLYC08G065620.1,SOLYC10G047420.2,SOLYC03G013600.1,SOLYC11G056360.2,SOLYC02G080280.2,SOLYC03G013615.1,SOLYC09G061460.2
	MG_Bcaro_vs_Control	down-regulated	GO:MF	NADH dehydrogenase (ubiquinone) activity	GO:0008137	0.025973	1.58548	65	398	8	17255	SOLYC03G013620.1,SOLYC08G065620.1,SOLYC10G047420.2,SOLYC03G013600.1,SOLYC11G056360.2,SOLYC02G080280.2,SOLYC03G013615.1,SOLYC09G061460.2
	MG_Bcaro_vs_Control	down-regulated	GO:MF	oxidoreductase activity, acting on NAD(P)H, quinone or similar compound as acceptor	GO:0016655	0.0267429	1.57279	83	398	9	17255	SOLYC03G013620.1,SOLYC08G065620.1,SOLYC10G047420.2,SOLYC03G013600.1,SOLYC03G034140.3,SOLYC11G056360.2,SOLYC02G080280.2,SOLYC03G013615.1,SOLYC09G061460.2
	MG_Bcaro_vs_Control	down-regulated	GO:MF	endopeptidase activity	GO:0004175	0.0345805	1.46117	372	398	21	17255	SOLYC03G078203.1,SOLYC03G078207.1,SOLYC01G081350.1,SOLYC10G085530.2,SOLYC08G065570.2,SOLYC01G098770.1,SOLYC08G067990.2,SOLYC08G079160.3,SOLYC01G080000.1,SOLYC03G005280.3,SOLYC08G005830.2,SOLYC08G007620.2,SOLYC11G008260.2,SOLYC04G078730.2,SOLYC06G069220.1,SOLYC08G065790.3,SOLYC09G082760.3,SOLYC01G080010.2,SOLYC02G021220.1,SOLYC10G009410.1,SOLYC02G080880.3
	MG_Bcaro_vs_Control	down-regulated	GO:MF	exopeptidase activity	GO:0008238	0.0358197	1.44588	68	398	8	17255	SOLYC01G087970.3,SOLYC11G066250.2,SOLYC06G083020.2,SOLYC06G017860.2,SOLYC10G049270.2,SOLYC04G064760.3,SOLYC06G083030.3,SOLYC01G108460.2
	MG_Bcaro_vs_Control	down-regulated	GO:MF	iron ion binding	GO:0005506	0.0377509	1.42307	402	398	22	17255	SOLYC06G060190.3,SOLYC09G055950.1,SOLYC08G076250.2,SOLYC08G083410.2,SOLYC08G079370.2,SOLYC08G083500.2,SOLYC03G111280.2,SOLYC03G013615.1,SOLYC12G006860.2,SOLYC04G078360.2,SOLYC02G014730.3,SOLYC01G088400.3,SOLYC04G071780.3,SOLYC06G076170.3,SOLYC01G091320.3,SOLYC03G111973.1,SOLYC01G010490.3,SOLYC12G088460.2,SOLYC04G078900.3,SOLYC09G066150.1,SOLYC03G083440.3,SOLYC07G014670.3
	MG_Bcaro_vs_Control	down-regulated	GO:MF	enzyme inhibitor activity	GO:0004857	0.0389525	1.40946	195	398	14	17255	SOLYC04G014780.1,SOLYC08G080020.1,SOLYC09G082610.1,SOLYC11G012375.1,SOLYC11G012380.1,SOLYC10G049370.2,SOLYC04G014790.1,SOLYC11G007050.1,SOLYC03G112170.1,SOLYC03G083770.1,SOLYC06G069400.3,SOLYC11G005760.2,SOLYC03G020060.3,SOLYC09G097850.1
	MG_Bcaro_vs_Control	down-regulated	GO:MF	UDP-glucosyltransferase activity	GO:0035251	0.0397784	1.40035	107	398	10	17255	SOLYC10G008860.1,SOLYC07G042520.3,SOLYC09G072820.3,SOLYC10G085870.1,SOLYC02G070020.1,SOLYC02G072240.3,SOLYC10G085280.2,SOLYC01G107830.3,SOLYC09G092480.2,SOLYC03G097050.3
	MG_Bcaro_vs_Control	down-regulated	GO:MF	electron transporter, transferring electrons within the cyclic electron transport pathway of photosynthesis activity	GO:0045156	0.0409625	1.38761	24	398	5	17255	SOLYC11G056340.1,SOLYC05G016120.2,SOLYC09G055950.1,SOLYC12G039030.1,SOLYC02G021290.1
	MG_Bcaro_vs_Control	down-regulated	GO:MF	aspartic-type endopeptidase activity	GO:0004190	0.0499467	1.30149	110	398	10	17255	SOLYC01G081350.1,SOLYC01G098770.1,SOLYC01G080000.1,SOLYC03G005280.3,SOLYC08G005830.2,SOLYC06G069220.1,SOLYC09G082760.3,SOLYC01G080010.2,SOLYC10G009410.1,SOLYC02G080880.3
	MG_Bcaro_vs_Control	down-regulated	GO:MF	aspartic-type peptidase activity	GO:0070001	0.0499467	1.30149	110	398	10	17255	SOLYC01G081350.1,SOLYC01G098770.1,SOLYC01G080000.1,SOLYC03G005280.3,SOLYC08G005830.2,SOLYC06G069220.1,SOLYC09G082760.3,SOLYC01G080010.2,SOLYC10G009410.1,SOLYC02G080880.3
	MG_Bcaro_vs_Control	down-regulated	GO:BP	obsolete oxidation-reduction process	GO:0055114	1.92755e-05	4.71499	1503	356	75	13501	SOLYC00G094530.1,SOLYC03G013620.1,SOLYC05G025560.1,SOLYC06G060190.3,SOLYC08G065620.1,SOLYC10G047420.2,SOLYC12G040570.2,SOLYC03G095900.3,SOLYC09G015070.3,SOLYC03G096040.3,SOLYC02G083480.3,SOLYC06G064650.3,SOLYC08G076250.2,SOLYC03G095970.3,SOLYC10G047410.1,SOLYC07G054940.2,SOLYC08G005630.3,SOLYC08G083410.2,SOLYC01G094910.3,SOLYC08G079370.2,SOLYC02G087110.3,SOLYC08G083500.2,SOLYC01G111970.3,SOLYC02G…
	MG_Bcaro_vs_Control	down-regulated	GO:BP	electron transport chain	GO:0022900	5.6034e-05	4.25155	184	356	20	13501	SOLYC03G013620.1,SOLYC05G018250.3,SOLYC05G025560.1,SOLYC10G018840.2,SOLYC10G047420.2,SOLYC11G056340.1,SOLYC05G016120.2,SOLYC09G055950.1,SOLYC12G039030.1,SOLYC02G021290.1,SOLYC10G047410.1,SOLYC12G038080.1,SOLYC01G104380.3,SOLYC00G019730.2,SOLYC03G013600.1,SOLYC11G056360.2,SOLYC02G080280.2,SOLYC03G013615.1,SOLYC09G061460.2,SOLYC07G008103.1
	MG_Bcaro_vs_Control	down-regulated	GO:BP	aging	GO:0007568	0.000143075	3.84444	35	356	9	13501	SOLYC09G089580.3,SOLYC05G050010.3,SOLYC05G024260.3,SOLYC01G095080.3,SOLYC10G080210.2,SOLYC05G007770.3,SOLYC09G092480.2,SOLYC01G009860.3,SOLYC07G049550.3
	MG_Bcaro_vs_Control	down-regulated	GO:BP	fruit ripening	GO:0009835	0.00087939	3.05582	15	356	6	13501	SOLYC09G089580.3,SOLYC05G050010.3,SOLYC01G095080.3,SOLYC10G080210.2,SOLYC09G092480.2,SOLYC07G049550.3
	MG_Bcaro_vs_Control	down-regulated	GO:BP	olefinic compound metabolic process	GO:0120254	0.00130926	2.88297	24	356	7	13501	SOLYC09G089580.3,SOLYC05G050010.3,SOLYC10G086180.2,SOLYC01G095080.3,SOLYC04G078900.3,SOLYC07G049550.3,SOLYC02G036350.3
	MG_Bcaro_vs_Control	down-regulated	GO:BP	ethylene biosynthetic process	GO:0009693	0.00561861	2.25037	12	356	5	13501	SOLYC09G089580.3,SOLYC05G050010.3,SOLYC01G095080.3,SOLYC07G049550.3,SOLYC02G036350.3
	MG_Bcaro_vs_Control	down-regulated	GO:BP	ethylene metabolic process	GO:0009692	0.00561861	2.25037	12	356	5	13501	SOLYC09G089580.3,SOLYC05G050010.3,SOLYC01G095080.3,SOLYC07G049550.3,SOLYC02G036350.3
	MG_Bcaro_vs_Control	down-regulated	GO:BP	cellular alkene metabolic process	GO:0043449	0.00561861	2.25037	12	356	5	13501	SOLYC09G089580.3,SOLYC05G050010.3,SOLYC01G095080.3,SOLYC07G049550.3,SOLYC02G036350.3
	MG_Bcaro_vs_Control	down-regulated	GO:BP	alkene biosynthetic process	GO:0043450	0.00561861	2.25037	12	356	5	13501	SOLYC09G089580.3,SOLYC05G050010.3,SOLYC01G095080.3,SOLYC07G049550.3,SOLYC02G036350.3
	MG_Bcaro_vs_Control	down-regulated	GO:BP	olefin metabolic process	GO:1900673	0.00561861	2.25037	12	356	5	13501	SOLYC09G089580.3,SOLYC05G050010.3,SOLYC01G095080.3,SOLYC07G049550.3,SOLYC02G036350.3
	MG_Bcaro_vs_Control	down-regulated	GO:BP	olefin biosynthetic process	GO:1900674	0.00561861	2.25037	12	356	5	13501	SOLYC09G089580.3,SOLYC05G050010.3,SOLYC01G095080.3,SOLYC07G049550.3,SOLYC02G036350.3
	MG_Bcaro_vs_Control	down-regulated	GO:BP	fruit development	GO:0010154	0.00736044	2.1331	99	356	12	13501	SOLYC01G091010.3,SOLYC10G078770.2,SOLYC12G010920.2,SOLYC02G086490.3,SOLYC09G089580.3,SOLYC05G050010.3,SOLYC05G024260.3,SOLYC01G095080.3,SOLYC10G080210.2,SOLYC04G081235.1,SOLYC09G092480.2,SOLYC07G049550.3
	MG_Bcaro_vs_Control	down-regulated	GO:BP	lipid storage	GO:0019915	0.00893317	2.04899	13	356	5	13501	SOLYC12G010920.2,SOLYC06G034040.1,SOLYC02G086490.3,SOLYC04G056380.3,SOLYC08G066040.1
	MG_Bcaro_vs_Control	down-regulated	GO:BP	anatomical structure maturation	GO:0071695	0.0106148	1.97409	32	356	7	13501	SOLYC09G089580.3,SOLYC05G050010.3,SOLYC05G024260.3,SOLYC01G095080.3,SOLYC10G080210.2,SOLYC09G092480.2,SOLYC07G049550.3
	MG_Bcaro_vs_Control	down-regulated	GO:BP	olefinic compound biosynthetic process	GO:0120255	0.0112098	1.9504	22	356	6	13501	SOLYC09G089580.3,SOLYC05G050010.3,SOLYC10G086180.2,SOLYC01G095080.3,SOLYC07G049550.3,SOLYC02G036350.3
	MG_Bcaro_vs_Control	down-regulated	GO:BP	developmental maturation	GO:0021700	0.0162125	1.79015	34	356	7	13501	SOLYC09G089580.3,SOLYC05G050010.3,SOLYC05G024260.3,SOLYC01G095080.3,SOLYC10G080210.2,SOLYC09G092480.2,SOLYC07G049550.3
	MG_Bcaro_vs_Control	down-regulated	GO:BP	alpha-amino acid biosynthetic process	GO:1901607	0.0308689	1.51048	114	356	12	13501	SOLYC12G041875.1,SOLYC09G082460.3,SOLYC05G050010.3,SOLYC10G005320.3,SOLYC01G095080.3,SOLYC08G081555.1,SOLYC06G007180.3,SOLYC06G076510.3,SOLYC11G066890.1,SOLYC04G009960.3,SOLYC03G083440.3,SOLYC12G099930.2
	MG_Bcaro_vs_Control	down-regulated	GO:BP	cellular amino acid biosynthetic process	GO:0008652	0.0384316	1.41531	135	356	13	13501	SOLYC12G041875.1,SOLYC09G082460.3,SOLYC05G050010.3,SOLYC10G005320.3,SOLYC01G095080.3,SOLYC08G081555.1,SOLYC06G007180.3,SOLYC06G076510.3,SOLYC08G014130.3,SOLYC11G066890.1,SOLYC04G009960.3,SOLYC03G083440.3,SOLYC12G099930.2
	MG_Bcaro_vs_Control	down-regulated	GO:CC	monolayer-surrounded lipid storage body	GO:0012511	0.00747463	2.12641	10	273	4	11096	SOLYC12G010920.2,SOLYC06G034040.1,SOLYC02G086490.3,SOLYC08G066040.1
	MG_Bcaro_vs_Control	down-regulated	GO:CC	membrane	GO:0016020	0.0166214	1.77933	5326	273	161	11096	SOLYC00G020040.1,SOLYC00G094530.1,SOLYC03G013620.1,SOLYC04G007920.1,SOLYC05G016600.1,SOLYC05G018250.3,SOLYC05G025560.1,SOLYC06G009950.1,SOLYC06G060190.3,SOLYC07G007860.1,SOLYC07G020730.1,SOLYC07G045270.2,SOLYC08G065620.1,SOLYC09G064170.1,SOLYC10G012230.1,SOLYC10G018840.2,SOLYC10G047420.2,SOLYC10G050997.1,SOLYC10G080380.1,SOLYC11G056340.1,SOLYC11G063590.1,SOLYC12G062590.2,SOLYC05G016120.2,SOLYC04G…
	MG_Bcaro_vs_Control	down-regulated	GO:CC	photosynthetic membrane	GO:0034357	0.048733	1.31218	249	273	16	11096	SOLYC06G009950.1,SOLYC07G007860.1,SOLYC10G018840.2,SOLYC10G047420.2,SOLYC11G056340.1,SOLYC05G016120.2,SOLYC09G055950.1,SOLYC12G039030.1,SOLYC10G047410.1,SOLYC12G038080.1,SOLYC11G039980.2,SOLYC03G013600.1,SOLYC02G080280.2,SOLYC03G013615.1,SOLYC09G061460.2,SOLYC09G082690.3
	MG_Bcaro_vs_Control	down-regulated	KEGG	Biosynthesis of secondary metabolites	KEGG:01110	0.0102783	1.98808	696	59	29	2501	SOLYC09G015070.3,SOLYC03G096040.3,SOLYC02G083480.3,SOLYC09G082460.3,SOLYC02G069490.3,SOLYC03G111140.3,SOLYC09G091510.3,SOLYC03G034140.3,SOLYC05G050010.3,SOLYC12G088220.2,SOLYC10G086180.2,SOLYC07G061730.3,SOLYC10G005320.3,SOLYC09G091100.3,SOLYC10G085870.1,SOLYC04G078460.3,SOLYC11G072310.2,SOLYC01G095080.3,SOLYC06G007180.3,SOLYC06G076510.3,SOLYC01G107830.3,SOLYC11G066890.1,SOLYC02G083860.3,SOLYC03G…
	MG_Bcaro_vs_Control	down-regulated	KEGG	Cutin, suberine and wax biosynthesis	KEGG:00073	0.0120377	1.91946	16	59	4	2501	SOLYC12G096930.2,SOLYC02G014730.3,SOLYC03G097500.3,SOLYC09G066150.1

## Sheet: Ripe vs MG
	DEG set		source	term_name	term_id	adjusted_p_value	negative_log10_of_adjusted_p_value	term_size	query_size	intersection_size	effective_domain_size	intersections
Keto	Keto_Ripe_vs_MG	down-regulated	GO:MF	phosphotransferase activity, alcohol group as acceptor	GO:0016773	9.25147e-15	14.0338	1290	2842	326	17255	SOLYC10G047140.2,SOLYC11G013180.2,SOLYC11G062410.2,SOLYC04G015130.3,SOLYC11G033270.2,SOLYC02G072530.2,SOLYC02G090110.3,SOLYC04G008110.3,SOLYC07G063130.3,SOLYC01G079340.3,SOLYC06G066440.3,SOLYC02G079640.3,SOLYC02G089010.2,SOLYC07G006760.3,SOLYC01G112250.3,SOLYC02G071860.3,SOLYC03G032150.3,SOLYC05G014240.3,SOLYC04G005910.3,SOLYC01G103940.3,SOLYC02G077630.3,SOLYC02G087460.1,SOLYC10G074570.2,SOLYC02G…
	Keto_Ripe_vs_MG	down-regulated	GO:MF	kinase activity	GO:0016301	1.11117e-14	13.9542	1361	2842	340	17255	SOLYC10G047140.2,SOLYC11G013180.2,SOLYC11G062410.2,SOLYC12G010380.2,SOLYC04G015130.3,SOLYC11G033270.2,SOLYC02G072530.2,SOLYC02G090110.3,SOLYC07G065900.3,SOLYC04G008110.3,SOLYC07G063130.3,SOLYC01G079340.3,SOLYC06G066440.3,SOLYC02G079640.3,SOLYC02G089010.2,SOLYC07G006760.3,SOLYC01G112250.3,SOLYC02G071860.3,SOLYC03G032150.3,SOLYC05G014240.3,SOLYC03G071720.3,SOLYC04G005910.3,SOLYC01G103940.3,SOLYC02G…
	Keto_Ripe_vs_MG	down-regulated	GO:MF	transferase activity	GO:0016740	6.49119e-14	13.1877	3306	2842	705	17255	SOLYC04G009200.3,SOLYC10G047140.2,SOLYC11G013180.2,SOLYC07G064670.3,SOLYC11G062410.2,SOLYC06G076050.3,SOLYC01G073740.3,SOLYC12G010380.2,SOLYC01G006370.3,SOLYC04G015130.3,SOLYC11G033270.2,SOLYC02G078210.3,SOLYC05G013730.3,SOLYC02G072530.2,SOLYC02G090110.3,SOLYC07G065900.3,SOLYC02G087550.3,SOLYC04G008110.3,SOLYC08G076460.3,SOLYC08G078320.3,SOLYC06G005650.2,SOLYC03G046470.3,SOLYC08G007310.3,SOLYC08G…
	Keto_Ripe_vs_MG	down-regulated	GO:MF	catalytic activity	GO:0003824	1.22852e-13	12.9106	8412	2842	1582	17255	SOLYC04G009200.3,SOLYC10G047140.2,SOLYC11G013180.2,SOLYC12G099100.2,SOLYC07G064670.3,SOLYC01G111730.3,SOLYC01G096040.3,SOLYC07G056540.3,SOLYC11G062410.2,SOLYC06G076050.3,SOLYC02G082190.3,SOLYC07G049160.3,SOLYC01G073740.3,SOLYC05G009790.2,SOLYC02G083390.3,SOLYC12G010380.2,SOLYC08G079280.3,SOLYC11G008620.2,SOLYC01G006370.3,SOLYC08G066790.3,SOLYC04G015130.3,SOLYC09G074420.3,SOLYC01G095970.3,SOLYC11G…
	Keto_Ripe_vs_MG	down-regulated	GO:MF	protein kinase activity	GO:0004672	2.43824e-13	12.6129	1164	2842	295	17255	SOLYC10G047140.2,SOLYC11G062410.2,SOLYC04G015130.3,SOLYC11G033270.2,SOLYC02G072530.2,SOLYC02G090110.3,SOLYC04G008110.3,SOLYC07G063130.3,SOLYC01G079340.3,SOLYC02G079640.3,SOLYC02G089010.2,SOLYC07G006760.3,SOLYC01G112250.3,SOLYC02G071860.3,SOLYC03G032150.3,SOLYC05G014240.3,SOLYC04G005910.3,SOLYC01G103940.3,SOLYC02G077630.3,SOLYC02G087460.1,SOLYC10G074570.2,SOLYC02G080050.2,SOLYC09G008790.3,SOLYC07G…
	Keto_Ripe_vs_MG	down-regulated	GO:MF	transferase activity, transferring phosphorus-containing groups	GO:0016772	1.7994e-11	10.7449	1557	2842	365	17255	SOLYC10G047140.2,SOLYC11G013180.2,SOLYC11G062410.2,SOLYC12G010380.2,SOLYC04G015130.3,SOLYC11G033270.2,SOLYC02G072530.2,SOLYC02G090110.3,SOLYC07G065900.3,SOLYC04G008110.3,SOLYC07G063130.3,SOLYC01G079340.3,SOLYC06G066440.3,SOLYC02G079640.3,SOLYC02G089010.2,SOLYC07G006760.3,SOLYC01G112250.3,SOLYC02G071860.3,SOLYC03G032150.3,SOLYC05G014240.3,SOLYC03G071720.3,SOLYC04G005910.3,SOLYC01G103940.3,SOLYC02G…
	Keto_Ripe_vs_MG	down-regulated	GO:MF	transmembrane transporter activity	GO:0022857	6.73376e-11	10.1717	1123	2842	277	17255	SOLYC01G088550.3,SOLYC12G042950.2,SOLYC09G064440.3,SOLYC07G020790.3,SOLYC04G078250.3,SOLYC03G121920.3,SOLYC03G114030.3,SOLYC08G065360.3,SOLYC12G056110.2,SOLYC06G009130.3,SOLYC06G075400.3,SOLYC07G008320.3,SOLYC11G062190.2,SOLYC11G010500.1,SOLYC08G062860.3,SOLYC06G071890.3,SOLYC10G078490.2,SOLYC02G021620.3,SOLYC10G084830.2,SOLYC02G064680.3,SOLYC11G012930.2,SOLYC05G045650.3,SOLYC03G098210.3,SOLYC11G…
	Keto_Ripe_vs_MG	down-regulated	GO:MF	small molecule binding	GO:0036094	1.79957e-10	9.74483	3237	2842	672	17255	SOLYC04G009200.3,SOLYC10G047140.2,SOLYC11G013180.2,SOLYC01G095040.3,SOLYC12G099100.2,SOLYC07G056540.3,SOLYC11G062410.2,SOLYC02G082190.3,SOLYC02G083390.3,SOLYC01G099350.3,SOLYC12G010380.2,SOLYC04G015130.3,SOLYC12G042950.2,SOLYC01G095970.3,SOLYC11G033270.2,SOLYC10G006820.3,SOLYC05G051680.3,SOLYC10G009070.3,SOLYC11G044880.2,SOLYC09G064440.3,SOLYC02G072530.2,SOLYC02G090110.3,SOLYC08G013860.3,SOLYC11G…
	Keto_Ripe_vs_MG	down-regulated	GO:MF	transporter activity	GO:0005215	2.2278e-10	9.65212	1159	2842	282	17255	SOLYC06G083810.3,SOLYC01G088550.3,SOLYC12G042950.2,SOLYC09G064440.3,SOLYC07G020790.3,SOLYC04G078250.3,SOLYC03G121920.3,SOLYC03G114030.3,SOLYC08G065360.3,SOLYC12G056110.2,SOLYC06G009130.3,SOLYC06G075400.3,SOLYC07G008320.3,SOLYC11G062190.2,SOLYC11G010500.1,SOLYC08G062860.3,SOLYC06G071890.3,SOLYC10G078490.2,SOLYC02G021620.3,SOLYC10G084830.2,SOLYC02G064680.3,SOLYC11G012930.2,SOLYC05G045650.3,SOLYC03G…
	Keto_Ripe_vs_MG	down-regulated	GO:MF	anion binding	GO:0043168	5.45404e-10	9.26328	3071	2842	639	17255	SOLYC04G009200.3,SOLYC10G047140.2,SOLYC11G013180.2,SOLYC12G099100.2,SOLYC07G056540.3,SOLYC11G062410.2,SOLYC02G082190.3,SOLYC02G083390.3,SOLYC12G010380.2,SOLYC04G015130.3,SOLYC12G042950.2,SOLYC01G095970.3,SOLYC11G033270.2,SOLYC10G006820.3,SOLYC05G051680.3,SOLYC10G009070.3,SOLYC11G044880.2,SOLYC09G064440.3,SOLYC02G072530.2,SOLYC02G090110.3,SOLYC11G013810.2,SOLYC07G065900.3,SOLYC05G005190.3,SOLYC02G…
	Keto_Ripe_vs_MG	down-regulated	GO:MF	protein serine/threonine kinase activity	GO:0004674	6.1876e-09	8.20848	460	2842	132	17255	SOLYC10G047140.2,SOLYC04G015130.3,SOLYC11G033270.2,SOLYC02G090110.3,SOLYC01G079340.3,SOLYC03G032150.3,SOLYC04G005910.3,SOLYC01G103940.3,SOLYC02G077630.3,SOLYC10G074570.2,SOLYC07G055200.3,SOLYC05G056370.3,SOLYC09G018280.1,SOLYC07G056350.3,SOLYC01G067640.3,SOLYC07G049180.3,SOLYC04G071870.1,SOLYC07G065250.3,SOLYC05G013320.1,SOLYC02G088340.3,SOLYC03G005130.2,SOLYC05G051050.3,SOLYC12G040680.2,SOLYC01G…
	Keto_Ripe_vs_MG	down-regulated	GO:MF	adenyl ribonucleotide binding	GO:0032559	6.89693e-09	8.16134	2422	2842	514	17255	SOLYC10G047140.2,SOLYC11G013180.2,SOLYC11G062410.2,SOLYC02G082190.3,SOLYC01G099350.3,SOLYC12G010380.2,SOLYC04G015130.3,SOLYC12G042950.2,SOLYC11G033270.2,SOLYC10G006820.3,SOLYC05G051680.3,SOLYC10G009070.3,SOLYC11G044880.2,SOLYC09G064440.3,SOLYC02G072530.2,SOLYC02G090110.3,SOLYC07G065900.3,SOLYC12G099270.2,SOLYC04G015490.3,SOLYC07G063130.3,SOLYC01G079340.3,SOLYC06G066440.3,SOLYC02G079640.3,SOLYC02G…
	Keto_Ripe_vs_MG	down-regulated	GO:MF	adenyl nucleotide binding	GO:0030554	1.19367e-08	7.92311	2430	2842	514	17255	SOLYC10G047140.2,SOLYC11G013180.2,SOLYC11G062410.2,SOLYC02G082190.3,SOLYC01G099350.3,SOLYC12G010380.2,SOLYC04G015130.3,SOLYC12G042950.2,SOLYC11G033270.2,SOLYC10G006820.3,SOLYC05G051680.3,SOLYC10G009070.3,SOLYC11G044880.2,SOLYC09G064440.3,SOLYC02G072530.2,SOLYC02G090110.3,SOLYC07G065900.3,SOLYC12G099270.2,SOLYC04G015490.3,SOLYC07G063130.3,SOLYC01G079340.3,SOLYC06G066440.3,SOLYC02G079640.3,SOLYC02G…
	Keto_Ripe_vs_MG	down-regulated	GO:MF	ATP binding	GO:0005524	3.71916e-08	7.42955	2169	2842	463	17255	SOLYC10G047140.2,SOLYC11G013180.2,SOLYC11G062410.2,SOLYC02G082190.3,SOLYC12G010380.2,SOLYC04G015130.3,SOLYC12G042950.2,SOLYC11G033270.2,SOLYC10G006820.3,SOLYC05G051680.3,SOLYC10G009070.3,SOLYC11G044880.2,SOLYC09G064440.3,SOLYC02G072530.2,SOLYC02G090110.3,SOLYC07G065900.3,SOLYC12G099270.2,SOLYC04G015490.3,SOLYC07G063130.3,SOLYC01G079340.3,SOLYC06G066440.3,SOLYC02G079640.3,SOLYC02G089010.2,SOLYC07G…
	Keto_Ripe_vs_MG	down-regulated	GO:MF	nucleotide binding	GO:0000166	2.25596e-07	6.64667	3002	2842	609	17255	SOLYC10G047140.2,SOLYC11G013180.2,SOLYC01G095040.3,SOLYC12G099100.2,SOLYC07G056540.3,SOLYC11G062410.2,SOLYC02G082190.3,SOLYC01G099350.3,SOLYC12G010380.2,SOLYC04G015130.3,SOLYC12G042950.2,SOLYC01G095970.3,SOLYC11G033270.2,SOLYC10G006820.3,SOLYC05G051680.3,SOLYC10G009070.3,SOLYC11G044880.2,SOLYC09G064440.3,SOLYC02G072530.2,SOLYC02G090110.3,SOLYC08G013860.3,SOLYC11G013810.2,SOLYC07G065900.3,SOLYC05G…
	Keto_Ripe_vs_MG	down-regulated	GO:MF	nucleoside phosphate binding	GO:1901265	2.25596e-07	6.64667	3002	2842	609	17255	SOLYC10G047140.2,SOLYC11G013180.2,SOLYC01G095040.3,SOLYC12G099100.2,SOLYC07G056540.3,SOLYC11G062410.2,SOLYC02G082190.3,SOLYC01G099350.3,SOLYC12G010380.2,SOLYC04G015130.3,SOLYC12G042950.2,SOLYC01G095970.3,SOLYC11G033270.2,SOLYC10G006820.3,SOLYC05G051680.3,SOLYC10G009070.3,SOLYC11G044880.2,SOLYC09G064440.3,SOLYC02G072530.2,SOLYC02G090110.3,SOLYC08G013860.3,SOLYC11G013810.2,SOLYC07G065900.3,SOLYC05G…
	Keto_Ripe_vs_MG	down-regulated	GO:MF	carbohydrate binding	GO:0030246	5.96445e-07	6.22443	195	2842	66	17255	SOLYC02G083390.3,SOLYC11G069270.2,SOLYC06G066440.3,SOLYC02G083700.3,SOLYC02G092710.3,SOLYC12G099970.2,SOLYC02G087290.3,SOLYC02G085100.3,SOLYC01G058390.3,SOLYC04G007150.3,SOLYC02G067530.3,SOLYC01G080530.3,SOLYC08G082310.3,SOLYC04G076660.3,SOLYC06G068860.3,SOLYC04G014400.3,SOLYC12G036325.1,SOLYC05G009470.3,SOLYC04G081400.3,SOLYC03G121295.1,SOLYC04G071000.1,SOLYC05G006700.3,SOLYC02G086280.3,SOLYC03G…
	Keto_Ripe_vs_MG	down-regulated	GO:MF	purine ribonucleotide binding	GO:0032555	8.86295e-07	6.05242	2669	2842	545	17255	SOLYC10G047140.2,SOLYC11G013180.2,SOLYC11G062410.2,SOLYC02G082190.3,SOLYC01G099350.3,SOLYC12G010380.2,SOLYC04G015130.3,SOLYC12G042950.2,SOLYC01G095970.3,SOLYC11G033270.2,SOLYC10G006820.3,SOLYC05G051680.3,SOLYC10G009070.3,SOLYC11G044880.2,SOLYC09G064440.3,SOLYC02G072530.2,SOLYC02G090110.3,SOLYC07G065900.3,SOLYC05G005190.3,SOLYC12G099270.2,SOLYC09G008730.3,SOLYC01G096220.3,SOLYC10G007700.3,SOLYC04G…
	Keto_Ripe_vs_MG	down-regulated	GO:MF	carbohydrate derivative binding	GO:0097367	1.00245e-06	5.99894	2749	2842	559	17255	SOLYC10G047140.2,SOLYC11G013180.2,SOLYC07G056540.3,SOLYC11G062410.2,SOLYC02G082190.3,SOLYC01G099350.3,SOLYC12G010380.2,SOLYC04G015130.3,SOLYC12G042950.2,SOLYC01G095970.3,SOLYC11G033270.2,SOLYC10G006820.3,SOLYC05G051680.3,SOLYC10G009070.3,SOLYC11G044880.2,SOLYC09G064440.3,SOLYC02G072530.2,SOLYC02G090110.3,SOLYC07G065900.3,SOLYC05G005190.3,SOLYC04G076380.3,SOLYC12G099270.2,SOLYC09G008730.3,SOLYC01G…
	Keto_Ripe_vs_MG	down-regulated	GO:MF	purine nucleotide binding	GO:0017076	1.21578e-06	5.91515	2680	2842	546	17255	SOLYC10G047140.2,SOLYC11G013180.2,SOLYC11G062410.2,SOLYC02G082190.3,SOLYC01G099350.3,SOLYC12G010380.2,SOLYC04G015130.3,SOLYC12G042950.2,SOLYC01G095970.3,SOLYC11G033270.2,SOLYC10G006820.3,SOLYC05G051680.3,SOLYC10G009070.3,SOLYC11G044880.2,SOLYC09G064440.3,SOLYC02G072530.2,SOLYC02G090110.3,SOLYC07G065900.3,SOLYC05G005190.3,SOLYC12G099270.2,SOLYC09G008730.3,SOLYC01G096220.3,SOLYC10G007700.3,SOLYC04G…
	Keto_Ripe_vs_MG	down-regulated	GO:MF	ribonucleotide binding	GO:0032553	1.30124e-06	5.88564	2709	2842	551	17255	SOLYC10G047140.2,SOLYC11G013180.2,SOLYC07G056540.3,SOLYC11G062410.2,SOLYC02G082190.3,SOLYC01G099350.3,SOLYC12G010380.2,SOLYC04G015130.3,SOLYC12G042950.2,SOLYC01G095970.3,SOLYC11G033270.2,SOLYC10G006820.3,SOLYC05G051680.3,SOLYC10G009070.3,SOLYC11G044880.2,SOLYC09G064440.3,SOLYC02G072530.2,SOLYC02G090110.3,SOLYC07G065900.3,SOLYC05G005190.3,SOLYC04G076380.3,SOLYC12G099270.2,SOLYC09G008730.3,SOLYC01G…
	Keto_Ripe_vs_MG	down-regulated	GO:MF	purine ribonucleoside triphosphate binding	GO:0035639	4.49889e-06	5.34689	2414	2842	494	17255	SOLYC10G047140.2,SOLYC11G013180.2,SOLYC11G062410.2,SOLYC02G082190.3,SOLYC12G010380.2,SOLYC04G015130.3,SOLYC12G042950.2,SOLYC01G095970.3,SOLYC11G033270.2,SOLYC10G006820.3,SOLYC05G051680.3,SOLYC10G009070.3,SOLYC11G044880.2,SOLYC09G064440.3,SOLYC02G072530.2,SOLYC02G090110.3,SOLYC07G065900.3,SOLYC05G005190.3,SOLYC12G099270.2,SOLYC09G008730.3,SOLYC01G096220.3,SOLYC10G007700.3,SOLYC04G015490.3,SOLYC07G…
	Keto_Ripe_vs_MG	down-regulated	GO:MF	active ion transmembrane transporter activity	GO:0022853	4.86157e-06	5.31322	200	2842	65	17255	SOLYC12G042950.2,SOLYC08G065360.3,SOLYC12G056110.2,SOLYC06G009130.3,SOLYC06G075400.3,SOLYC07G008320.3,SOLYC11G062190.2,SOLYC02G021620.3,SOLYC02G064680.3,SOLYC03G117480.3,SOLYC07G017780.3,SOLYC04G077870.3,SOLYC03G123790.3,SOLYC08G008210.3,SOLYC12G010690.2,SOLYC01G057770.3,SOLYC11G072530.2,SOLYC04G071880.3,SOLYC04G018100.3,SOLYC01G005020.3,SOLYC04G054730.3,SOLYC07G009130.3,SOLYC02G087280.3,SOLYC10G…
	Keto_Ripe_vs_MG	down-regulated	GO:MF	inorganic molecular entity transmembrane transporter activity	GO:0015318	3.60965e-05	4.44253	483	2842	124	17255	SOLYC04G078250.3,SOLYC08G065360.3,SOLYC12G056110.2,SOLYC06G075400.3,SOLYC07G008320.3,SOLYC11G010500.1,SOLYC10G078490.2,SOLYC02G021620.3,SOLYC02G064680.3,SOLYC05G045650.3,SOLYC03G098210.3,SOLYC01G103760.3,SOLYC12G019690.2,SOLYC02G082080.1,SOLYC10G006010.3,SOLYC03G117480.3,SOLYC04G025990.3,SOLYC06G011350.3,SOLYC07G017780.3,SOLYC08G066740.3,SOLYC07G052390.3,SOLYC12G056830.1,SOLYC04G077870.3,SOLYC08G…
	Keto_Ripe_vs_MG	down-regulated	GO:MF	signaling receptor activity	GO:0038023	8.88296e-05	4.05144	150	2842	50	17255	SOLYC10G047140.2,SOLYC01G079340.3,SOLYC04G005910.3,SOLYC05G056370.3,SOLYC05G045650.3,SOLYC11G006180.2,SOLYC04G071870.1,SOLYC07G056270.3,SOLYC09G089610.3,SOLYC01G104970.3,SOLYC04G075000.1,SOLYC09G091000.3,SOLYC12G098570.2,SOLYC11G006040.2,SOLYC04G071000.1,SOLYC05G010400.3,SOLYC04G006930.3,SOLYC06G050500.2,SOLYC03G121610.3,SOLYC07G055180.3,SOLYC02G081070.3,SOLYC12G057040.2,SOLYC12G088750.2,SOLYC08G…
	Keto_Ripe_vs_MG	down-regulated	GO:MF	molecular transducer activity	GO:0060089	0.000167099	3.77703	157	2842	51	17255	SOLYC10G047140.2,SOLYC01G079340.3,SOLYC04G005910.3,SOLYC05G056370.3,SOLYC05G045650.3,SOLYC11G006180.2,SOLYC04G071870.1,SOLYC07G056270.3,SOLYC09G089610.3,SOLYC01G104970.3,SOLYC04G075000.1,SOLYC09G091000.3,SOLYC12G098570.2,SOLYC11G006040.2,SOLYC04G071000.1,SOLYC05G010400.3,SOLYC04G006930.3,SOLYC06G050500.2,SOLYC03G121610.3,SOLYC07G055180.3,SOLYC02G081070.3,SOLYC12G057040.2,SOLYC12G088750.2,SOLYC08G…
	Keto_Ripe_vs_MG	down-regulated	GO:MF	ion transmembrane transporter activity	GO:0015075	0.000168197	3.77418	496	2842	124	17255	SOLYC12G042950.2,SOLYC04G078250.3,SOLYC08G065360.3,SOLYC12G056110.2,SOLYC06G009130.3,SOLYC06G075400.3,SOLYC07G008320.3,SOLYC11G062190.2,SOLYC11G010500.1,SOLYC06G071890.3,SOLYC02G021620.3,SOLYC02G064680.3,SOLYC05G045650.3,SOLYC03G098210.3,SOLYC01G103760.3,SOLYC02G082080.1,SOLYC10G006010.3,SOLYC03G117480.3,SOLYC04G025990.3,SOLYC07G017780.3,SOLYC08G066740.3,SOLYC07G052390.3,SOLYC12G056830.1,SOLYC04G…
	Keto_Ripe_vs_MG	down-regulated	GO:MF	ion binding	GO:0043167	0.000310069	3.50854	5206	2842	965	17255	SOLYC04G009200.3,SOLYC10G047140.2,SOLYC11G013180.2,SOLYC12G099100.2,SOLYC01G111730.3,SOLYC07G056540.3,SOLYC11G062410.2,SOLYC02G082190.3,SOLYC08G005070.3,SOLYC02G083390.3,SOLYC12G010380.2,SOLYC08G079280.3,SOLYC08G066790.3,SOLYC04G015130.3,SOLYC12G042950.2,SOLYC01G095970.3,SOLYC11G033270.2,SOLYC06G082520.3,SOLYC10G006820.3,SOLYC05G051680.3,SOLYC10G009070.3,SOLYC11G044880.2,SOLYC09G064440.3,SOLYC02G…
	Keto_Ripe_vs_MG	down-regulated	GO:MF	glycosyltransferase activity	GO:0016757	0.00037483	3.42617	533	2842	130	17255	SOLYC07G064670.3,SOLYC01G006370.3,SOLYC05G013730.3,SOLYC02G087550.3,SOLYC08G076460.3,SOLYC03G046470.3,SOLYC08G007310.3,SOLYC08G006640.3,SOLYC01G009470.2,SOLYC09G031970.3,SOLYC04G080010.3,SOLYC07G065140.3,SOLYC04G076290.3,SOLYC09G008050.3,SOLYC11G013490.2,SOLYC08G079020.3,SOLYC01G104040.3,SOLYC11G066320.2,SOLYC01G088650.3,SOLYC12G008360.2,SOLYC12G008340.2,SOLYC01G112210.3,SOLYC11G010895.1,SOLYC09G…
	Keto_Ripe_vs_MG	down-regulated	GO:MF	hydrolase activity, acting on glycosyl bonds	GO:0016798	0.00164643	2.78346	403	2842	101	17255	SOLYC04G081440.3,SOLYC11G069270.2,SOLYC04G015190.3,SOLYC02G082930.3,SOLYC02G083700.3,SOLYC07G005330.3,SOLYC10G055800.2,SOLYC01G005830.3,SOLYC02G087290.3,SOLYC01G109570.3,SOLYC09G009190.3,SOLYC09G075460.3,SOLYC03G093130.3,SOLYC08G082860.3,SOLYC04G007150.3,SOLYC05G025500.3,SOLYC07G008150.3,SOLYC11G018510.2,SOLYC12G100120.2,SOLYC06G068860.3,SOLYC10G055810.2,SOLYC10G008300.3,SOLYC06G050930.3,SOLYC05G…
	Keto_Ripe_vs_MG	down-regulated	GO:MF	active transmembrane transporter activity	GO:0022804	0.0020682	2.68441	405	2842	101	17255	SOLYC12G042950.2,SOLYC09G064440.3,SOLYC08G065360.3,SOLYC12G056110.2,SOLYC06G009130.3,SOLYC06G075400.3,SOLYC07G008320.3,SOLYC11G062190.2,SOLYC11G010500.1,SOLYC02G021620.3,SOLYC02G064680.3,SOLYC12G036160.2,SOLYC03G117480.3,SOLYC05G008350.3,SOLYC12G005850.2,SOLYC11G010380.2,SOLYC07G017780.3,SOLYC04G077870.3,SOLYC04G007530.3,SOLYC03G123790.3,SOLYC08G008210.3,SOLYC12G010690.2,SOLYC01G057770.3,SOLYC11G…
	Keto_Ripe_vs_MG	down-regulated	GO:MF	hydrolase activity, hydrolyzing O-glycosyl compounds	GO:0004553	0.00210353	2.67705	366	2842	93	17255	SOLYC04G081440.3,SOLYC11G069270.2,SOLYC04G015190.3,SOLYC02G082930.3,SOLYC02G083700.3,SOLYC07G005330.3,SOLYC10G055800.2,SOLYC01G005830.3,SOLYC02G087290.3,SOLYC01G109570.3,SOLYC09G009190.3,SOLYC09G075460.3,SOLYC03G093130.3,SOLYC08G082860.3,SOLYC04G007150.3,SOLYC05G025500.3,SOLYC07G008150.3,SOLYC12G100120.2,SOLYC06G068860.3,SOLYC10G055810.2,SOLYC10G008300.3,SOLYC06G050930.3,SOLYC05G009470.3,SOLYC01G…
	Keto_Ripe_vs_MG	down-regulated	GO:MF	monooxygenase activity	GO:0004497	0.00418341	2.37847	196	2842	56	17255	SOLYC08G079280.3,SOLYC01G105370.3,SOLYC03G034220.3,SOLYC03G096980.1,SOLYC08G079570.3,SOLYC02G090890.3,SOLYC02G084740.3,SOLYC08G062950.3,SOLYC11G030730.2,SOLYC03G095310.3,SOLYC01G096670.3,SOLYC10G077040.2,SOLYC04G077440.3,SOLYC07G014670.3,SOLYC05G050920.3,SOLYC08G080380.3,SOLYC07G006145.1,SOLYC02G014730.3,SOLYC01G096280.2,SOLYC04G079680.3,SOLYC06G005750.3,SOLYC04G040160.3,SOLYC02G092250.3,SOLYC08G…
	Keto_Ripe_vs_MG	down-regulated	GO:MF	alcohol binding	GO:0043178	0.00423954	2.37268	23	2842	13	17255	SOLYC09G091000.3,SOLYC06G050500.2,SOLYC08G076960.1,SOLYC09G090360.3,SOLYC07G005380.3,SOLYC09G015380.1,SOLYC01G095700.3,SOLYC06G061180.1,SOLYC12G096960.2,SOLYC09G090970.3,SOLYC10G085310.1,SOLYC05G005865.1,SOLYC06G007860.1
	Keto_Ripe_vs_MG	down-regulated	GO:MF	transmembrane signaling receptor activity	GO:0004888	0.00558016	2.25335	93	2842	32	17255	SOLYC10G047140.2,SOLYC01G079340.3,SOLYC04G005910.3,SOLYC05G056370.3,SOLYC05G045650.3,SOLYC04G071870.1,SOLYC07G056270.3,SOLYC01G104970.3,SOLYC04G075000.1,SOLYC12G098570.2,SOLYC11G006040.2,SOLYC04G071000.1,SOLYC05G010400.3,SOLYC04G006930.3,SOLYC03G121610.3,SOLYC07G055180.3,SOLYC02G081070.3,SOLYC12G088750.2,SOLYC01G111570.3,SOLYC09G057680.3,SOLYC02G082310.2,SOLYC11G010730.2,SOLYC04G078700.3,SOLYC03G…
	Keto_Ripe_vs_MG	down-regulated	GO:MF	glucokinase activity	GO:0004340	0.00595103	2.22541	6	2842	6	17255	SOLYC06G066440.3,SOLYC04G081400.3,SOLYC12G008510.2,SOLYC03G121070.3,SOLYC02G091830.3,SOLYC11G065220.2
	Keto_Ripe_vs_MG	down-regulated	GO:MF	mannokinase activity	GO:0019158	0.00595103	2.22541	6	2842	6	17255	SOLYC06G066440.3,SOLYC04G081400.3,SOLYC12G008510.2,SOLYC03G121070.3,SOLYC02G091830.3,SOLYC11G065220.2
	Keto_Ripe_vs_MG	down-regulated	GO:MF	glucose binding	GO:0005536	0.00595103	2.22541	6	2842	6	17255	SOLYC06G066440.3,SOLYC04G081400.3,SOLYC12G008510.2,SOLYC03G121070.3,SOLYC02G091830.3,SOLYC11G065220.2
	Keto_Ripe_vs_MG	down-regulated	GO:MF	catalytic activity, acting on a protein	GO:0140096	0.00639467	2.19418	2468	2842	478	17255	SOLYC10G047140.2,SOLYC01G111730.3,SOLYC01G096040.3,SOLYC11G062410.2,SOLYC05G009790.2,SOLYC04G015130.3,SOLYC09G074420.3,SOLYC11G033270.2,SOLYC02G078210.3,SOLYC02G072530.2,SOLYC02G090110.3,SOLYC04G081440.3,SOLYC04G008110.3,SOLYC08G078320.3,SOLYC02G089230.3,SOLYC06G005650.2,SOLYC01G009470.2,SOLYC07G063130.3,SOLYC01G079340.3,SOLYC02G079640.3,SOLYC04G071860.3,SOLYC02G089010.2,SOLYC07G006760.3,SOLYC05G…
	Keto_Ripe_vs_MG	down-regulated	GO:MF	oxidoreductase activity, acting on paired donors, with incorporation or reduction of molecular oxygen, NAD(P)H as one donor, and incorporation of one atom of oxygen	GO:0016709	0.00724637	2.13988	115	2842	37	17255	SOLYC08G079280.3,SOLYC03G096980.1,SOLYC08G079570.3,SOLYC02G090890.3,SOLYC02G084740.3,SOLYC11G030730.2,SOLYC01G096670.3,SOLYC10G077040.2,SOLYC04G077440.3,SOLYC07G014670.3,SOLYC05G050920.3,SOLYC08G080380.3,SOLYC01G096280.2,SOLYC04G079680.3,SOLYC06G005750.3,SOLYC02G092250.3,SOLYC08G079310.3,SOLYC01G112140.3,SOLYC09G014900.3,SOLYC04G083140.2,SOLYC01G009370.2,SOLYC10G083700.3,SOLYC08G005650.3,SOLYC10G…
	Keto_Ripe_vs_MG	down-regulated	GO:MF	transmembrane receptor protein serine/threonine kinase activity	GO:0004675	0.00745048	2.12782	86	2842	30	17255	SOLYC10G047140.2,SOLYC01G079340.3,SOLYC04G005910.3,SOLYC05G056370.3,SOLYC04G071870.1,SOLYC07G056270.3,SOLYC01G104970.3,SOLYC04G075000.1,SOLYC12G098570.2,SOLYC11G006040.2,SOLYC04G071000.1,SOLYC05G010400.3,SOLYC04G006930.3,SOLYC03G121610.3,SOLYC07G055180.3,SOLYC02G081070.3,SOLYC12G088750.2,SOLYC01G111570.3,SOLYC09G057680.3,SOLYC02G082310.2,SOLYC11G010730.2,SOLYC04G078700.3,SOLYC03G117180.3,SOLYC01G…
	Keto_Ripe_vs_MG	down-regulated	GO:MF	transmembrane receptor protein kinase activity	GO:0019199	0.00745048	2.12782	86	2842	30	17255	SOLYC10G047140.2,SOLYC01G079340.3,SOLYC04G005910.3,SOLYC05G056370.3,SOLYC04G071870.1,SOLYC07G056270.3,SOLYC01G104970.3,SOLYC04G075000.1,SOLYC12G098570.2,SOLYC11G006040.2,SOLYC04G071000.1,SOLYC05G010400.3,SOLYC04G006930.3,SOLYC03G121610.3,SOLYC07G055180.3,SOLYC02G081070.3,SOLYC12G088750.2,SOLYC01G111570.3,SOLYC09G057680.3,SOLYC02G082310.2,SOLYC11G010730.2,SOLYC04G078700.3,SOLYC03G117180.3,SOLYC01G…
	Keto_Ripe_vs_MG	down-regulated	GO:MF	isoprenoid binding	GO:0019840	0.00785416	2.1049	24	2842	13	17255	SOLYC01G098390.3,SOLYC09G091000.3,SOLYC06G050500.2,SOLYC08G076960.1,SOLYC07G005380.3,SOLYC09G015380.1,SOLYC01G095700.3,SOLYC06G061180.1,SOLYC12G096960.2,SOLYC09G090970.3,SOLYC10G085310.1,SOLYC05G005865.1,SOLYC06G007860.1
	Keto_Ripe_vs_MG	down-regulated	GO:MF	solute:cation symporter activity	GO:0015294	0.0118787	1.92523	60	2842	23	17255	SOLYC02G021620.3,SOLYC12G010690.2,SOLYC02G087280.3,SOLYC10G039290.2,SOLYC04G080460.3,SOLYC04G005790.3,SOLYC05G006920.3,SOLYC11G066900.2,SOLYC06G076750.3,SOLYC01G098560.3,SOLYC04G005070.3,SOLYC11G012450.2,SOLYC09G090470.3,SOLYC03G032040.3,SOLYC10G084950.2,SOLYC05G005920.3,SOLYC09G075820.3,SOLYC06G054270.3,SOLYC05G009500.3,SOLYC01G109460.3,SOLYC02G079220.3,SOLYC02G078600.3,SOLYC03G113440.3
	Keto_Ripe_vs_MG	down-regulated	GO:MF	organic acid binding	GO:0043177	0.0125922	1.8999	84	2842	29	17255	SOLYC02G083390.3,SOLYC02G091560.3,SOLYC02G092710.3,SOLYC01G098390.3,SOLYC02G067530.3,SOLYC01G080530.3,SOLYC09G091000.3,SOLYC02G081190.3,SOLYC06G050500.2,SOLYC05G053810.3,SOLYC08G076960.1,SOLYC03G080190.3,SOLYC07G005380.3,SOLYC07G026650.3,SOLYC11G005620.1,SOLYC07G061720.3,SOLYC09G015380.1,SOLYC12G098490.2,SOLYC01G095700.3,SOLYC07G054430.3,SOLYC06G061180.1,SOLYC12G096960.2,SOLYC09G090970.3,SOLYC07G…
	Keto_Ripe_vs_MG	down-regulated	GO:MF	polysaccharide binding	GO:0030247	0.0130755	1.88354	49	2842	20	17255	SOLYC08G082310.3,SOLYC12G036325.1,SOLYC05G006700.3,SOLYC02G086280.3,SOLYC03G083460.3,SOLYC02G080900.3,SOLYC03G119240.3,SOLYC09G008640.1,SOLYC09G014400.3,SOLYC05G009050.3,SOLYC09G014720.2,SOLYC02G081505.1,SOLYC03G083470.3,SOLYC03G083480.3,SOLYC02G086270.3,SOLYC10G076550.2,SOLYC03G119230.1,SOLYC02G086290.1,SOLYC11G007410.2,SOLYC02G068660.2
	Keto_Ripe_vs_MG	down-regulated	GO:MF	protein phosphatase inhibitor activity	GO:0004864	0.0138965	1.85709	25	2842	13	17255	SOLYC01G009610.3,SOLYC09G091000.3,SOLYC06G050500.2,SOLYC08G076960.1,SOLYC07G005380.3,SOLYC09G015380.1,SOLYC01G095700.3,SOLYC06G061180.1,SOLYC12G096960.2,SOLYC09G090970.3,SOLYC10G085310.1,SOLYC05G005865.1,SOLYC06G007860.1
	Keto_Ripe_vs_MG	down-regulated	GO:MF	hormone binding	GO:0042562	0.0138965	1.85709	25	2842	13	17255	SOLYC01G098390.3,SOLYC09G091000.3,SOLYC06G050500.2,SOLYC08G076960.1,SOLYC07G005380.3,SOLYC09G015380.1,SOLYC01G095700.3,SOLYC06G061180.1,SOLYC12G096960.2,SOLYC09G090970.3,SOLYC10G085310.1,SOLYC05G005865.1,SOLYC06G007860.1
	Keto_Ripe_vs_MG	down-regulated	GO:MF	abscisic acid binding	GO:0010427	0.0147659	1.83074	22	2842	12	17255	SOLYC09G091000.3,SOLYC06G050500.2,SOLYC08G076960.1,SOLYC07G005380.3,SOLYC09G015380.1,SOLYC01G095700.3,SOLYC06G061180.1,SOLYC12G096960.2,SOLYC09G090970.3,SOLYC10G085310.1,SOLYC05G005865.1,SOLYC06G007860.1
	Keto_Ripe_vs_MG	down-regulated	GO:MF	channel activity	GO:0015267	0.015498	1.80973	154	2842	45	17255	SOLYC10G078490.2,SOLYC05G045650.3,SOLYC03G098210.3,SOLYC12G019690.2,SOLYC10G006010.3,SOLYC06G011350.3,SOLYC07G052390.3,SOLYC12G056830.1,SOLYC08G023440.3,SOLYC03G096290.3,SOLYC09G007760.3,SOLYC08G016500.3,SOLYC09G007765.1,SOLYC12G006850.2,SOLYC06G009330.3,SOLYC04G082040.3,SOLYC08G006500.3,SOLYC01G104030.3,SOLYC08G066840.3,SOLYC12G005400.2,SOLYC11G039980.2,SOLYC02G065555.1,SOLYC06G074820.3,SOLYC12G…
	Keto_Ripe_vs_MG	down-regulated	GO:MF	passive transmembrane transporter activity	GO:0022803	0.015498	1.80973	154	2842	45	17255	SOLYC10G078490.2,SOLYC05G045650.3,SOLYC03G098210.3,SOLYC12G019690.2,SOLYC10G006010.3,SOLYC06G011350.3,SOLYC07G052390.3,SOLYC12G056830.1,SOLYC08G023440.3,SOLYC03G096290.3,SOLYC09G007760.3,SOLYC08G016500.3,SOLYC09G007765.1,SOLYC12G006850.2,SOLYC06G009330.3,SOLYC04G082040.3,SOLYC08G006500.3,SOLYC01G104030.3,SOLYC08G066840.3,SOLYC12G005400.2,SOLYC11G039980.2,SOLYC02G065555.1,SOLYC06G074820.3,SOLYC12G…
	Keto_Ripe_vs_MG	down-regulated	GO:MF	phosphatase inhibitor activity	GO:0019212	0.0236085	1.62693	26	2842	13	17255	SOLYC01G009610.3,SOLYC09G091000.3,SOLYC06G050500.2,SOLYC08G076960.1,SOLYC07G005380.3,SOLYC09G015380.1,SOLYC01G095700.3,SOLYC06G061180.1,SOLYC12G096960.2,SOLYC09G090970.3,SOLYC10G085310.1,SOLYC05G005865.1,SOLYC06G007860.1
	Keto_Ripe_vs_MG	down-regulated	GO:MF	oxidoreductase activity, acting on the CH-CH group of donors, NAD or NADP as acceptor	GO:0016628	0.0236085	1.62693	26	2842	13	17255	SOLYC02G030170.3,SOLYC07G007590.1,SOLYC01G088310.3,SOLYC10G078740.2,SOLYC01G009310.3,SOLYC09G009040.3,SOLYC10G086500.1,SOLYC10G086220.2,SOLYC06G074090.3,SOLYC10G006900.3,SOLYC03G115980.1,SOLYC07G007870.3,SOLYC09G011870.2
	Keto_Ripe_vs_MG	down-regulated	GO:MF	phosphatase regulator activity	GO:0019208	0.0271241	1.56664	33	2842	15	17255	SOLYC12G006920.2,SOLYC01G009610.3,SOLYC09G091000.3,SOLYC06G050500.2,SOLYC06G065690.3,SOLYC08G076960.1,SOLYC07G005380.3,SOLYC09G015380.1,SOLYC01G095700.3,SOLYC06G061180.1,SOLYC12G096960.2,SOLYC09G090970.3,SOLYC10G085310.1,SOLYC05G005865.1,SOLYC06G007860.1
	Keto_Ripe_vs_MG	down-regulated	GO:MF	symporter activity	GO:0015293	0.0290539	1.5368	67	2842	24	17255	SOLYC02G021620.3,SOLYC12G010690.2,SOLYC02G087280.3,SOLYC10G039290.2,SOLYC04G080460.3,SOLYC04G005790.3,SOLYC05G006920.3,SOLYC11G066900.2,SOLYC06G076750.3,SOLYC01G098560.3,SOLYC04G005070.3,SOLYC11G012450.2,SOLYC09G090470.3,SOLYC03G032040.3,SOLYC10G084950.2,SOLYC09G090070.2,SOLYC05G005920.3,SOLYC09G075820.3,SOLYC06G054270.3,SOLYC05G009500.3,SOLYC01G109460.3,SOLYC02G079220.3,SOLYC02G078600.3,SOLYC03G…
	Keto_Ripe_vs_MG	down-regulated	GO:MF	calcium ion binding	GO:0005509	0.0298709	1.52475	252	2842	65	17255	SOLYC08G066790.3,SOLYC01G112250.3,SOLYC10G074570.2,SOLYC03G098050.3,SOLYC03G117480.3,SOLYC04G016400.3,SOLYC01G005690.3,SOLYC07G064910.3,SOLYC08G077770.3,SOLYC08G076493.1,SOLYC12G014460.2,SOLYC05G056230.3,SOLYC04G050040.3,SOLYC01G091950.3,SOLYC01G010020.3,SOLYC12G094720.2,SOLYC10G079755.1,SOLYC02G077270.3,SOLYC04G081920.3,SOLYC07G053050.1,SOLYC08G081690.3,SOLYC04G006930.3,SOLYC10G079130.2,SOLYC07G…
	Keto_Ripe_vs_MG	down-regulated	GO:MF	water channel activity	GO:0015250	0.0446441	1.35024	24	2842	12	17255	SOLYC10G078490.2,SOLYC12G019690.2,SOLYC06G011350.3,SOLYC03G096290.3,SOLYC08G066840.3,SOLYC06G074820.3,SOLYC12G056220.2,SOLYC08G013730.3,SOLYC03G120475.1,SOLYC12G044330.2,SOLYC08G008050.3,SOLYC06G072130.3
	Keto_Ripe_vs_MG	down-regulated	GO:MF	water transmembrane transporter activity	GO:0005372	0.0446441	1.35024	24	2842	12	17255	SOLYC10G078490.2,SOLYC12G019690.2,SOLYC06G011350.3,SOLYC03G096290.3,SOLYC08G066840.3,SOLYC06G074820.3,SOLYC12G056220.2,SOLYC08G013730.3,SOLYC03G120475.1,SOLYC12G044330.2,SOLYC08G008050.3,SOLYC06G072130.3
	Keto_Ripe_vs_MG	down-regulated	GO:MF	solute:proton symporter activity	GO:0015295	0.0493618	1.30661	57	2842	21	17255	SOLYC12G010690.2,SOLYC02G087280.3,SOLYC10G039290.2,SOLYC04G080460.3,SOLYC04G005790.3,SOLYC05G006920.3,SOLYC06G076750.3,SOLYC01G098560.3,SOLYC04G005070.3,SOLYC11G012450.2,SOLYC09G090470.3,SOLYC03G032040.3,SOLYC10G084950.2,SOLYC05G005920.3,SOLYC09G075820.3,SOLYC06G054270.3,SOLYC05G009500.3,SOLYC01G109460.3,SOLYC02G079220.3,SOLYC02G078600.3,SOLYC03G113440.3
	Keto_Ripe_vs_MG	down-regulated	GO:BP	phosphorylation	GO:0016310	3.1617e-10	9.50008	1337	2377	334	13501	SOLYC10G047140.2,SOLYC11G062410.2,SOLYC04G015130.3,SOLYC11G033270.2,SOLYC02G072530.2,SOLYC02G090110.3,SOLYC07G065900.3,SOLYC04G008110.3,SOLYC02G062340.3,SOLYC07G063130.3,SOLYC01G079340.3,SOLYC06G066440.3,SOLYC02G079640.3,SOLYC02G089010.2,SOLYC07G006760.3,SOLYC01G112250.3,SOLYC02G071860.3,SOLYC03G032150.3,SOLYC12G006920.2,SOLYC05G014240.3,SOLYC04G011510.3,SOLYC04G005910.3,SOLYC01G103940.3,SOLYC02G…
	Keto_Ripe_vs_MG	down-regulated	GO:BP	protein phosphorylation	GO:0006468	6.96607e-09	8.15701	1212	2377	302	13501	SOLYC10G047140.2,SOLYC11G062410.2,SOLYC04G015130.3,SOLYC11G033270.2,SOLYC02G072530.2,SOLYC02G090110.3,SOLYC07G063130.3,SOLYC01G079340.3,SOLYC02G079640.3,SOLYC02G089010.2,SOLYC07G006760.3,SOLYC01G112250.3,SOLYC02G071860.3,SOLYC03G032150.3,SOLYC12G006920.2,SOLYC05G014240.3,SOLYC04G005910.3,SOLYC01G103940.3,SOLYC02G077630.3,SOLYC02G087460.1,SOLYC10G074570.2,SOLYC02G080050.2,SOLYC09G008790.3,SOLYC07G…
	Keto_Ripe_vs_MG	down-regulated	GO:BP	carbohydrate metabolic process	GO:0005975	1.38778e-07	6.85768	867	2377	224	13501	SOLYC01G006370.3,SOLYC05G013730.3,SOLYC04G081440.3,SOLYC11G069270.2,SOLYC07G065900.3,SOLYC04G015190.3,SOLYC03G046470.3,SOLYC02G062340.3,SOLYC02G082930.3,SOLYC06G066440.3,SOLYC07G063310.3,SOLYC04G011510.3,SOLYC02G083700.3,SOLYC11G007990.2,SOLYC07G049280.3,SOLYC09G031970.3,SOLYC07G005330.3,SOLYC04G076290.3,SOLYC03G034220.3,SOLYC08G076650.3,SOLYC05G056580.3,SOLYC11G017010.2,SOLYC10G055800.2,SOLYC01G…
	Keto_Ripe_vs_MG	down-regulated	GO:BP	cell communication	GO:0007154	6.56901e-07	6.1825	843	2377	216	13501	SOLYC10G047140.2,SOLYC11G062410.2,SOLYC08G016050.3,SOLYC11G033270.2,SOLYC02G078210.3,SOLYC02G063010.3,SOLYC02G072530.2,SOLYC02G090110.3,SOLYC04G008110.3,SOLYC01G096220.3,SOLYC10G007700.3,SOLYC02G079640.3,SOLYC09G074520.3,SOLYC12G006920.2,SOLYC11G073050.2,SOLYC01G103940.3,SOLYC01G009610.3,SOLYC10G074570.2,SOLYC04G008050.3,SOLYC11G064920.2,SOLYC01G102880.2,SOLYC06G053840.3,SOLYC09G018280.1,SOLYC12G…
	Keto_Ripe_vs_MG	down-regulated	GO:BP	phosphorus metabolic process	GO:0006793	1.01684e-06	5.99275	1872	2377	423	13501	SOLYC10G047140.2,SOLYC11G013180.2,SOLYC11G062410.2,SOLYC02G082190.3,SOLYC11G008620.2,SOLYC08G066790.3,SOLYC04G015130.3,SOLYC11G033270.2,SOLYC02G072530.2,SOLYC02G090110.3,SOLYC07G065900.3,SOLYC05G012070.3,SOLYC04G008110.3,SOLYC02G062340.3,SOLYC07G063130.3,SOLYC01G079340.3,SOLYC06G066440.3,SOLYC02G079640.3,SOLYC02G089010.2,SOLYC07G006760.3,SOLYC01G112250.3,SOLYC02G071860.3,SOLYC03G032150.3,SOLYC12G…
	Keto_Ripe_vs_MG	down-regulated	GO:BP	phosphate-containing compound metabolic process	GO:0006796	3.97444e-06	5.40072	1855	2377	416	13501	SOLYC10G047140.2,SOLYC11G013180.2,SOLYC11G062410.2,SOLYC02G082190.3,SOLYC11G008620.2,SOLYC08G066790.3,SOLYC04G015130.3,SOLYC11G033270.2,SOLYC02G072530.2,SOLYC02G090110.3,SOLYC07G065900.3,SOLYC04G008110.3,SOLYC02G062340.3,SOLYC07G063130.3,SOLYC01G079340.3,SOLYC06G066440.3,SOLYC02G079640.3,SOLYC02G089010.2,SOLYC07G006760.3,SOLYC01G112250.3,SOLYC02G071860.3,SOLYC03G032150.3,SOLYC12G006920.2,SOLYC05G…
	Keto_Ripe_vs_MG	down-regulated	GO:BP	signal transduction	GO:0007165	1.65164e-05	4.78208	735	2377	187	13501	SOLYC10G047140.2,SOLYC11G062410.2,SOLYC08G016050.3,SOLYC11G033270.2,SOLYC02G063010.3,SOLYC02G072530.2,SOLYC02G090110.3,SOLYC04G008110.3,SOLYC01G096220.3,SOLYC10G007700.3,SOLYC09G074520.3,SOLYC12G006920.2,SOLYC11G073050.2,SOLYC01G103940.3,SOLYC01G009610.3,SOLYC10G074570.2,SOLYC04G008050.3,SOLYC01G102880.2,SOLYC06G053840.3,SOLYC09G018280.1,SOLYC09G097900.3,SOLYC07G056350.3,SOLYC03G098050.3,SOLYC05G…
	Keto_Ripe_vs_MG	down-regulated	GO:BP	signaling	GO:0023052	3.47622e-05	4.45889	742	2377	187	13501	SOLYC10G047140.2,SOLYC11G062410.2,SOLYC08G016050.3,SOLYC11G033270.2,SOLYC02G063010.3,SOLYC02G072530.2,SOLYC02G090110.3,SOLYC04G008110.3,SOLYC01G096220.3,SOLYC10G007700.3,SOLYC09G074520.3,SOLYC12G006920.2,SOLYC11G073050.2,SOLYC01G103940.3,SOLYC01G009610.3,SOLYC10G074570.2,SOLYC04G008050.3,SOLYC01G102880.2,SOLYC06G053840.3,SOLYC09G018280.1,SOLYC09G097900.3,SOLYC07G056350.3,SOLYC03G098050.3,SOLYC05G…
	Keto_Ripe_vs_MG	down-regulated	GO:BP	photosynthesis, light harvesting in photosystem I	GO:0009768	0.000141718	3.84857	15	2377	12	13501	SOLYC09G014520.3,SOLYC12G011450.2,SOLYC01G105050.3,SOLYC12G011280.2,SOLYC10G006230.3,SOLYC01G105030.3,SOLYC03G005760.1,SOLYC10G007690.3,SOLYC05G056070.3,SOLYC07G063600.3,SOLYC05G056050.3,SOLYC12G006140.2
	Keto_Ripe_vs_MG	down-regulated	GO:BP	photosynthesis, light harvesting	GO:0009765	0.000258466	3.5876	28	2377	17	13501	SOLYC09G014520.3,SOLYC12G011450.2,SOLYC01G105050.3,SOLYC12G011280.2,SOLYC07G022900.3,SOLYC07G047850.3,SOLYC10G006230.3,SOLYC01G105030.3,SOLYC03G005760.1,SOLYC10G007690.3,SOLYC05G056070.3,SOLYC12G009600.2,SOLYC07G063600.3,SOLYC05G056050.3,SOLYC03G115900.3,SOLYC12G006140.2,SOLYC08G067320.2
	Keto_Ripe_vs_MG	down-regulated	GO:BP	polysaccharide metabolic process	GO:0005976	0.00034881	3.45741	282	2377	83	13501	SOLYC01G006370.3,SOLYC05G013730.3,SOLYC02G082930.3,SOLYC09G031970.3,SOLYC05G056580.3,SOLYC01G091640.3,SOLYC11G011960.2,SOLYC06G073190.3,SOLYC05G055510.3,SOLYC01G112210.3,SOLYC02G071120.3,SOLYC09G009190.3,SOLYC11G005770.2,SOLYC03G078100.3,SOLYC03G093130.3,SOLYC01G073750.3,SOLYC03G114900.3,SOLYC02G093580.3,SOLYC10G055810.2,SOLYC10G008300.3,SOLYC03G114910.3,SOLYC01G110340.3,SOLYC02G082920.3,SOLYC08G…
	Keto_Ripe_vs_MG	down-regulated	GO:BP	cellular response to organic substance	GO:0071310	0.000390915	3.40792	274	2377	81	13501	SOLYC02G063010.3,SOLYC09G074520.3,SOLYC10G074570.2,SOLYC06G053840.3,SOLYC01G103960.3,SOLYC11G006180.2,SOLYC06G076020.3,SOLYC01G106810.3,SOLYC01G009170.3,SOLYC08G082820.3,SOLYC01G111170.3,SOLYC10G086410.3,SOLYC07G016180.3,SOLYC07G044980.3,SOLYC01G098390.3,SOLYC02G032850.3,SOLYC05G009170.2,SOLYC09G089610.3,SOLYC10G085000.2,SOLYC02G085730.3,SOLYC04G009910.3,SOLYC11G069190.2,SOLYC08G066070.1,SOLYC09G…
	Keto_Ripe_vs_MG	down-regulated	GO:BP	response to stimulus	GO:0050896	0.000431053	3.36547	2199	2377	468	13501	SOLYC10G047140.2,SOLYC09G009100.3,SOLYC11G062410.2,SOLYC08G016050.3,SOLYC05G009790.2,SOLYC11G033270.2,SOLYC02G078210.3,SOLYC05G051680.3,SOLYC02G063010.3,SOLYC02G072530.2,SOLYC02G090110.3,SOLYC01G108910.3,SOLYC04G008110.3,SOLYC01G096220.3,SOLYC08G078320.3,SOLYC10G007700.3,SOLYC02G082930.3,SOLYC02G092700.3,SOLYC10G086560.2,SOLYC04G054180.3,SOLYC09G074520.3,SOLYC02G083990.3,SOLYC12G006920.2,SOLYC11G…
	Keto_Ripe_vs_MG	down-regulated	GO:BP	hormone-mediated signaling pathway	GO:0009755	0.0014635	2.83461	230	2377	69	13501	SOLYC02G063010.3,SOLYC09G074520.3,SOLYC10G074570.2,SOLYC06G053840.3,SOLYC11G006180.2,SOLYC01G106810.3,SOLYC01G009170.3,SOLYC01G111170.3,SOLYC07G016180.3,SOLYC07G044980.3,SOLYC01G098390.3,SOLYC02G032850.3,SOLYC05G009170.2,SOLYC09G089610.3,SOLYC10G085000.2,SOLYC02G085730.3,SOLYC04G009910.3,SOLYC11G069190.2,SOLYC08G066070.1,SOLYC09G091000.3,SOLYC01G103050.3,SOLYC02G090510.3,SOLYC10G079130.2,SOLYC10G…
	Keto_Ripe_vs_MG	down-regulated	GO:BP	plant-type cell wall organization or biogenesis	GO:0071669	0.00172324	2.76365	135	2377	46	13501	SOLYC05G013730.3,SOLYC05G012070.3,SOLYC02G078640.3,SOLYC02G089115.1,SOLYC02G089120.3,SOLYC05G056580.3,SOLYC01G091640.3,SOLYC02G071120.3,SOLYC03G114860.3,SOLYC03G114900.3,SOLYC03G114910.3,SOLYC04G071085.1,SOLYC08G077240.3,SOLYC08G061100.3,SOLYC11G071230.2,SOLYC09G090190.3,SOLYC10G086520.2,SOLYC02G067890.3,SOLYC01G010370.3,SOLYC03G031830.2,SOLYC01G087210.3,SOLYC08G075870.3,SOLYC12G056580.2,SOLYC03G…
	Keto_Ripe_vs_MG	down-regulated	GO:BP	carbohydrate homeostasis	GO:0033500	0.0031742	2.49837	7	2377	7	13501	SOLYC06G066440.3,SOLYC04G081400.3,SOLYC08G081690.3,SOLYC12G008510.2,SOLYC03G121070.3,SOLYC02G091830.3,SOLYC11G065220.2
	Keto_Ripe_vs_MG	down-regulated	GO:BP	cellular response to chemical stimulus	GO:0070887	0.00353892	2.45113	370	2377	99	13501	SOLYC02G063010.3,SOLYC09G074520.3,SOLYC10G074570.2,SOLYC02G091560.3,SOLYC06G053840.3,SOLYC06G005150.3,SOLYC01G103960.3,SOLYC11G006180.2,SOLYC06G034120.3,SOLYC06G076020.3,SOLYC06G005160.3,SOLYC01G106810.3,SOLYC01G009170.3,SOLYC08G082820.3,SOLYC01G111170.3,SOLYC10G086410.3,SOLYC07G016180.3,SOLYC07G044980.3,SOLYC01G098390.3,SOLYC02G032850.3,SOLYC05G009170.2,SOLYC09G089610.3,SOLYC05G054760.3,SOLYC10G…
	Keto_Ripe_vs_MG	down-regulated	GO:BP	defense response	GO:0006952	0.00354516	2.45036	338	2377	92	13501	SOLYC05G009790.2,SOLYC02G082930.3,SOLYC01G090230.3,SOLYC07G005330.3,SOLYC03G044470.3,SOLYC01G097240.3,SOLYC05G052050.1,SOLYC07G044980.3,SOLYC09G082830.3,SOLYC12G056830.1,SOLYC02G032850.3,SOLYC05G052040.1,SOLYC05G051200.1,SOLYC04G007780.3,SOLYC02G085730.3,SOLYC01G097270.3,SOLYC04G048950.3,SOLYC01G090430.3,SOLYC10G055810.2,SOLYC08G066070.1,SOLYC01G103490.3,SOLYC09G091000.3,SOLYC09G075040.3,SOLYC02G…
	Keto_Ripe_vs_MG	down-regulated	GO:BP	plant-type cell wall organization	GO:0009664	0.00405043	2.3925	84	2377	32	13501	SOLYC05G013730.3,SOLYC02G089115.1,SOLYC02G089120.3,SOLYC05G056580.3,SOLYC01G091640.3,SOLYC03G114900.3,SOLYC03G114910.3,SOLYC04G071085.1,SOLYC08G077240.3,SOLYC09G090190.3,SOLYC10G086520.2,SOLYC02G067890.3,SOLYC01G010370.3,SOLYC03G031830.2,SOLYC08G075870.3,SOLYC03G005600.3,SOLYC05G007490.3,SOLYC04G071070.2,SOLYC04G063230.3,SOLYC09G098510.3,SOLYC08G005490.3,SOLYC09G010860.3,SOLYC04G081870.3,SOLYC04G…
	Keto_Ripe_vs_MG	down-regulated	GO:BP	cellular response to hormone stimulus	GO:0032870	0.00434245	2.36227	241	2377	70	13501	SOLYC02G063010.3,SOLYC09G074520.3,SOLYC10G074570.2,SOLYC06G053840.3,SOLYC01G103960.3,SOLYC11G006180.2,SOLYC01G106810.3,SOLYC01G009170.3,SOLYC01G111170.3,SOLYC07G016180.3,SOLYC07G044980.3,SOLYC01G098390.3,SOLYC02G032850.3,SOLYC05G009170.2,SOLYC09G089610.3,SOLYC10G085000.2,SOLYC02G085730.3,SOLYC04G009910.3,SOLYC11G069190.2,SOLYC08G066070.1,SOLYC09G091000.3,SOLYC01G103050.3,SOLYC02G090510.3,SOLYC10G…
	Keto_Ripe_vs_MG	down-regulated	GO:BP	response to lipid	GO:0033993	0.00489551	2.3102	233	2377	68	13501	SOLYC02G063010.3,SOLYC10G074570.2,SOLYC01G103960.3,SOLYC02G082080.1,SOLYC01G106810.3,SOLYC01G111170.3,SOLYC07G044980.3,SOLYC09G018510.3,SOLYC01G098390.3,SOLYC06G060250.3,SOLYC02G032850.3,SOLYC05G009170.2,SOLYC10G085000.2,SOLYC02G085730.3,SOLYC04G009910.3,SOLYC08G066070.1,SOLYC09G091000.3,SOLYC01G079170.3,SOLYC02G090510.3,SOLYC12G099900.1,SOLYC10G079130.2,SOLYC08G078340.3,SOLYC12G044610.2,SOLYC10G…
	Keto_Ripe_vs_MG	down-regulated	GO:BP	cellular response to endogenous stimulus	GO:0071495	0.00507573	2.2945	242	2377	70	13501	SOLYC02G063010.3,SOLYC09G074520.3,SOLYC10G074570.2,SOLYC06G053840.3,SOLYC01G103960.3,SOLYC11G006180.2,SOLYC01G106810.3,SOLYC01G009170.3,SOLYC01G111170.3,SOLYC07G016180.3,SOLYC07G044980.3,SOLYC01G098390.3,SOLYC02G032850.3,SOLYC05G009170.2,SOLYC09G089610.3,SOLYC10G085000.2,SOLYC02G085730.3,SOLYC04G009910.3,SOLYC11G069190.2,SOLYC08G066070.1,SOLYC09G091000.3,SOLYC01G103050.3,SOLYC02G090510.3,SOLYC10G…
	Keto_Ripe_vs_MG	down-regulated	GO:BP	cell wall organization	GO:0071555	0.00522362	2.28203	251	2377	72	13501	SOLYC05G013730.3,SOLYC02G089115.1,SOLYC02G089120.3,SOLYC05G056580.3,SOLYC01G091640.3,SOLYC12G099200.2,SOLYC01G112210.3,SOLYC09G075460.3,SOLYC11G005770.2,SOLYC03G078100.3,SOLYC03G093130.3,SOLYC03G114900.3,SOLYC03G114910.3,SOLYC04G071085.1,SOLYC08G077240.3,SOLYC08G078640.2,SOLYC08G061100.3,SOLYC11G071230.2,SOLYC12G098340.2,SOLYC07G042160.3,SOLYC09G090190.3,SOLYC10G086520.2,SOLYC06G083310.3,SOLYC09G…
	Keto_Ripe_vs_MG	down-regulated	GO:BP	cell wall pectin metabolic process	GO:0052546	0.00538325	2.26896	24	2377	14	13501	SOLYC05G013730.3,SOLYC05G056580.3,SOLYC01G091640.3,SOLYC08G077240.3,SOLYC09G090190.3,SOLYC02G067890.3,SOLYC01G010370.3,SOLYC08G075870.3,SOLYC03G005600.3,SOLYC05G007490.3,SOLYC04G063230.3,SOLYC08G005490.3,SOLYC03G026120.3,SOLYC01G087850.2
	Keto_Ripe_vs_MG	down-regulated	GO:BP	response to oxygen-containing compound	GO:1901700	0.00715455	2.14542	399	2377	104	13501	SOLYC02G063010.3,SOLYC10G074570.2,SOLYC01G090230.3,SOLYC09G031970.3,SOLYC02G091560.3,SOLYC06G005150.3,SOLYC01G103960.3,SOLYC06G005160.3,SOLYC02G082080.1,SOLYC01G106810.3,SOLYC02G093050.3,SOLYC01G111170.3,SOLYC07G044980.3,SOLYC06G011350.3,SOLYC09G018510.3,SOLYC03G119980.3,SOLYC01G098390.3,SOLYC06G060250.3,SOLYC02G032850.3,SOLYC05G009170.2,SOLYC02G090890.3,SOLYC01G095150.3,SOLYC03G096290.3,SOLYC09G…
	Keto_Ripe_vs_MG	down-regulated	GO:BP	response to chemical	GO:0042221	0.00716643	2.1447	785	2377	184	13501	SOLYC02G063010.3,SOLYC01G108910.3,SOLYC09G074520.3,SOLYC10G074570.2,SOLYC01G090230.3,SOLYC09G031970.3,SOLYC02G091560.3,SOLYC06G053840.3,SOLYC06G005150.3,SOLYC01G103960.3,SOLYC11G006180.2,SOLYC06G034120.3,SOLYC06G076020.3,SOLYC06G005160.3,SOLYC02G082080.1,SOLYC01G106810.3,SOLYC02G093050.3,SOLYC01G009170.3,SOLYC08G082820.3,SOLYC01G111170.3,SOLYC10G086410.3,SOLYC07G016180.3,SOLYC09G072620.3,SOLYC12G…
	Keto_Ripe_vs_MG	down-regulated	GO:BP	cellular response to stimulus	GO:0051716	0.0115332	1.93805	1200	2377	265	13501	SOLYC10G047140.2,SOLYC09G009100.3,SOLYC11G062410.2,SOLYC08G016050.3,SOLYC11G033270.2,SOLYC02G078210.3,SOLYC05G051680.3,SOLYC02G063010.3,SOLYC02G072530.2,SOLYC02G090110.3,SOLYC04G008110.3,SOLYC01G096220.3,SOLYC10G007700.3,SOLYC04G054180.3,SOLYC09G074520.3,SOLYC12G006920.2,SOLYC11G073050.2,SOLYC01G103940.3,SOLYC01G009610.3,SOLYC10G074570.2,SOLYC02G091560.3,SOLYC11G006860.2,SOLYC04G008050.3,SOLYC11G…
	Keto_Ripe_vs_MG	down-regulated	GO:BP	external encapsulating structure organization	GO:0045229	0.0179482	1.74598	264	2377	73	13501	SOLYC05G013730.3,SOLYC02G089115.1,SOLYC02G089120.3,SOLYC05G056580.3,SOLYC01G091640.3,SOLYC12G099200.2,SOLYC01G112210.3,SOLYC09G075460.3,SOLYC11G005770.2,SOLYC03G078100.3,SOLYC03G093130.3,SOLYC03G097030.3,SOLYC03G114900.3,SOLYC03G114910.3,SOLYC04G071085.1,SOLYC08G077240.3,SOLYC08G078640.2,SOLYC08G061100.3,SOLYC11G071230.2,SOLYC12G098340.2,SOLYC07G042160.3,SOLYC09G090190.3,SOLYC10G086520.2,SOLYC06G…
	Keto_Ripe_vs_MG	down-regulated	GO:BP	cellular glucose homeostasis	GO:0001678	0.0180666	1.74312	6	2377	6	13501	SOLYC06G066440.3,SOLYC04G081400.3,SOLYC12G008510.2,SOLYC03G121070.3,SOLYC02G091830.3,SOLYC11G065220.2
	Keto_Ripe_vs_MG	down-regulated	GO:BP	glucose homeostasis	GO:0042593	0.0180666	1.74312	6	2377	6	13501	SOLYC06G066440.3,SOLYC04G081400.3,SOLYC12G008510.2,SOLYC03G121070.3,SOLYC02G091830.3,SOLYC11G065220.2
	Keto_Ripe_vs_MG	down-regulated	GO:BP	protein modification process	GO:0036211	0.0206153	1.68581	2099	2377	435	13501	SOLYC10G047140.2,SOLYC07G064670.3,SOLYC11G062410.2,SOLYC05G056130.3,SOLYC04G015130.3,SOLYC02G092910.3,SOLYC11G033270.2,SOLYC02G078210.3,SOLYC02G072530.2,SOLYC02G090110.3,SOLYC04G081440.3,SOLYC08G076460.3,SOLYC08G078320.3,SOLYC12G008890.2,SOLYC06G005650.2,SOLYC08G007310.3,SOLYC01G009470.2,SOLYC07G063130.3,SOLYC01G079340.3,SOLYC02G079640.3,SOLYC04G071860.3,SOLYC02G089010.2,SOLYC07G006760.3,SOLYC01G…
	Keto_Ripe_vs_MG	down-regulated	GO:BP	cellular protein modification process	GO:0006464	0.0206153	1.68581	2099	2377	435	13501	SOLYC10G047140.2,SOLYC07G064670.3,SOLYC11G062410.2,SOLYC05G056130.3,SOLYC04G015130.3,SOLYC02G092910.3,SOLYC11G033270.2,SOLYC02G078210.3,SOLYC02G072530.2,SOLYC02G090110.3,SOLYC04G081440.3,SOLYC08G076460.3,SOLYC08G078320.3,SOLYC12G008890.2,SOLYC06G005650.2,SOLYC08G007310.3,SOLYC01G009470.2,SOLYC07G063130.3,SOLYC01G079340.3,SOLYC02G079640.3,SOLYC04G071860.3,SOLYC02G089010.2,SOLYC07G006760.3,SOLYC01G…
	Keto_Ripe_vs_MG	down-regulated	GO:BP	response to organic substance	GO:0010033	0.0231169	1.63607	568	2377	137	13501	SOLYC02G063010.3,SOLYC09G074520.3,SOLYC10G074570.2,SOLYC01G090230.3,SOLYC02G091560.3,SOLYC06G053840.3,SOLYC01G103960.3,SOLYC11G006180.2,SOLYC06G076020.3,SOLYC02G082080.1,SOLYC01G106810.3,SOLYC02G093050.3,SOLYC01G009170.3,SOLYC08G082820.3,SOLYC01G111170.3,SOLYC10G086410.3,SOLYC07G016180.3,SOLYC07G044980.3,SOLYC12G056830.1,SOLYC09G018510.3,SOLYC01G098390.3,SOLYC06G060250.3,SOLYC02G032850.3,SOLYC05G…
	Keto_Ripe_vs_MG	down-regulated	GO:BP	transmembrane transport	GO:0055085	0.0276915	1.55765	1045	2377	232	13501	SOLYC02G078210.3,SOLYC09G064440.3,SOLYC07G020790.3,SOLYC03G121920.3,SOLYC03G114030.3,SOLYC08G065360.3,SOLYC12G056110.2,SOLYC06G009130.3,SOLYC06G075400.3,SOLYC07G008320.3,SOLYC11G062190.2,SOLYC10G055670.2,SOLYC11G010500.1,SOLYC08G062860.3,SOLYC06G071890.3,SOLYC10G078490.2,SOLYC02G021620.3,SOLYC10G084830.2,SOLYC02G064680.3,SOLYC05G045650.3,SOLYC03G098210.3,SOLYC07G042000.3,SOLYC01G098500.3,SOLYC12G…
	Keto_Ripe_vs_MG	down-regulated	GO:BP	cell wall organization or biogenesis	GO:0071554	0.0357403	1.44684	343	2377	89	13501	SOLYC05G013730.3,SOLYC05G012070.3,SOLYC02G082930.3,SOLYC02G078640.3,SOLYC02G089115.1,SOLYC02G089120.3,SOLYC05G056580.3,SOLYC10G055800.2,SOLYC01G091640.3,SOLYC12G099200.2,SOLYC01G112210.3,SOLYC02G071120.3,SOLYC09G075460.3,SOLYC11G005770.2,SOLYC03G078100.3,SOLYC03G093130.3,SOLYC03G114860.3,SOLYC03G114900.3,SOLYC10G055810.2,SOLYC10G008300.3,SOLYC03G114910.3,SOLYC04G071085.1,SOLYC02G082920.3,SOLYC08G…
	Keto_Ripe_vs_MG	down-regulated	GO:BP	regulation of jasmonic acid mediated signaling pathway	GO:2000022	0.0487185	1.31231	16	2377	10	13501	SOLYC07G044980.3,SOLYC02G032850.3,SOLYC10G076660.2,SOLYC08G036620.3,SOLYC07G042170.3,SOLYC03G122190.3,SOLYC08G036640.3,SOLYC12G009220.2,SOLYC11G011030.2,SOLYC12G049400.2
	Keto_Ripe_vs_MG	down-regulated	GO:CC	cell periphery	GO:0071944	1.4343e-15	14.8434	1214	1969	328	11096	SOLYC10G047140.2,SOLYC09G098300.3,SOLYC01G006370.3,SOLYC04G015130.3,SOLYC02G090110.3,SOLYC11G069270.2,SOLYC04G015190.3,SOLYC05G026540.3,SOLYC03G114030.3,SOLYC01G079340.3,SOLYC07G063310.3,SOLYC02G078640.3,SOLYC08G075370.3,SOLYC11G073050.2,SOLYC07G008320.3,SOLYC04G005910.3,SOLYC11G011220.2,SOLYC07G005330.3,SOLYC02G090360.3,SOLYC09G090270.3,SOLYC05G056370.3,SOLYC02G064680.3,SOLYC11G012930.2,SOLYC11G…
	Keto_Ripe_vs_MG	down-regulated	GO:CC	plasma membrane	GO:0005886	1.3848e-14	13.8586	959	1969	269	11096	SOLYC10G047140.2,SOLYC09G098300.3,SOLYC01G006370.3,SOLYC04G015130.3,SOLYC02G090110.3,SOLYC04G015190.3,SOLYC05G026540.3,SOLYC01G079340.3,SOLYC07G063310.3,SOLYC08G075370.3,SOLYC11G073050.2,SOLYC07G008320.3,SOLYC04G005910.3,SOLYC11G011220.2,SOLYC07G005330.3,SOLYC09G090270.3,SOLYC05G056370.3,SOLYC02G064680.3,SOLYC11G012930.2,SOLYC11G017010.2,SOLYC01G005730.3,SOLYC01G103760.3,SOLYC07G049180.3,SOLYC04G…
	Keto_Ripe_vs_MG	down-regulated	GO:CC	intrinsic component of membrane	GO:0031224	2.96429e-14	13.5281	4042	1969	877	11096	SOLYC10G047140.2,SOLYC03G119440.3,SOLYC07G064670.3,SOLYC05G056130.3,SOLYC01G088550.3,SOLYC05G052790.3,SOLYC08G079280.3,SOLYC01G006370.3,SOLYC12G042950.2,SOLYC03G096820.3,SOLYC08G077430.3,SOLYC05G013730.3,SOLYC09G064440.3,SOLYC02G090110.3,SOLYC07G020790.3,SOLYC11G069270.2,SOLYC10G047670.2,SOLYC04G078250.3,SOLYC12G017450.2,SOLYC02G093770.3,SOLYC04G015190.3,SOLYC02G087550.3,SOLYC03G121920.3,SOLYC04G…
	Keto_Ripe_vs_MG	down-regulated	GO:CC	integral component of membrane	GO:0016021	1.86642e-12	11.729	3978	1969	855	11096	SOLYC10G047140.2,SOLYC03G119440.3,SOLYC07G064670.3,SOLYC05G056130.3,SOLYC01G088550.3,SOLYC05G052790.3,SOLYC08G079280.3,SOLYC01G006370.3,SOLYC12G042950.2,SOLYC03G096820.3,SOLYC08G077430.3,SOLYC05G013730.3,SOLYC09G064440.3,SOLYC02G090110.3,SOLYC07G020790.3,SOLYC11G069270.2,SOLYC10G047670.2,SOLYC04G078250.3,SOLYC12G017450.2,SOLYC02G093770.3,SOLYC02G087550.3,SOLYC03G121920.3,SOLYC04G008110.3,SOLYC02G…
	Keto_Ripe_vs_MG	down-regulated	GO:CC	membrane	GO:0016020	1.19037e-11	10.9243	5326	1969	1094	11096	SOLYC10G047140.2,SOLYC01G011040.3,SOLYC03G119440.3,SOLYC07G064670.3,SOLYC05G056130.3,SOLYC09G098300.3,SOLYC08G005070.3,SOLYC06G073970.2,SOLYC01G088550.3,SOLYC05G052790.3,SOLYC08G079280.3,SOLYC01G006370.3,SOLYC08G066790.3,SOLYC04G015130.3,SOLYC12G042950.2,SOLYC01G095970.3,SOLYC03G096820.3,SOLYC08G077430.3,SOLYC05G013730.3,SOLYC09G064440.3,SOLYC02G090110.3,SOLYC07G020790.3,SOLYC11G069270.2,SOLYC08G…
	Keto_Ripe_vs_MG	down-regulated	GO:CC	intrinsic component of plasma membrane	GO:0031226	7.17046e-07	6.14445	167	1969	61	11096	SOLYC04G015190.3,SOLYC07G008320.3,SOLYC07G005330.3,SOLYC02G064680.3,SOLYC11G017010.2,SOLYC10G006010.3,SOLYC12G005910.2,SOLYC04G076960.3,SOLYC01G094040.3,SOLYC07G054850.3,SOLYC04G077870.3,SOLYC12G010690.2,SOLYC01G057770.3,SOLYC05G025500.3,SOLYC07G008150.3,SOLYC03G114900.3,SOLYC03G114910.3,SOLYC06G009330.3,SOLYC04G054730.3,SOLYC10G005040.3,SOLYC08G074390.3,SOLYC04G054490.3,SOLYC04G080460.3,SOLYC04G…
	Keto_Ripe_vs_MG	down-regulated	GO:CC	cell-cell junction	GO:0005911	2.81741e-05	4.55015	244	1969	76	11096	SOLYC05G026540.3,SOLYC03G114030.3,SOLYC02G078640.3,SOLYC02G077630.3,SOLYC11G011220.2,SOLYC02G090360.3,SOLYC03G034220.3,SOLYC01G103960.3,SOLYC04G015600.3,SOLYC02G082080.1,SOLYC05G013320.1,SOLYC12G005910.2,SOLYC01G111170.3,SOLYC06G011350.3,SOLYC03G119980.3,SOLYC08G023440.3,SOLYC06G060250.3,SOLYC05G013300.1,SOLYC03G025540.3,SOLYC01G091040.3,SOLYC03G096290.3,SOLYC06G048950.3,SOLYC05G013310.1,SOLYC01G…
	Keto_Ripe_vs_MG	down-regulated	GO:CC	cell junction	GO:0030054	2.81741e-05	4.55015	244	1969	76	11096	SOLYC05G026540.3,SOLYC03G114030.3,SOLYC02G078640.3,SOLYC02G077630.3,SOLYC11G011220.2,SOLYC02G090360.3,SOLYC03G034220.3,SOLYC01G103960.3,SOLYC04G015600.3,SOLYC02G082080.1,SOLYC05G013320.1,SOLYC12G005910.2,SOLYC01G111170.3,SOLYC06G011350.3,SOLYC03G119980.3,SOLYC08G023440.3,SOLYC06G060250.3,SOLYC05G013300.1,SOLYC03G025540.3,SOLYC01G091040.3,SOLYC03G096290.3,SOLYC06G048950.3,SOLYC05G013310.1,SOLYC01G…
	Keto_Ripe_vs_MG	down-regulated	GO:CC	anchoring junction	GO:0070161	2.81741e-05	4.55015	244	1969	76	11096	SOLYC05G026540.3,SOLYC03G114030.3,SOLYC02G078640.3,SOLYC02G077630.3,SOLYC11G011220.2,SOLYC02G090360.3,SOLYC03G034220.3,SOLYC01G103960.3,SOLYC04G015600.3,SOLYC02G082080.1,SOLYC05G013320.1,SOLYC12G005910.2,SOLYC01G111170.3,SOLYC06G011350.3,SOLYC03G119980.3,SOLYC08G023440.3,SOLYC06G060250.3,SOLYC05G013300.1,SOLYC03G025540.3,SOLYC01G091040.3,SOLYC03G096290.3,SOLYC06G048950.3,SOLYC05G013310.1,SOLYC01G…
	Keto_Ripe_vs_MG	down-regulated	GO:CC	symplast	GO:0055044	2.81741e-05	4.55015	244	1969	76	11096	SOLYC05G026540.3,SOLYC03G114030.3,SOLYC02G078640.3,SOLYC02G077630.3,SOLYC11G011220.2,SOLYC02G090360.3,SOLYC03G034220.3,SOLYC01G103960.3,SOLYC04G015600.3,SOLYC02G082080.1,SOLYC05G013320.1,SOLYC12G005910.2,SOLYC01G111170.3,SOLYC06G011350.3,SOLYC03G119980.3,SOLYC08G023440.3,SOLYC06G060250.3,SOLYC05G013300.1,SOLYC03G025540.3,SOLYC01G091040.3,SOLYC03G096290.3,SOLYC06G048950.3,SOLYC05G013310.1,SOLYC01G…
	Keto_Ripe_vs_MG	down-regulated	GO:CC	plasmodesma	GO:0009506	2.81741e-05	4.55015	244	1969	76	11096	SOLYC05G026540.3,SOLYC03G114030.3,SOLYC02G078640.3,SOLYC02G077630.3,SOLYC11G011220.2,SOLYC02G090360.3,SOLYC03G034220.3,SOLYC01G103960.3,SOLYC04G015600.3,SOLYC02G082080.1,SOLYC05G013320.1,SOLYC12G005910.2,SOLYC01G111170.3,SOLYC06G011350.3,SOLYC03G119980.3,SOLYC08G023440.3,SOLYC06G060250.3,SOLYC05G013300.1,SOLYC03G025540.3,SOLYC01G091040.3,SOLYC03G096290.3,SOLYC06G048950.3,SOLYC05G013310.1,SOLYC01G…
	Keto_Ripe_vs_MG	down-regulated	GO:CC	integral component of plasma membrane	GO:0005887	8.62986e-05	4.064	83	1969	34	11096	SOLYC07G008320.3,SOLYC02G064680.3,SOLYC11G017010.2,SOLYC10G006010.3,SOLYC12G005910.2,SOLYC04G076960.3,SOLYC04G077870.3,SOLYC12G010690.2,SOLYC01G057770.3,SOLYC06G009330.3,SOLYC04G054730.3,SOLYC04G080460.3,SOLYC04G076750.2,SOLYC11G011010.1,SOLYC04G016260.3,SOLYC10G084990.2,SOLYC06G071500.3,SOLYC10G085950.2,SOLYC01G098560.3,SOLYC11G012450.2,SOLYC07G065450.3,SOLYC03G032040.3,SOLYC02G090560.3,SOLYC09G…
	Keto_Ripe_vs_MG	down-regulated	GO:CC	photosystem I	GO:0009522	0.00146207	2.83503	49	1969	22	11096	SOLYC03G120640.3,SOLYC02G069460.3,SOLYC09G014520.3,SOLYC06G083680.3,SOLYC06G054260.1,SOLYC09G063130.3,SOLYC08G006930.3,SOLYC06G082950.3,SOLYC12G011450.2,SOLYC12G011280.2,SOLYC06G082940.3,SOLYC10G006230.3,SOLYC07G066150.1,SOLYC08G013670.3,SOLYC03G005760.1,SOLYC10G007690.3,SOLYC06G066640.3,SOLYC05G056070.3,SOLYC07G063600.3,SOLYC05G056050.3,SOLYC03G115900.3,SOLYC12G006140.2
	Keto_Ripe_vs_MG	down-regulated	GO:CC	photosystem II	GO:0009523	0.00692661	2.15948	64	1969	25	11096	SOLYC09G065910.2,SOLYC07G032640.2,SOLYC12G094720.2,SOLYC05G007780.3,SOLYC09G014520.3,SOLYC11G008480.2,SOLYC04G009420.3,SOLYC02G079950.3,SOLYC03G114930.3,SOLYC12G011450.2,SOLYC01G105050.3,SOLYC05G025600.1,SOLYC10G054420.2,SOLYC12G011280.2,SOLYC10G006230.3,SOLYC01G105030.3,SOLYC10G006530.3,SOLYC06G084045.1,SOLYC03G005760.1,SOLYC10G007690.3,SOLYC05G056070.3,SOLYC07G063600.3,SOLYC05G056050.3,SOLYC03G…
	Keto_Ripe_vs_MG	down-regulated	GO:CC	photosystem I reaction center	GO:0009538	0.0145174	1.83811	11	1969	8	11096	SOLYC03G120640.3,SOLYC02G069460.3,SOLYC06G083680.3,SOLYC06G054260.1,SOLYC09G063130.3,SOLYC06G082950.3,SOLYC06G082940.3,SOLYC06G066640.3
	Keto_Ripe_vs_MG	down-regulated	GO:CC	plastoglobule	GO:0010287	0.0157946	1.80149	22	1969	12	11096	SOLYC12G056830.1,SOLYC09G014520.3,SOLYC12G011450.2,SOLYC01G105050.3,SOLYC12G011280.2,SOLYC01G105030.3,SOLYC03G005760.1,SOLYC10G007690.3,SOLYC05G056070.3,SOLYC07G063600.3,SOLYC05G056050.3,SOLYC12G006140.2
	Keto_Ripe_vs_MG	down-regulated	GO:CC	photosystem	GO:0009521	0.018586	1.73081	111	1969	36	11096	SOLYC09G065910.2,SOLYC03G120640.3,SOLYC07G032640.2,SOLYC02G069460.3,SOLYC12G094720.2,SOLYC05G007780.3,SOLYC09G014520.3,SOLYC11G008480.2,SOLYC04G009420.3,SOLYC06G083680.3,SOLYC06G054260.1,SOLYC09G063130.3,SOLYC02G079950.3,SOLYC03G114930.3,SOLYC08G006930.3,SOLYC06G082950.3,SOLYC12G011450.2,SOLYC01G105050.3,SOLYC05G025600.1,SOLYC10G054420.2,SOLYC12G011280.2,SOLYC06G082940.3,SOLYC10G006230.3,SOLYC01G…
	Keto_Ripe_vs_MG	down-regulated	KEGG	Metabolic pathways	KEGG:01100	3.2224e-12	11.4918	1193	535	331	2501	SOLYC04G009200.3,SOLYC11G013180.2,SOLYC12G099100.2,SOLYC02G082190.3,SOLYC11G008620.2,SOLYC08G013860.3,SOLYC03G044660.3,SOLYC02G093770.3,SOLYC05G012070.3,SOLYC08G076460.3,SOLYC01G006510.3,SOLYC10G050890.2,SOLYC02G062340.3,SOLYC12G056110.2,SOLYC08G006640.3,SOLYC04G015490.3,SOLYC02G082930.3,SOLYC06G066440.3,SOLYC01G059880.3,SOLYC06G053980.3,SOLYC03G098220.3,SOLYC06G075400.3,SOLYC11G007020.2,SOLYC03G…
	Keto_Ripe_vs_MG	down-regulated	KEGG	Plant hormone signal transduction	KEGG:04075	7.32069e-07	6.13545	139	535	58	2501	SOLYC10G047140.2,SOLYC02G063010.3,SOLYC04G008110.3,SOLYC09G074520.3,SOLYC01G103940.3,SOLYC06G053840.3,SOLYC11G006180.2,SOLYC07G044980.3,SOLYC12G019460.2,SOLYC01G098390.3,SOLYC03G093130.3,SOLYC05G051200.1,SOLYC09G089610.3,SOLYC01G104970.3,SOLYC01G110560.3,SOLYC04G011670.3,SOLYC01G103050.3,SOLYC09G014380.3,SOLYC02G071220.3,SOLYC09G066360.1,SOLYC02G092980.3,SOLYC10G011660.3,SOLYC03G120500.3,SOLYC07G…
	Keto_Ripe_vs_MG	down-regulated	KEGG	Biosynthesis of secondary metabolites	KEGG:01110	3.92707e-06	5.40593	696	535	198	2501	SOLYC04G009200.3,SOLYC12G099100.2,SOLYC11G008620.2,SOLYC03G044660.3,SOLYC02G062340.3,SOLYC04G015490.3,SOLYC06G066440.3,SOLYC01G059880.3,SOLYC06G053980.3,SOLYC11G007020.2,SOLYC09G031970.3,SOLYC02G091560.3,SOLYC03G034220.3,SOLYC07G007590.1,SOLYC01G088310.3,SOLYC08G076650.3,SOLYC01G101040.3,SOLYC06G071910.3,SOLYC12G043020.2,SOLYC03G044470.3,SOLYC11G069050.2,SOLYC03G080180.3,SOLYC12G099930.2,SOLYC11G…
	Keto_Ripe_vs_MG	down-regulated	KEGG	Photosynthesis - antenna proteins	KEGG:00196	7.44696e-05	4.12802	13	535	11	2501	SOLYC09G014520.3,SOLYC12G011450.2,SOLYC01G105050.3,SOLYC12G011280.2,SOLYC01G105030.3,SOLYC03G005760.1,SOLYC10G007690.3,SOLYC05G056070.3,SOLYC07G063600.3,SOLYC05G056050.3,SOLYC12G006140.2
	Keto_Ripe_vs_MG	down-regulated	KEGG	Starch and sucrose metabolism	KEGG:00500	0.00313961	2.50312	63	535	27	2501	SOLYC06G066440.3,SOLYC09G031970.3,SOLYC08G076650.3,SOLYC11G011960.2,SOLYC06G073190.3,SOLYC05G025500.3,SOLYC02G072150.3,SOLYC01G110340.3,SOLYC04G081400.3,SOLYC08G074390.3,SOLYC03G006870.3,SOLYC01G079790.3,SOLYC08G082250.3,SOLYC03G121070.3,SOLYC02G091830.3,SOLYC11G065220.2,SOLYC12G009300.2,SOLYC03G065340.3,SOLYC04G053120.3,SOLYC07G062140.3,SOLYC05G012510.3,SOLYC01G010390.3,SOLYC06G076780.3,SOLYC07G…
	Keto_Ripe_vs_MG	down-regulated	KEGG	Photosynthesis	KEGG:00195	0.0171702	1.76523	33	535	16	2501	SOLYC03G120640.3,SOLYC02G069460.3,SOLYC12G056830.1,SOLYC05G007780.3,SOLYC06G083680.3,SOLYC06G054260.1,SOLYC09G063130.3,SOLYC02G079950.3,SOLYC03G114930.3,SOLYC06G082950.3,SOLYC06G082940.3,SOLYC07G066150.1,SOLYC06G084045.1,SOLYC08G013670.3,SOLYC06G066640.3,SOLYC10G075160.1
	Keto_Ripe_vs_MG	up-regulated	GO:MF	unfolded protein binding	GO:0051082	9.33746e-08	7.02977	107	1799	35	17255	SOLYC09G075950.1,SOLYC03G007890.3,SOLYC11G071830.2,SOLYC11G066100.2,SOLYC09G015020.1,SOLYC11G020330.1,SOLYC02G077670.3,SOLYC03G123540.3,SOLYC01G102960.3,SOLYC08G062340.3,SOLYC03G007650.1,SOLYC07G042250.3,SOLYC10G084300.1,SOLYC11G069790.2,SOLYC03G083250.3,SOLYC09G091180.3,SOLYC01G106210.3,SOLYC08G062450.1,SOLYC11G013393.1,SOLYC01G105340.3,SOLYC05G010660.3,SOLYC04G014480.3,SOLYC02G093600.3,SOLYC01G…
	Keto_Ripe_vs_MG	up-regulated	GO:MF	ATP-dependent peptidase activity	GO:0004176	1.23708e-07	6.9076	33	1799	18	17255	SOLYC02G081550.3,SOLYC08G075750.3,SOLYC01G099690.3,SOLYC03G083250.3,SOLYC04G082250.3,SOLYC10G049710.2,SOLYC02G091280.3,SOLYC10G086550.2,SOLYC01G100520.3,SOLYC03G046340.3,SOLYC08G079620.3,SOLYC10G051310.2,SOLYC08G082530.3,SOLYC02G079000.3,SOLYC08G077440.3,SOLYC04G063360.3,SOLYC08G063050.3,SOLYC11G069950.2
	Keto_Ripe_vs_MG	up-regulated	GO:MF	metal cluster binding	GO:0051540	7.60896e-07	6.11867	120	1799	36	17255	SOLYC11G006910.2,SOLYC10G076300.2,SOLYC01G103710.3,SOLYC03G005730.3,SOLYC01G100410.3,SOLYC07G053150.3,SOLYC09G005620.3,SOLYC07G054540.3,SOLYC06G072530.3,SOLYC01G079220.3,SOLYC02G084750.3,SOLYC06G030570.3,SOLYC11G065620.2,SOLYC06G082995.1,SOLYC05G051700.3,SOLYC01G109300.3,SOLYC12G099700.2,SOLYC10G083630.2,SOLYC06G073470.3,SOLYC03G119420.3,SOLYC04G080340.3,SOLYC11G069380.2,SOLYC11G065920.2,SOLYC11G…
	Keto_Ripe_vs_MG	up-regulated	GO:MF	iron-sulfur cluster binding	GO:0051536	7.60896e-07	6.11867	120	1799	36	17255	SOLYC11G006910.2,SOLYC10G076300.2,SOLYC01G103710.3,SOLYC03G005730.3,SOLYC01G100410.3,SOLYC07G053150.3,SOLYC09G005620.3,SOLYC07G054540.3,SOLYC06G072530.3,SOLYC01G079220.3,SOLYC02G084750.3,SOLYC06G030570.3,SOLYC11G065620.2,SOLYC06G082995.1,SOLYC05G051700.3,SOLYC01G109300.3,SOLYC12G099700.2,SOLYC10G083630.2,SOLYC06G073470.3,SOLYC03G119420.3,SOLYC04G080340.3,SOLYC11G069380.2,SOLYC11G065920.2,SOLYC11G…
	Keto_Ripe_vs_MG	up-regulated	GO:MF	4 iron, 4 sulfur cluster binding	GO:0051539	1.99638e-05	4.69976	70	1799	24	17255	SOLYC10G076300.2,SOLYC03G005730.3,SOLYC01G100410.3,SOLYC07G054540.3,SOLYC06G072530.3,SOLYC01G079220.3,SOLYC02G084750.3,SOLYC11G065620.2,SOLYC01G109300.3,SOLYC12G099700.2,SOLYC10G083630.2,SOLYC06G073470.3,SOLYC03G119420.3,SOLYC04G080340.3,SOLYC11G069380.2,SOLYC11G022390.2,SOLYC11G070030.2,SOLYC11G007120.2,SOLYC12G096690.2,SOLYC12G021170.2,SOLYC02G087240.3,SOLYC03G112900.3,SOLYC01G087520.3,SOLYC01G…
	Keto_Ripe_vs_MG	up-regulated	GO:MF	oxidoreductase activity, acting on a sulfur group of donors, disulfide as acceptor	GO:0016671	0.000107584	3.96825	22	1799	12	17255	SOLYC01G080410.3,SOLYC03G111720.3,SOLYC07G062060.3,SOLYC03G031620.3,SOLYC02G032860.3,SOLYC10G006970.3,SOLYC04G071565.1,SOLYC02G080640.3,SOLYC06G034020.3,SOLYC10G008390.3,SOLYC01G108020.3,SOLYC12G013810.2
	Keto_Ripe_vs_MG	up-regulated	GO:MF	cation binding	GO:0043169	0.000573588	3.2414	2395	1799	316	17255	SOLYC01G106070.2,SOLYC02G067750.3,SOLYC03G083920.1,SOLYC03G112040.1,SOLYC10G083890.2,SOLYC10G083400.1,SOLYC01G080410.3,SOLYC08G013680.3,SOLYC01G088400.3,SOLYC09G061793.1,SOLYC09G066150.1,SOLYC05G015350.3,SOLYC12G006620.2,SOLYC01G006540.3,SOLYC03G098010.3,SOLYC11G072310.2,SOLYC01G009680.3,SOLYC12G088460.2,SOLYC06G059720.3,SOLYC04G080250.3,SOLYC02G089160.3,SOLYC02G069430.3,SOLYC03G031440.3,SOLYC02G…
	Keto_Ripe_vs_MG	up-regulated	GO:MF	protein self-association	GO:0043621	0.000641266	3.19296	25	1799	12	17255	SOLYC09G015020.1,SOLYC11G020330.1,SOLYC03G123540.3,SOLYC01G102960.3,SOLYC08G062340.3,SOLYC08G081030.1,SOLYC05G013670.3,SOLYC08G062450.1,SOLYC04G014480.3,SOLYC02G093600.3,SOLYC04G081070.3,SOLYC03G098610.3
	Keto_Ripe_vs_MG	up-regulated	GO:MF	metallopeptidase activity	GO:0008237	0.000861547	3.06472	84	1799	24	17255	SOLYC02G081550.3,SOLYC03G007000.3,SOLYC07G042500.3,SOLYC04G082250.3,SOLYC10G086550.2,SOLYC07G054145.1,SOLYC10G005660.3,SOLYC03G046340.3,SOLYC02G062970.3,SOLYC10G081460.2,SOLYC01G008370.3,SOLYC02G085640.3,SOLYC08G082530.3,SOLYC04G079200.3,SOLYC03G111180.3,SOLYC07G052290.1,SOLYC02G079000.3,SOLYC02G090670.3,SOLYC03G119330.3,SOLYC04G063360.3,SOLYC08G063050.3,SOLYC11G069950.2,SOLYC12G008710.2,SOLYC09G…
	Keto_Ripe_vs_MG	up-regulated	GO:MF	heat shock protein binding	GO:0031072	0.00107793	2.96741	26	1799	12	17255	SOLYC09G075950.1,SOLYC11G071830.2,SOLYC11G066100.2,SOLYC09G064380.3,SOLYC04G072160.3,SOLYC12G056780.2,SOLYC01G106210.3,SOLYC01G105340.3,SOLYC01G090550.3,SOLYC01G086740.3,SOLYC03G116790.3,SOLYC10G081360.2
	Keto_Ripe_vs_MG	up-regulated	GO:MF	chaperone binding	GO:0051087	0.00110759	2.95562	39	1799	15	17255	SOLYC06G072430.2,SOLYC10G084170.1,SOLYC02G077670.3,SOLYC10G081240.2,SOLYC04G082020.3,SOLYC04G072160.3,SOLYC03G007650.1,SOLYC07G042250.3,SOLYC10G084300.1,SOLYC12G056780.2,SOLYC11G013393.1,SOLYC05G053250.3,SOLYC07G064930.3,SOLYC10G081360.2,SOLYC03G119700.3
	Keto_Ripe_vs_MG	up-regulated	GO:MF	translation regulator activity, nucleic acid binding	GO:0090079	0.00279219	2.55406	101	1799	26	17255	SOLYC03G095870.2,SOLYC01G095410.3,SOLYC04G016250.3,SOLYC09G074650.3,SOLYC06G071790.3,SOLYC12G098350.1,SOLYC07G064620.2,SOLYC07G006130.2,SOLYC01G100420.3,SOLYC08G081900.3,SOLYC01G111720.3,SOLYC11G017070.2,SOLYC01G044490.3,SOLYC03G078025.1,SOLYC04G025290.3,SOLYC03G112150.1,SOLYC07G056020.3,SOLYC07G018360.3,SOLYC08G079490.3,SOLYC09G073000.3,SOLYC11G045120.2,SOLYC03G031820.3,SOLYC08G068330.3,SOLYC10G…
	Keto_Ripe_vs_MG	up-regulated	GO:MF	translation regulator activity	GO:0045182	0.00279219	2.55406	101	1799	26	17255	SOLYC03G095870.2,SOLYC01G095410.3,SOLYC04G016250.3,SOLYC09G074650.3,SOLYC06G071790.3,SOLYC12G098350.1,SOLYC07G064620.2,SOLYC07G006130.2,SOLYC01G100420.3,SOLYC08G081900.3,SOLYC01G111720.3,SOLYC11G017070.2,SOLYC01G044490.3,SOLYC03G078025.1,SOLYC04G025290.3,SOLYC03G112150.1,SOLYC07G056020.3,SOLYC07G018360.3,SOLYC08G079490.3,SOLYC09G073000.3,SOLYC11G045120.2,SOLYC03G031820.3,SOLYC08G068330.3,SOLYC10G…
	Keto_Ripe_vs_MG	up-regulated	GO:MF	translation factor activity, RNA binding	GO:0008135	0.00330824	2.4804	96	1799	25	17255	SOLYC03G095870.2,SOLYC01G095410.3,SOLYC09G074650.3,SOLYC06G071790.3,SOLYC12G098350.1,SOLYC07G064620.2,SOLYC07G006130.2,SOLYC01G100420.3,SOLYC08G081900.3,SOLYC01G111720.3,SOLYC11G017070.2,SOLYC01G044490.3,SOLYC03G078025.1,SOLYC04G025290.3,SOLYC03G112150.1,SOLYC07G056020.3,SOLYC07G018360.3,SOLYC08G079490.3,SOLYC09G073000.3,SOLYC11G045120.2,SOLYC03G031820.3,SOLYC08G068330.3,SOLYC10G080660.2,SOLYC03G…
	Keto_Ripe_vs_MG	up-regulated	GO:MF	metal ion binding	GO:0046872	0.00341442	2.46668	2357	1799	306	17255	SOLYC01G106070.2,SOLYC02G067750.3,SOLYC03G083920.1,SOLYC03G112040.1,SOLYC10G083890.2,SOLYC10G083400.1,SOLYC01G080410.3,SOLYC08G013680.3,SOLYC01G088400.3,SOLYC09G061793.1,SOLYC09G066150.1,SOLYC05G015350.3,SOLYC12G006620.2,SOLYC01G006540.3,SOLYC03G098010.3,SOLYC11G072310.2,SOLYC01G009680.3,SOLYC12G088460.2,SOLYC06G059720.3,SOLYC04G080250.3,SOLYC02G089160.3,SOLYC02G069430.3,SOLYC03G031440.3,SOLYC02G…
	Keto_Ripe_vs_MG	up-regulated	GO:MF	RNA binding	GO:0003723	0.00594321	2.22598	814	1799	122	17255	SOLYC12G006620.2,SOLYC03G095870.2,SOLYC11G008720.2,SOLYC04G073980.3,SOLYC08G066700.3,SOLYC10G076600.2,SOLYC02G078020.3,SOLYC01G058190.3,SOLYC12G017510.2,SOLYC01G095410.3,SOLYC06G072770.3,SOLYC04G016250.3,SOLYC02G005200.3,SOLYC11G010310.2,SOLYC04G078850.3,SOLYC09G074650.3,SOLYC06G071790.3,SOLYC07G063900.3,SOLYC02G094150.3,SOLYC12G098350.1,SOLYC05G018233.1,SOLYC07G064620.2,SOLYC07G006130.2,SOLYC11G…
	Keto_Ripe_vs_MG	up-regulated	GO:MF	metallochaperone activity	GO:0016530	0.00841575	2.07491	8	1799	6	17255	SOLYC03G007430.3,SOLYC08G079830.3,SOLYC07G053150.3,SOLYC01G067740.3,SOLYC03G062890.3,SOLYC07G063160.2
	Keto_Ripe_vs_MG	up-regulated	GO:MF	ATPase	GO:0016887	0.0084483	2.07323	582	1799	92	17255	SOLYC12G098700.2,SOLYC04G010200.1,SOLYC09G075480.3,SOLYC02G069430.3,SOLYC02G081550.3,SOLYC10G024420.2,SOLYC09G075950.1,SOLYC02G069420.3,SOLYC02G078390.3,SOLYC03G118340.3,SOLYC11G066100.2,SOLYC06G068600.3,SOLYC02G088610.3,SOLYC04G080680.3,SOLYC03G115230.3,SOLYC03G097370.3,SOLYC06G082560.2,SOLYC04G072830.3,SOLYC03G007980.1,SOLYC06G062800.3,SOLYC08G075750.3,SOLYC03G120980.3,SOLYC11G010310.2,SOLYC04G…
	Keto_Ripe_vs_MG	up-regulated	GO:MF	sulfurtransferase activity	GO:0016783	0.0128118	1.89239	15	1799	8	17255	SOLYC05G055000.3,SOLYC02G091900.3,SOLYC07G054540.3,SOLYC07G066480.3,SOLYC12G099700.2,SOLYC06G073470.3,SOLYC07G066580.3,SOLYC01G087520.3
	Keto_Ripe_vs_MG	up-regulated	GO:MF	molecular carrier activity	GO:0140104	0.0138785	1.85766	32	1799	12	17255	SOLYC11G013060.1,SOLYC03G007430.3,SOLYC08G079830.3,SOLYC07G053150.3,SOLYC11G066110.2,SOLYC01G067740.3,SOLYC03G062890.3,SOLYC07G063160.2,SOLYC01G056520.3,SOLYC01G060470.3,SOLYC06G083380.3,SOLYC04G015370.3
	Keto_Ripe_vs_MG	up-regulated	GO:MF	catalytic activity	GO:0003824	0.01607	1.79398	8412	1799	955	17255	SOLYC01G006575.1,SOLYC01G108870.3,SOLYC02G032630.1,SOLYC02G065270.1,SOLYC05G005680.3,SOLYC02G067750.3,SOLYC06G083490.3,SOLYC08G066260.3,SOLYC02G079490.3,SOLYC06G053900.3,SOLYC01G108880.3,SOLYC03G112040.1,SOLYC05G046340.2,SOLYC12G088220.2,SOLYC10G083890.2,SOLYC05G050010.3,SOLYC09G010210.3,SOLYC08G066250.3,SOLYC10G083400.1,SOLYC05G009270.3,SOLYC08G005630.3,SOLYC02G038740.3,SOLYC01G080410.3,SOLYC12G…
	Keto_Ripe_vs_MG	up-regulated	GO:MF	threonine-type peptidase activity	GO:0070003	0.0370634	1.43105	21	1799	9	17255	SOLYC04G078460.3,SOLYC12G008640.2,SOLYC07G055080.3,SOLYC02G070510.3,SOLYC02G081700.1,SOLYC09G082320.3,SOLYC03G114790.3,SOLYC05G013820.3,SOLYC10G081130.2
	Keto_Ripe_vs_MG	up-regulated	GO:BP	small molecule metabolic process	GO:0044281	1.37752e-12	11.8609	1147	1457	209	13501	SOLYC02G065270.1,SOLYC08G066260.3,SOLYC06G053900.3,SOLYC05G046340.2,SOLYC12G088220.2,SOLYC05G050010.3,SOLYC08G066250.3,SOLYC05G009270.3,SOLYC02G038740.3,SOLYC02G065280.3,SOLYC01G006540.3,SOLYC01G095080.3,SOLYC10G038080.2,SOLYC11G072310.2,SOLYC06G059720.3,SOLYC04G080250.3,SOLYC01G104210.2,SOLYC04G009960.3,SOLYC08G014130.3,SOLYC10G007110.3,SOLYC01G094790.3,SOLYC03G097470.3,SOLYC09G082460.3,SOLYC06G…
	Keto_Ripe_vs_MG	up-regulated	GO:BP	sulfur compound metabolic process	GO:0006790	1.59079e-09	8.79839	233	1457	63	13501	SOLYC12G011310.2,SOLYC01G094790.3,SOLYC08G081010.3,SOLYC09G082460.3,SOLYC07G065340.1,SOLYC08G007790.3,SOLYC09G011550.3,SOLYC10G007050.3,SOLYC03G031620.3,SOLYC09G065900.3,SOLYC01G067890.3,SOLYC10G012370.3,SOLYC02G080440.3,SOLYC08G007010.3,SOLYC09G082860.3,SOLYC05G013710.3,SOLYC01G103710.3,SOLYC04G057890.3,SOLYC02G032860.3,SOLYC03G031700.3,SOLYC01G100410.3,SOLYC07G053150.3,SOLYC05G055000.3,SOLYC02G…
	Keto_Ripe_vs_MG	up-regulated	GO:BP	small molecule biosynthetic process	GO:0044283	1.68083e-09	8.77448	433	1457	96	13501	SOLYC06G053900.3,SOLYC12G088220.2,SOLYC05G050010.3,SOLYC05G009270.3,SOLYC01G006540.3,SOLYC01G095080.3,SOLYC10G038080.2,SOLYC11G072310.2,SOLYC04G080250.3,SOLYC01G104210.2,SOLYC04G009960.3,SOLYC08G014130.3,SOLYC01G094790.3,SOLYC03G097470.3,SOLYC09G082460.3,SOLYC06G074240.2,SOLYC11G008680.2,SOLYC07G065340.1,SOLYC12G089210.2,SOLYC04G076880.3,SOLYC02G036300.3,SOLYC11G073160.2,SOLYC03G043750.3,SOLYC07G…
	Keto_Ripe_vs_MG	up-regulated	GO:BP	carboxylic acid metabolic process	GO:0019752	4.19898e-09	8.37686	653	1457	128	13501	SOLYC02G065270.1,SOLYC08G066260.3,SOLYC06G053900.3,SOLYC05G050010.3,SOLYC08G066250.3,SOLYC05G009270.3,SOLYC02G065280.3,SOLYC01G006540.3,SOLYC01G095080.3,SOLYC10G038080.2,SOLYC06G059720.3,SOLYC01G104210.2,SOLYC04G009960.3,SOLYC08G014130.3,SOLYC10G007110.3,SOLYC01G094790.3,SOLYC03G097470.3,SOLYC09G082460.3,SOLYC11G008680.2,SOLYC07G065340.1,SOLYC02G063490.3,SOLYC10G083720.2,SOLYC10G076600.2,SOLYC12G…
	Keto_Ripe_vs_MG	up-regulated	GO:BP	response to heat	GO:0009408	2.44864e-08	7.61108	88	1457	33	13501	SOLYC09G082670.3,SOLYC01G104740.3,SOLYC09G075950.1,SOLYC11G071830.2,SOLYC11G066100.2,SOLYC09G015020.1,SOLYC11G020330.1,SOLYC02G088610.3,SOLYC03G123540.3,SOLYC09G005120.3,SOLYC12G007070.2,SOLYC01G102960.3,SOLYC02G090820.3,SOLYC08G062340.3,SOLYC03G097120.3,SOLYC06G053960.3,SOLYC09G091830.3,SOLYC01G106210.3,SOLYC08G062450.1,SOLYC03G006000.3,SOLYC02G079930.3,SOLYC01G105340.3,SOLYC08G080540.3,SOLYC04G…
	Keto_Ripe_vs_MG	up-regulated	GO:BP	oxoacid metabolic process	GO:0043436	2.89044e-08	7.53904	671	1457	128	13501	SOLYC02G065270.1,SOLYC08G066260.3,SOLYC06G053900.3,SOLYC05G050010.3,SOLYC08G066250.3,SOLYC05G009270.3,SOLYC02G065280.3,SOLYC01G006540.3,SOLYC01G095080.3,SOLYC10G038080.2,SOLYC06G059720.3,SOLYC01G104210.2,SOLYC04G009960.3,SOLYC08G014130.3,SOLYC10G007110.3,SOLYC01G094790.3,SOLYC03G097470.3,SOLYC09G082460.3,SOLYC11G008680.2,SOLYC07G065340.1,SOLYC02G063490.3,SOLYC10G083720.2,SOLYC10G076600.2,SOLYC12G…
	Keto_Ripe_vs_MG	up-regulated	GO:BP	protein folding	GO:0006457	5.72898e-08	7.24192	161	1457	47	13501	SOLYC09G075950.1,SOLYC10G084170.1,SOLYC03G007890.3,SOLYC11G071830.2,SOLYC09G092690.3,SOLYC11G066100.2,SOLYC09G015020.1,SOLYC11G020330.1,SOLYC02G077670.3,SOLYC02G088610.3,SOLYC03G123540.3,SOLYC01G102960.3,SOLYC10G081240.2,SOLYC08G062340.3,SOLYC04G082020.3,SOLYC04G072160.3,SOLYC03G007650.1,SOLYC07G042250.3,SOLYC10G084300.1,SOLYC08G082540.3,SOLYC11G069790.2,SOLYC03G083250.3,SOLYC09G091180.3,SOLYC12G…
	Keto_Ripe_vs_MG	up-regulated	GO:BP	response to abiotic stimulus	GO:0009628	1.42147e-07	6.84726	460	1457	95	13501	SOLYC01G098070.1,SOLYC09G082670.3,SOLYC11G072310.2,SOLYC02G081550.3,SOLYC01G104740.3,SOLYC09G075950.1,SOLYC04G053130.3,SOLYC02G062390.3,SOLYC07G042930.3,SOLYC10G085040.1,SOLYC09G011470.3,SOLYC11G071830.2,SOLYC07G043130.3,SOLYC11G066100.2,SOLYC12G089240.2,SOLYC09G015020.1,SOLYC11G020330.1,SOLYC02G088610.3,SOLYC03G123540.3,SOLYC09G005120.3,SOLYC12G007070.2,SOLYC02G070390.3,SOLYC01G102960.3,SOLYC01G…
	Keto_Ripe_vs_MG	up-regulated	GO:BP	organic acid metabolic process	GO:0006082	3.68391e-07	6.43369	718	1457	131	13501	SOLYC02G065270.1,SOLYC08G066260.3,SOLYC06G053900.3,SOLYC12G088220.2,SOLYC05G050010.3,SOLYC08G066250.3,SOLYC05G009270.3,SOLYC02G065280.3,SOLYC01G006540.3,SOLYC01G095080.3,SOLYC10G038080.2,SOLYC11G072310.2,SOLYC06G059720.3,SOLYC01G104210.2,SOLYC04G009960.3,SOLYC08G014130.3,SOLYC10G007110.3,SOLYC01G094790.3,SOLYC03G097470.3,SOLYC09G082460.3,SOLYC11G008680.2,SOLYC07G065340.1,SOLYC02G063490.3,SOLYC10G…
	Keto_Ripe_vs_MG	up-regulated	GO:BP	carboxylic acid biosynthetic process	GO:0046394	3.32727e-06	5.47791	289	1457	65	13501	SOLYC06G053900.3,SOLYC05G050010.3,SOLYC05G009270.3,SOLYC01G006540.3,SOLYC01G095080.3,SOLYC10G038080.2,SOLYC01G104210.2,SOLYC04G009960.3,SOLYC08G014130.3,SOLYC01G094790.3,SOLYC03G097470.3,SOLYC09G082460.3,SOLYC11G008680.2,SOLYC07G065340.1,SOLYC12G089210.2,SOLYC02G036300.3,SOLYC10G007050.3,SOLYC10G012370.3,SOLYC12G056940.2,SOLYC03G005730.3,SOLYC06G006100.3,SOLYC01G006280.3,SOLYC02G036290.3,SOLYC06G…
	Keto_Ripe_vs_MG	up-regulated	GO:BP	cellular amino acid metabolic process	GO:0006520	4.14224e-06	5.38276	316	1457	69	13501	SOLYC05G050010.3,SOLYC01G095080.3,SOLYC04G009960.3,SOLYC08G014130.3,SOLYC10G007110.3,SOLYC01G094790.3,SOLYC09G082460.3,SOLYC07G065340.1,SOLYC10G076600.2,SOLYC12G089210.2,SOLYC10G007050.3,SOLYC10G012370.3,SOLYC03G005730.3,SOLYC06G006100.3,SOLYC05G055000.3,SOLYC10G006400.3,SOLYC11G066890.1,SOLYC06G076510.3,SOLYC07G045050.3,SOLYC03G120090.1,SOLYC03G119270.2,SOLYC09G082650.3,SOLYC02G076760.3,SOLYC11G…
	Keto_Ripe_vs_MG	up-regulated	GO:BP	mitochondrion organization	GO:0007005	6.38373e-06	5.19493	101	1457	32	13501	SOLYC06G050870.3,SOLYC06G072330.3,SOLYC03G118110.3,SOLYC03G082355.1,SOLYC04G082020.3,SOLYC09G010285.1,SOLYC08G006010.3,SOLYC06G068820.3,SOLYC07G053150.3,SOLYC11G069790.2,SOLYC04G008770.3,SOLYC09G091180.3,SOLYC08G007440.2,SOLYC02G072160.3,SOLYC01G066720.3,SOLYC05G053470.3,SOLYC03G083450.1,SOLYC01G088350.3,SOLYC05G053250.3,SOLYC08G067020.3,SOLYC03G096790.3,SOLYC08G006120.3,SOLYC07G009320.3,SOLYC11G…
	Keto_Ripe_vs_MG	up-regulated	GO:BP	cellular amino acid biosynthetic process	GO:0008652	1.07787e-05	4.96743	135	1457	38	13501	SOLYC05G050010.3,SOLYC01G095080.3,SOLYC04G009960.3,SOLYC08G014130.3,SOLYC01G094790.3,SOLYC09G082460.3,SOLYC07G065340.1,SOLYC12G089210.2,SOLYC10G007050.3,SOLYC10G012370.3,SOLYC03G005730.3,SOLYC06G006100.3,SOLYC10G006400.3,SOLYC11G066890.1,SOLYC06G076510.3,SOLYC09G082650.3,SOLYC08G065490.3,SOLYC05G009030.3,SOLYC01G091190.3,SOLYC07G017610.3,SOLYC10G079730.2,SOLYC07G063040.3,SOLYC05G012270.3,SOLYC09G…
	Keto_Ripe_vs_MG	up-regulated	GO:BP	plastid organization	GO:0009657	2.04095e-05	4.69017	90	1457	29	13501	SOLYC02G081550.3,SOLYC04G005630.3,SOLYC01G067530.3,SOLYC10G081650.2,SOLYC02G005200.3,SOLYC08G007010.3,SOLYC01G103700.3,SOLYC04G078850.3,SOLYC05G012100.3,SOLYC09G091830.3,SOLYC04G082250.3,SOLYC02G088350.3,SOLYC01G081490.3,SOLYC04G056540.3,SOLYC08G074560.3,SOLYC06G048540.3,SOLYC11G010610.2,SOLYC08G042080.3,SOLYC08G042050.3,SOLYC03G007500.3,SOLYC03G120510.1,SOLYC01G109260.3,SOLYC04G072500.1,SOLYC04G…
	Keto_Ripe_vs_MG	up-regulated	GO:BP	metallo-sulfur cluster assembly	GO:0031163	4.70904e-05	4.32707	26	1457	14	13501	SOLYC02G080440.3,SOLYC08G007010.3,SOLYC01G103710.3,SOLYC03G031700.3,SOLYC01G100410.3,SOLYC07G053150.3,SOLYC02G091900.3,SOLYC01G079220.3,SOLYC05G051700.3,SOLYC03G119420.3,SOLYC11G006920.2,SOLYC11G007120.2,SOLYC12G096690.2,SOLYC03G112900.3
	Keto_Ripe_vs_MG	up-regulated	GO:BP	iron-sulfur cluster assembly	GO:0016226	4.70904e-05	4.32707	26	1457	14	13501	SOLYC02G080440.3,SOLYC08G007010.3,SOLYC01G103710.3,SOLYC03G031700.3,SOLYC01G100410.3,SOLYC07G053150.3,SOLYC02G091900.3,SOLYC01G079220.3,SOLYC05G051700.3,SOLYC03G119420.3,SOLYC11G006920.2,SOLYC11G007120.2,SOLYC12G096690.2,SOLYC03G112900.3
	Keto_Ripe_vs_MG	up-regulated	GO:BP	organic acid biosynthetic process	GO:0016053	4.99116e-05	4.3018	322	1457	67	13501	SOLYC06G053900.3,SOLYC12G088220.2,SOLYC05G050010.3,SOLYC05G009270.3,SOLYC01G006540.3,SOLYC01G095080.3,SOLYC10G038080.2,SOLYC11G072310.2,SOLYC01G104210.2,SOLYC04G009960.3,SOLYC08G014130.3,SOLYC01G094790.3,SOLYC03G097470.3,SOLYC09G082460.3,SOLYC11G008680.2,SOLYC07G065340.1,SOLYC12G089210.2,SOLYC02G036300.3,SOLYC10G007050.3,SOLYC10G012370.3,SOLYC12G056940.2,SOLYC03G005730.3,SOLYC06G006100.3,SOLYC01G…
	Keto_Ripe_vs_MG	up-regulated	GO:BP	response to temperature stimulus	GO:0009266	8.97351e-05	4.04704	151	1457	39	13501	SOLYC01G098070.1,SOLYC09G082670.3,SOLYC01G104740.3,SOLYC09G075950.1,SOLYC02G062390.3,SOLYC11G071830.2,SOLYC11G066100.2,SOLYC09G015020.1,SOLYC11G020330.1,SOLYC02G088610.3,SOLYC03G123540.3,SOLYC09G005120.3,SOLYC12G007070.2,SOLYC01G102960.3,SOLYC02G090820.3,SOLYC08G062340.3,SOLYC03G097120.3,SOLYC06G053960.3,SOLYC09G091830.3,SOLYC01G106210.3,SOLYC08G062450.1,SOLYC03G006000.3,SOLYC02G079930.3,SOLYC01G…
	Keto_Ripe_vs_MG	up-regulated	GO:BP	chloroplast organization	GO:0009658	0.000356114	3.44841	75	1457	24	13501	SOLYC04G005630.3,SOLYC01G067530.3,SOLYC02G005200.3,SOLYC01G103700.3,SOLYC04G078850.3,SOLYC05G012100.3,SOLYC09G091830.3,SOLYC02G088350.3,SOLYC01G081490.3,SOLYC04G056540.3,SOLYC08G074560.3,SOLYC11G010610.2,SOLYC08G042080.3,SOLYC08G042050.3,SOLYC03G007500.3,SOLYC03G120510.1,SOLYC01G109260.3,SOLYC04G072500.1,SOLYC04G081070.3,SOLYC03G098610.3,SOLYC08G079620.3,SOLYC11G020300.2,SOLYC09G056160.3,SOLYC01G…
	Keto_Ripe_vs_MG	up-regulated	GO:BP	response to salt stress	GO:0009651	0.00039384	3.40468	91	1457	27	13501	SOLYC09G011470.3,SOLYC09G015020.1,SOLYC11G020330.1,SOLYC03G123540.3,SOLYC01G102960.3,SOLYC01G067710.3,SOLYC08G062340.3,SOLYC01G098190.3,SOLYC11G007200.2,SOLYC08G062450.1,SOLYC09G074510.3,SOLYC04G014480.3,SOLYC02G093600.3,SOLYC01G067740.3,SOLYC03G062890.3,SOLYC06G034020.3,SOLYC08G042050.3,SOLYC06G036305.1,SOLYC11G006770.2,SOLYC05G018520.3,SOLYC02G078550.3,SOLYC05G047690.3,SOLYC01G091650.3,SOLYC04G…
	Keto_Ripe_vs_MG	up-regulated	GO:BP	RNA splicing	GO:0008380	0.000754627	3.12227	157	1457	38	13501	SOLYC04G009230.3,SOLYC11G010310.2,SOLYC09G010285.1,SOLYC05G018233.1,SOLYC03G025700.1,SOLYC06G068280.3,SOLYC02G068480.3,SOLYC05G054880.3,SOLYC03G117940.3,SOLYC02G014870.3,SOLYC07G017490.3,SOLYC08G042050.3,SOLYC08G078430.3,SOLYC08G069080.3,SOLYC07G065800.3,SOLYC03G120510.1,SOLYC01G105140.3,SOLYC01G099810.3,SOLYC04G014210.3,SOLYC01G067830.3,SOLYC12G010340.2,SOLYC08G074420.3,SOLYC06G008860.3,SOLYC09G…
	Keto_Ripe_vs_MG	up-regulated	GO:BP	sulfur compound biosynthetic process	GO:0044272	0.000828723	3.08159	73	1457	23	13501	SOLYC01G094790.3,SOLYC08G081010.3,SOLYC09G082460.3,SOLYC07G065340.1,SOLYC10G007050.3,SOLYC01G067890.3,SOLYC10G012370.3,SOLYC07G054540.3,SOLYC06G051080.3,SOLYC09G082650.3,SOLYC04G008590.3,SOLYC12G099700.2,SOLYC06G073470.3,SOLYC09G014300.3,SOLYC12G009400.2,SOLYC10G079730.2,SOLYC07G063040.3,SOLYC01G009180.3,SOLYC12G009410.2,SOLYC09G065520.3,SOLYC08G063080.3,SOLYC12G008780.2,SOLYC09G082630.3
	Keto_Ripe_vs_MG	up-regulated	GO:BP	response to osmotic stress	GO:0006970	0.000988034	3.00523	106	1457	29	13501	SOLYC09G011470.3,SOLYC09G015020.1,SOLYC11G020330.1,SOLYC03G123540.3,SOLYC01G102960.3,SOLYC01G067710.3,SOLYC08G062340.3,SOLYC01G098190.3,SOLYC11G007200.2,SOLYC08G062450.1,SOLYC09G074510.3,SOLYC04G014480.3,SOLYC02G093600.3,SOLYC01G067740.3,SOLYC03G062890.3,SOLYC06G034020.3,SOLYC08G042050.3,SOLYC06G036305.1,SOLYC07G017800.3,SOLYC11G006770.2,SOLYC05G018520.3,SOLYC02G078550.3,SOLYC05G047690.3,SOLYC03G…
	Keto_Ripe_vs_MG	up-regulated	GO:BP	sulfur amino acid biosynthetic process	GO:0000097	0.00116611	2.93326	24	1457	12	13501	SOLYC01G094790.3,SOLYC09G082460.3,SOLYC07G065340.1,SOLYC10G007050.3,SOLYC10G012370.3,SOLYC09G082650.3,SOLYC10G079730.2,SOLYC07G063040.3,SOLYC01G009180.3,SOLYC09G065520.3,SOLYC12G008780.2,SOLYC09G082630.3
	Keto_Ripe_vs_MG	up-regulated	GO:BP	lipid biosynthetic process	GO:0008610	0.00180569	2.74336	396	1457	73	13501	SOLYC06G053900.3,SOLYC05G009270.3,SOLYC02G038740.3,SOLYC01G088400.3,SOLYC10G018140.2,SOLYC01G006540.3,SOLYC11G072310.2,SOLYC01G104210.2,SOLYC02G089160.3,SOLYC01G095930.3,SOLYC04G079960.1,SOLYC03G097470.3,SOLYC06G074240.2,SOLYC11G008680.2,SOLYC08G007790.3,SOLYC05G021390.3,SOLYC02G036300.3,SOLYC01G009010.3,SOLYC10G081900.2,SOLYC06G051750.3,SOLYC07G061990.3,SOLYC04G056390.3,SOLYC01G097810.3,SOLYC10G…
	Keto_Ripe_vs_MG	up-regulated	GO:BP	response to reactive oxygen species	GO:0000302	0.00353994	2.451	53	1457	18	13501	SOLYC09G075950.1,SOLYC09G015020.1,SOLYC11G020330.1,SOLYC03G123540.3,SOLYC01G102960.3,SOLYC08G079830.3,SOLYC12G010320.2,SOLYC08G062340.3,SOLYC07G053150.3,SOLYC06G060260.3,SOLYC08G062450.1,SOLYC09G074510.3,SOLYC04G014480.3,SOLYC02G093600.3,SOLYC01G067740.3,SOLYC03G062890.3,SOLYC06G071430.3,SOLYC10G080080.2
	Keto_Ripe_vs_MG	up-regulated	GO:BP	cellular component assembly	GO:0022607	0.00422533	2.37414	566	1457	95	13501	SOLYC06G050870.3,SOLYC09G015020.1,SOLYC07G017500.3,SOLYC11G020330.1,SOLYC03G118110.3,SOLYC03G123540.3,SOLYC01G102960.3,SOLYC02G005200.3,SOLYC06G062690.3,SOLYC02G080440.3,SOLYC08G007010.3,SOLYC08G062340.3,SOLYC03G121840.3,SOLYC01G103710.3,SOLYC03G123730.3,SOLYC01G106090.3,SOLYC07G063570.3,SOLYC03G031700.3,SOLYC01G109130.3,SOLYC04G072160.3,SOLYC08G006010.3,SOLYC01G100410.3,SOLYC07G053150.3,SOLYC11G…
	Keto_Ripe_vs_MG	up-regulated	GO:BP	protein transmembrane import into intracellular organelle	GO:0044743	0.00442227	2.35436	35	1457	14	13501	SOLYC06G072330.3,SOLYC03G082355.1,SOLYC04G082020.3,SOLYC06G068820.3,SOLYC04G008770.3,SOLYC09G091180.3,SOLYC06G071470.3,SOLYC03G114330.3,SOLYC05G053470.3,SOLYC05G053250.3,SOLYC08G006120.3,SOLYC07G064930.3,SOLYC10G006020.3,SOLYC08G077440.3
	Keto_Ripe_vs_MG	up-regulated	GO:BP	intracellular protein transmembrane transport	GO:0065002	0.00462602	2.33479	49	1457	17	13501	SOLYC06G072330.3,SOLYC03G082355.1,SOLYC04G082020.3,SOLYC06G068820.3,SOLYC04G008770.3,SOLYC09G091180.3,SOLYC06G071470.3,SOLYC03G114330.3,SOLYC07G006520.3,SOLYC05G053470.3,SOLYC05G053250.3,SOLYC08G006120.3,SOLYC11G020300.2,SOLYC07G064930.3,SOLYC10G006020.3,SOLYC08G077440.3,SOLYC09G013100.3
	Keto_Ripe_vs_MG	up-regulated	GO:BP	RNA splicing, via transesterification reactions	GO:0000375	0.00491126	2.30881	138	1457	33	13501	SOLYC04G009230.3,SOLYC11G010310.2,SOLYC09G010285.1,SOLYC05G018233.1,SOLYC06G068280.3,SOLYC02G068480.3,SOLYC05G054880.3,SOLYC03G117940.3,SOLYC02G014870.3,SOLYC08G042050.3,SOLYC08G078430.3,SOLYC08G069080.3,SOLYC07G065800.3,SOLYC03G120510.1,SOLYC01G105140.3,SOLYC01G099810.3,SOLYC04G014210.3,SOLYC01G067830.3,SOLYC12G010340.2,SOLYC08G074420.3,SOLYC06G008860.3,SOLYC09G083350.3,SOLYC09G008470.3,SOLYC03G…
	Keto_Ripe_vs_MG	up-regulated	GO:BP	RNA splicing, via transesterification reactions with bulged adenosine as nucleophile	GO:0000377	0.00491126	2.30881	138	1457	33	13501	SOLYC04G009230.3,SOLYC11G010310.2,SOLYC09G010285.1,SOLYC05G018233.1,SOLYC06G068280.3,SOLYC02G068480.3,SOLYC05G054880.3,SOLYC03G117940.3,SOLYC02G014870.3,SOLYC08G042050.3,SOLYC08G078430.3,SOLYC08G069080.3,SOLYC07G065800.3,SOLYC03G120510.1,SOLYC01G105140.3,SOLYC01G099810.3,SOLYC04G014210.3,SOLYC01G067830.3,SOLYC12G010340.2,SOLYC08G074420.3,SOLYC06G008860.3,SOLYC09G083350.3,SOLYC09G008470.3,SOLYC03G…
	Keto_Ripe_vs_MG	up-regulated	GO:BP	organophosphate biosynthetic process	GO:0090407	0.00601235	2.22096	269	1457	53	13501	SOLYC04G080250.3,SOLYC05G050570.3,SOLYC08G007790.3,SOLYC01G009010.3,SOLYC08G008340.3,SOLYC04G056390.3,SOLYC01G080210.3,SOLYC01G067890.3,SOLYC07G005580.3,SOLYC08G077200.3,SOLYC11G012410.2,SOLYC12G013560.2,SOLYC03G120090.1,SOLYC04G054740.3,SOLYC01G081300.3,SOLYC07G006330.2,SOLYC01G065720.3,SOLYC04G008590.3,SOLYC01G109300.3,SOLYC07G066480.3,SOLYC11G006340.2,SOLYC06G066000.2,SOLYC06G081980.1,SOLYC12G…
	Keto_Ripe_vs_MG	up-regulated	GO:BP	cellular lipid metabolic process	GO:0044255	0.00819291	2.08656	471	1457	81	13501	SOLYC06G053900.3,SOLYC05G009270.3,SOLYC02G038740.3,SOLYC04G054830.3,SOLYC01G006540.3,SOLYC03G005020.3,SOLYC11G072310.2,SOLYC06G059720.3,SOLYC01G104210.2,SOLYC01G095930.3,SOLYC11G042460.2,SOLYC04G079960.1,SOLYC03G097470.3,SOLYC06G074240.2,SOLYC11G008680.2,SOLYC08G007790.3,SOLYC02G063490.3,SOLYC02G036300.3,SOLYC01G009010.3,SOLYC10G081900.2,SOLYC07G061990.3,SOLYC04G056390.3,SOLYC01G097810.3,SOLYC10G…
	Keto_Ripe_vs_MG	up-regulated	GO:BP	protein transmembrane transport	GO:0071806	0.00852131	2.06949	51	1457	17	13501	SOLYC06G072330.3,SOLYC03G082355.1,SOLYC04G082020.3,SOLYC06G068820.3,SOLYC04G008770.3,SOLYC09G091180.3,SOLYC06G071470.3,SOLYC03G114330.3,SOLYC07G006520.3,SOLYC05G053470.3,SOLYC05G053250.3,SOLYC08G006120.3,SOLYC11G020300.2,SOLYC07G064930.3,SOLYC10G006020.3,SOLYC08G077440.3,SOLYC09G013100.3
	Keto_Ripe_vs_MG	up-regulated	GO:BP	mitochondrial respiratory chain complex assembly	GO:0033108	0.00914749	2.0387	24	1457	11	13501	SOLYC06G050870.3,SOLYC03G118110.3,SOLYC08G007440.2,SOLYC02G072160.3,SOLYC01G066720.3,SOLYC03G083450.1,SOLYC01G088350.3,SOLYC08G067020.3,SOLYC11G070030.2,SOLYC03G117900.3,SOLYC01G109620.3
	Keto_Ripe_vs_MG	up-regulated	GO:BP	metabolic process	GO:0008152	0.00935446	2.02898	9049	1457	1047	13501	SOLYC00G107050.1,SOLYC01G098070.1,SOLYC02G065270.1,SOLYC05G005680.3,SOLYC10G008245.1,SOLYC12G055730.2,SOLYC02G065260.3,SOLYC08G066260.3,SOLYC03G083920.1,SOLYC06G053900.3,SOLYC05G046340.2,SOLYC12G088220.2,SOLYC02G077790.1,SOLYC05G050010.3,SOLYC09G010210.3,SOLYC08G066250.3,SOLYC05G009270.3,SOLYC02G038740.3,SOLYC01G080410.3,SOLYC08G013680.3,SOLYC01G088400.3,SOLYC04G054830.3,SOLYC02G065280.3,SOLYC10G…
	Keto_Ripe_vs_MG	up-regulated	GO:BP	sulfur amino acid metabolic process	GO:0000096	0.00945468	2.02435	37	1457	14	13501	SOLYC01G094790.3,SOLYC09G082460.3,SOLYC07G065340.1,SOLYC10G007050.3,SOLYC10G012370.3,SOLYC05G055000.3,SOLYC09G082650.3,SOLYC10G079730.2,SOLYC07G063040.3,SOLYC07G066580.3,SOLYC01G009180.3,SOLYC09G065520.3,SOLYC12G008780.2,SOLYC09G082630.3
	Keto_Ripe_vs_MG	up-regulated	GO:BP	organonitrogen compound catabolic process	GO:1901565	0.0121858	1.91415	558	1457	92	13501	SOLYC04G080250.3,SOLYC04G015340.3,SOLYC08G080100.3,SOLYC02G081550.3,SOLYC11G042460.2,SOLYC04G009960.3,SOLYC07G042930.3,SOLYC02G078390.3,SOLYC01G088090.3,SOLYC08G067300.1,SOLYC11G066620.2,SOLYC07G048120.3,SOLYC05G015520.3,SOLYC01G080690.3,SOLYC07G063650.3,SOLYC08G069050.3,SOLYC10G006290.3,SOLYC03G123730.3,SOLYC07G043590.3,SOLYC09G055260.3,SOLYC02G076710.3,SOLYC12G099310.2,SOLYC03G031750.2,SOLYC03G…
	Keto_Ripe_vs_MG	up-regulated	GO:BP	cellular response to light stimulus	GO:0071482	0.0167263	1.7766	34	1457	13	13501	SOLYC04G053130.3,SOLYC07G042930.3,SOLYC10G085040.1,SOLYC02G070390.3,SOLYC08G061130.3,SOLYC05G053410.3,SOLYC01G081490.3,SOLYC02G021650.3,SOLYC01G067740.3,SOLYC03G062890.3,SOLYC09G008040.3,SOLYC10G044670.2,SOLYC09G031610.3
	Keto_Ripe_vs_MG	up-regulated	GO:BP	methionine biosynthetic process	GO:0009086	0.0186287	1.72982	14	1457	8	13501	SOLYC09G082460.3,SOLYC10G007050.3,SOLYC09G082650.3,SOLYC10G079730.2,SOLYC07G063040.3,SOLYC01G009180.3,SOLYC09G065520.3,SOLYC09G082630.3
	Keto_Ripe_vs_MG	up-regulated	GO:BP	protein import	GO:0017038	0.0202134	1.69436	70	1457	20	13501	SOLYC06G072330.3,SOLYC03G082355.1,SOLYC04G082020.3,SOLYC06G068820.3,SOLYC04G008770.3,SOLYC09G091180.3,SOLYC06G071470.3,SOLYC03G114330.3,SOLYC05G053470.3,SOLYC05G053250.3,SOLYC08G006120.3,SOLYC11G011790.2,SOLYC11G020300.2,SOLYC07G064930.3,SOLYC01G060470.3,SOLYC10G006020.3,SOLYC01G080840.3,SOLYC07G047860.3,SOLYC08G077440.3,SOLYC09G013100.3
	Keto_Ripe_vs_MG	up-regulated	GO:BP	organophosphate metabolic process	GO:0019637	0.021179	1.67409	461	1457	78	13501	SOLYC02G038740.3,SOLYC04G054830.3,SOLYC04G080250.3,SOLYC05G050570.3,SOLYC08G007790.3,SOLYC10G083720.2,SOLYC01G009010.3,SOLYC08G008340.3,SOLYC04G056390.3,SOLYC01G080210.3,SOLYC01G067890.3,SOLYC12G098920.2,SOLYC11G010450.2,SOLYC07G005580.3,SOLYC11G008380.2,SOLYC11G005900.2,SOLYC08G077200.3,SOLYC11G012410.2,SOLYC12G013560.2,SOLYC03G120090.1,SOLYC04G054740.3,SOLYC01G081300.3,SOLYC12G056530.2,SOLYC04G…
	Keto_Ripe_vs_MG	up-regulated	GO:BP	autophagosome assembly	GO:0000045	0.0237503	1.62433	18	1457	9	13501	SOLYC08G006010.3,SOLYC11G005660.2,SOLYC07G049260.3,SOLYC03G096790.3,SOLYC04G015350.3,SOLYC02G065180.3,SOLYC12G049310.2,SOLYC06G072980.3,SOLYC02G081140.3
	Keto_Ripe_vs_MG	up-regulated	GO:BP	autophagosome organization	GO:1905037	0.0237503	1.62433	18	1457	9	13501	SOLYC08G006010.3,SOLYC11G005660.2,SOLYC07G049260.3,SOLYC03G096790.3,SOLYC04G015350.3,SOLYC02G065180.3,SOLYC12G049310.2,SOLYC06G072980.3,SOLYC02G081140.3
	Keto_Ripe_vs_MG	up-regulated	GO:BP	pigment metabolic process	GO:0042440	0.025321	1.59652	71	1457	20	13501	SOLYC08G080100.3,SOLYC01G088090.3,SOLYC06G074240.2,SOLYC04G056390.3,SOLYC01G097810.3,SOLYC10G081650.2,SOLYC03G123760.3,SOLYC01G006280.3,SOLYC08G074560.3,SOLYC04G015750.3,SOLYC07G024000.3,SOLYC12G009470.2,SOLYC01G103450.3,SOLYC07G066470.3,SOLYC01G106390.3,SOLYC03G123880.3,SOLYC01G110520.3,SOLYC07G054210.3,SOLYC01G080860.3,SOLYC06G048730.3
	Keto_Ripe_vs_MG	up-regulated	GO:BP	lipid metabolic process	GO:0006629	0.0253871	1.59539	699	1457	109	13501	SOLYC02G065270.1,SOLYC12G055730.2,SOLYC06G053900.3,SOLYC05G009270.3,SOLYC02G038740.3,SOLYC01G088400.3,SOLYC04G054830.3,SOLYC02G065280.3,SOLYC10G018140.2,SOLYC01G006540.3,SOLYC04G078800.3,SOLYC03G005020.3,SOLYC11G072310.2,SOLYC06G059720.3,SOLYC01G104210.2,SOLYC02G089160.3,SOLYC01G095930.3,SOLYC11G042460.2,SOLYC04G079960.1,SOLYC03G097470.3,SOLYC06G074240.2,SOLYC11G008680.2,SOLYC08G007790.3,SOLYC02G…
	Keto_Ripe_vs_MG	up-regulated	GO:BP	process utilizing autophagic mechanism	GO:0061919	0.027198	1.56546	45	1457	15	13501	SOLYC08G078820.3,SOLYC08G006010.3,SOLYC10G084050.2,SOLYC11G005660.2,SOLYC07G049260.3,SOLYC04G008620.3,SOLYC03G096790.3,SOLYC04G015350.3,SOLYC01G081070.3,SOLYC02G065180.3,SOLYC03G053010.3,SOLYC12G049310.2,SOLYC06G072980.3,SOLYC10G044910.2,SOLYC02G081140.3
	Keto_Ripe_vs_MG	up-regulated	GO:BP	autophagy	GO:0006914	0.027198	1.56546	45	1457	15	13501	SOLYC08G078820.3,SOLYC08G006010.3,SOLYC10G084050.2,SOLYC11G005660.2,SOLYC07G049260.3,SOLYC04G008620.3,SOLYC03G096790.3,SOLYC04G015350.3,SOLYC01G081070.3,SOLYC02G065180.3,SOLYC03G053010.3,SOLYC12G049310.2,SOLYC06G072980.3,SOLYC10G044910.2,SOLYC02G081140.3
	Keto_Ripe_vs_MG	up-regulated	GO:BP	macroautophagy	GO:0016236	0.0295823	1.52897	31	1457	12	13501	SOLYC08G006010.3,SOLYC10G084050.2,SOLYC11G005660.2,SOLYC07G049260.3,SOLYC03G096790.3,SOLYC04G015350.3,SOLYC01G081070.3,SOLYC02G065180.3,SOLYC12G049310.2,SOLYC06G072980.3,SOLYC10G044910.2,SOLYC02G081140.3
	Keto_Ripe_vs_MG	up-regulated	GO:BP	cellular metabolic process	GO:0044237	0.0304376	1.51659	7797	1457	911	13501	SOLYC00G107050.1,SOLYC01G098070.1,SOLYC02G065270.1,SOLYC05G005680.3,SOLYC10G008245.1,SOLYC02G065260.3,SOLYC08G066260.3,SOLYC03G083920.1,SOLYC06G053900.3,SOLYC05G046340.2,SOLYC12G088220.2,SOLYC02G077790.1,SOLYC05G050010.3,SOLYC09G010210.3,SOLYC08G066250.3,SOLYC05G009270.3,SOLYC02G038740.3,SOLYC01G080410.3,SOLYC08G013680.3,SOLYC04G054830.3,SOLYC02G065280.3,SOLYC08G067310.1,SOLYC09G082670.3,SOLYC11G…
	Keto_Ripe_vs_MG	up-regulated	GO:BP	response to light stimulus	GO:0009416	0.0353116	1.45208	177	1457	37	13501	SOLYC11G072310.2,SOLYC02G081550.3,SOLYC09G075950.1,SOLYC04G053130.3,SOLYC07G042930.3,SOLYC10G085040.1,SOLYC07G043130.3,SOLYC12G089240.2,SOLYC02G070390.3,SOLYC01G067530.3,SOLYC02G005200.3,SOLYC08G061130.3,SOLYC09G091830.3,SOLYC04G071565.1,SOLYC04G082250.3,SOLYC05G053410.3,SOLYC01G081490.3,SOLYC02G021650.3,SOLYC04G056540.3,SOLYC01G067740.3,SOLYC08G074560.3,SOLYC03G062890.3,SOLYC11G013110.2,SOLYC05G…
	Keto_Ripe_vs_MG	up-regulated	GO:BP	methionine metabolic process	GO:0006555	0.0361381	1.44203	15	1457	8	13501	SOLYC09G082460.3,SOLYC10G007050.3,SOLYC09G082650.3,SOLYC10G079730.2,SOLYC07G063040.3,SOLYC01G009180.3,SOLYC09G065520.3,SOLYC09G082630.3
	Keto_Ripe_vs_MG	up-regulated	GO:BP	cellular response to abiotic stimulus	GO:0071214	0.0363678	1.43928	46	1457	15	13501	SOLYC04G053130.3,SOLYC07G042930.3,SOLYC10G085040.1,SOLYC02G070390.3,SOLYC08G061130.3,SOLYC05G053410.3,SOLYC09G074510.3,SOLYC01G081490.3,SOLYC02G021650.3,SOLYC01G067740.3,SOLYC03G062890.3,SOLYC07G017800.3,SOLYC09G008040.3,SOLYC10G044670.2,SOLYC09G031610.3
	Keto_Ripe_vs_MG	up-regulated	GO:BP	cellular response to environmental stimulus	GO:0104004	0.0363678	1.43928	46	1457	15	13501	SOLYC04G053130.3,SOLYC07G042930.3,SOLYC10G085040.1,SOLYC02G070390.3,SOLYC08G061130.3,SOLYC05G053410.3,SOLYC09G074510.3,SOLYC01G081490.3,SOLYC02G021650.3,SOLYC01G067740.3,SOLYC03G062890.3,SOLYC07G017800.3,SOLYC09G008040.3,SOLYC10G044670.2,SOLYC09G031610.3
	Keto_Ripe_vs_MG	up-regulated	GO:BP	alpha-amino acid biosynthetic process	GO:1901607	0.0381968	1.41797	114	1457	27	13501	SOLYC05G050010.3,SOLYC01G095080.3,SOLYC04G009960.3,SOLYC01G094790.3,SOLYC09G082460.3,SOLYC07G065340.1,SOLYC12G089210.2,SOLYC10G007050.3,SOLYC10G012370.3,SOLYC06G006100.3,SOLYC10G006400.3,SOLYC11G066890.1,SOLYC06G076510.3,SOLYC09G082650.3,SOLYC08G065490.3,SOLYC07G017610.3,SOLYC10G079730.2,SOLYC07G063040.3,SOLYC05G012270.3,SOLYC01G009180.3,SOLYC09G065520.3,SOLYC12G008780.2,SOLYC12G010180.2,SOLYC01G…
	Keto_Ripe_vs_MG	up-regulated	GO:BP	cellular response to radiation	GO:0071478	0.0471017	1.32696	37	1457	13	13501	SOLYC04G053130.3,SOLYC07G042930.3,SOLYC10G085040.1,SOLYC02G070390.3,SOLYC08G061130.3,SOLYC05G053410.3,SOLYC01G081490.3,SOLYC02G021650.3,SOLYC01G067740.3,SOLYC03G062890.3,SOLYC09G008040.3,SOLYC10G044670.2,SOLYC09G031610.3
	Keto_Ripe_vs_MG	up-regulated	GO:CC	cytoplasm	GO:0005737	3.81615e-33	32.4184	4161	1224	660	11096	SOLYC05G046340.2,SOLYC02G038740.3,SOLYC08G013680.3,SOLYC12G013700.2,SOLYC06G050870.3,SOLYC10G080880.2,SOLYC01G006540.3,SOLYC07G051880.1,SOLYC07G051870.1,SOLYC10G085280.2,SOLYC06G059720.3,SOLYC02G070020.1,SOLYC04G071260.3,SOLYC01G104210.2,SOLYC08G080100.3,SOLYC03G111720.3,SOLYC02G081550.3,SOLYC09G075440.3,SOLYC04G009960.3,SOLYC09G075950.1,SOLYC12G010200.2,SOLYC06G072330.3,SOLYC04G053130.3,SOLYC02G…
	Keto_Ripe_vs_MG	up-regulated	GO:CC	plastid	GO:0009536	3.85803e-24	23.4136	951	1224	213	11096	SOLYC01G006540.3,SOLYC06G059720.3,SOLYC08G080100.3,SOLYC02G081550.3,SOLYC04G053130.3,SOLYC03G118340.3,SOLYC01G088090.3,SOLYC03G097470.3,SOLYC08G081010.3,SOLYC06G074240.2,SOLYC11G008680.2,SOLYC02G063490.3,SOLYC11G011170.2,SOLYC03G043750.3,SOLYC01G009010.3,SOLYC12G017510.2,SOLYC10G081900.2,SOLYC02G070390.3,SOLYC07G061990.3,SOLYC04G005630.3,SOLYC01G067530.3,SOLYC11G010300.2,SOLYC01G097810.3,SOLYC10G…
	Keto_Ripe_vs_MG	up-regulated	GO:CC	chloroplast	GO:0009507	4.96746e-23	22.3039	923	1224	206	11096	SOLYC01G006540.3,SOLYC06G059720.3,SOLYC08G080100.3,SOLYC02G081550.3,SOLYC04G053130.3,SOLYC03G118340.3,SOLYC01G088090.3,SOLYC03G097470.3,SOLYC08G081010.3,SOLYC06G074240.2,SOLYC11G008680.2,SOLYC02G063490.3,SOLYC11G011170.2,SOLYC03G043750.3,SOLYC01G009010.3,SOLYC12G017510.2,SOLYC10G081900.2,SOLYC02G070390.3,SOLYC07G061990.3,SOLYC04G005630.3,SOLYC01G067530.3,SOLYC11G010300.2,SOLYC01G097810.3,SOLYC10G…
	Keto_Ripe_vs_MG	up-regulated	GO:CC	intracellular anatomical structure	GO:0005622	1.27534e-22	21.8944	6962	1224	927	11096	SOLYC00G107050.1,SOLYC01G098070.1,SOLYC03G110850.1,SOLYC05G025980.2,SOLYC05G046340.2,SOLYC02G038740.3,SOLYC08G013680.3,SOLYC12G013700.2,SOLYC09G082670.3,SOLYC12G006620.2,SOLYC10G079050.2,SOLYC06G050870.3,SOLYC10G080880.2,SOLYC01G006540.3,SOLYC05G012020.3,SOLYC09G075480.3,SOLYC07G051880.1,SOLYC07G051870.1,SOLYC10G085280.2,SOLYC01G102740.3,SOLYC06G059720.3,SOLYC02G070020.1,SOLYC04G071260.3,SOLYC01G…
	Keto_Ripe_vs_MG	up-regulated	GO:CC	intracellular membrane-bounded organelle	GO:0043231	1.57516e-18	17.8027	5195	1224	726	11096	SOLYC00G107050.1,SOLYC01G098070.1,SOLYC03G110850.1,SOLYC02G038740.3,SOLYC12G013700.2,SOLYC09G082670.3,SOLYC10G079050.2,SOLYC06G050870.3,SOLYC10G080880.2,SOLYC01G006540.3,SOLYC05G012020.3,SOLYC10G085280.2,SOLYC01G102740.3,SOLYC06G059720.3,SOLYC02G070020.1,SOLYC01G104210.2,SOLYC01G107830.3,SOLYC04G009450.1,SOLYC08G080100.3,SOLYC05G053330.3,SOLYC02G081550.3,SOLYC01G100460.3,SOLYC01G104740.3,SOLYC09G…
	Keto_Ripe_vs_MG	up-regulated	GO:CC	membrane-bounded organelle	GO:0043227	3.33865e-18	17.4764	5207	1224	726	11096	SOLYC00G107050.1,SOLYC01G098070.1,SOLYC03G110850.1,SOLYC02G038740.3,SOLYC12G013700.2,SOLYC09G082670.3,SOLYC10G079050.2,SOLYC06G050870.3,SOLYC10G080880.2,SOLYC01G006540.3,SOLYC05G012020.3,SOLYC10G085280.2,SOLYC01G102740.3,SOLYC06G059720.3,SOLYC02G070020.1,SOLYC01G104210.2,SOLYC01G107830.3,SOLYC04G009450.1,SOLYC08G080100.3,SOLYC05G053330.3,SOLYC02G081550.3,SOLYC01G100460.3,SOLYC01G104740.3,SOLYC09G…
	Keto_Ripe_vs_MG	up-regulated	GO:CC	mitochondrion	GO:0005739	1.10561e-13	12.9564	635	1224	138	11096	SOLYC06G050870.3,SOLYC06G072330.3,SOLYC01G094790.3,SOLYC10G051120.2,SOLYC03G007430.3,SOLYC03G118110.3,SOLYC07G005410.3,SOLYC03G043750.3,SOLYC03G095960.1,SOLYC01G095420.3,SOLYC04G016250.3,SOLYC11G006750.1,SOLYC09G065900.3,SOLYC10G012370.3,SOLYC03G082355.1,SOLYC04G011350.3,SOLYC02G085350.3,SOLYC03G043850.3,SOLYC09G014930.1,SOLYC04G082020.3,SOLYC07G007300.3,SOLYC10G006290.3,SOLYC01G010760.3,SOLYC11G…
	Keto_Ripe_vs_MG	up-regulated	GO:CC	intracellular organelle	GO:0043229	7.99278e-11	10.0973	5827	1224	760	11096	SOLYC00G107050.1,SOLYC01G098070.1,SOLYC03G110850.1,SOLYC05G025980.2,SOLYC02G038740.3,SOLYC12G013700.2,SOLYC09G082670.3,SOLYC10G079050.2,SOLYC06G050870.3,SOLYC10G080880.2,SOLYC01G006540.3,SOLYC05G012020.3,SOLYC09G075480.3,SOLYC10G085280.2,SOLYC01G102740.3,SOLYC06G059720.3,SOLYC02G070020.1,SOLYC04G071260.3,SOLYC01G104210.2,SOLYC01G107830.3,SOLYC04G009450.1,SOLYC08G080100.3,SOLYC05G053330.3,SOLYC02G…
	Keto_Ripe_vs_MG	up-regulated	GO:CC	organelle	GO:0043226	1.42201e-10	9.8471	5839	1224	760	11096	SOLYC00G107050.1,SOLYC01G098070.1,SOLYC03G110850.1,SOLYC05G025980.2,SOLYC02G038740.3,SOLYC12G013700.2,SOLYC09G082670.3,SOLYC10G079050.2,SOLYC06G050870.3,SOLYC10G080880.2,SOLYC01G006540.3,SOLYC05G012020.3,SOLYC09G075480.3,SOLYC10G085280.2,SOLYC01G102740.3,SOLYC06G059720.3,SOLYC02G070020.1,SOLYC04G071260.3,SOLYC01G104210.2,SOLYC01G107830.3,SOLYC04G009450.1,SOLYC08G080100.3,SOLYC05G053330.3,SOLYC02G…
	Keto_Ripe_vs_MG	up-regulated	GO:CC	plastid stroma	GO:0009532	1.03383e-09	8.98555	206	1224	58	11096	SOLYC06G059720.3,SOLYC11G008680.2,SOLYC12G017510.2,SOLYC02G070390.3,SOLYC01G067530.3,SOLYC09G065900.3,SOLYC08G007010.3,SOLYC05G012100.3,SOLYC01G106090.3,SOLYC05G009530.3,SOLYC09G091830.3,SOLYC06G053480.3,SOLYC09G005620.3,SOLYC10G006400.3,SOLYC04G071565.1,SOLYC05G013670.3,SOLYC11G066890.1,SOLYC09G007560.3,SOLYC07G064950.3,SOLYC08G079660.3,SOLYC01G079220.3,SOLYC12G099110.2,SOLYC03G116570.3,SOLYC05G…
	Keto_Ripe_vs_MG	up-regulated	GO:CC	chloroplast envelope	GO:0009941	2.56016e-09	8.59173	167	1224	50	11096	SOLYC02G081550.3,SOLYC10G081900.2,SOLYC01G067530.3,SOLYC01G097810.3,SOLYC10G081650.2,SOLYC08G005860.3,SOLYC05G009530.3,SOLYC09G091830.3,SOLYC07G005580.3,SOLYC04G082250.3,SOLYC09G007560.3,SOLYC07G064950.3,SOLYC08G079660.3,SOLYC02G088350.3,SOLYC06G076790.1,SOLYC05G009370.3,SOLYC02G091280.3,SOLYC11G065830.2,SOLYC01G100520.3,SOLYC05G008450.3,SOLYC08G042080.3,SOLYC03G117950.3,SOLYC08G042050.3,SOLYC09G…
	Keto_Ripe_vs_MG	up-regulated	GO:CC	chloroplast stroma	GO:0009570	5.22459e-09	8.28195	197	1224	55	11096	SOLYC06G059720.3,SOLYC11G008680.2,SOLYC02G070390.3,SOLYC01G067530.3,SOLYC09G065900.3,SOLYC08G007010.3,SOLYC05G012100.3,SOLYC01G106090.3,SOLYC05G009530.3,SOLYC09G091830.3,SOLYC06G053480.3,SOLYC09G005620.3,SOLYC10G006400.3,SOLYC04G071565.1,SOLYC05G013670.3,SOLYC11G066890.1,SOLYC09G007560.3,SOLYC07G064950.3,SOLYC08G079660.3,SOLYC01G079220.3,SOLYC12G099110.2,SOLYC03G116570.3,SOLYC05G013160.3,SOLYC05G…
	Keto_Ripe_vs_MG	up-regulated	GO:CC	envelope	GO:0031975	3.60232e-08	7.44342	552	1224	110	11096	SOLYC06G050870.3,SOLYC02G081550.3,SOLYC06G072330.3,SOLYC04G053130.3,SOLYC10G051120.2,SOLYC10G081900.2,SOLYC01G067530.3,SOLYC01G097810.3,SOLYC11G006750.1,SOLYC10G081650.2,SOLYC12G056620.2,SOLYC03G082355.1,SOLYC04G010190.1,SOLYC02G085350.3,SOLYC03G043850.3,SOLYC03G007830.3,SOLYC08G005860.3,SOLYC01G010760.3,SOLYC01G106090.3,SOLYC05G009530.3,SOLYC06G068820.3,SOLYC09G091830.3,SOLYC07G005580.3,SOLYC06G…
	Keto_Ripe_vs_MG	up-regulated	GO:CC	organelle envelope	GO:0031967	3.60232e-08	7.44342	552	1224	110	11096	SOLYC06G050870.3,SOLYC02G081550.3,SOLYC06G072330.3,SOLYC04G053130.3,SOLYC10G051120.2,SOLYC10G081900.2,SOLYC01G067530.3,SOLYC01G097810.3,SOLYC11G006750.1,SOLYC10G081650.2,SOLYC12G056620.2,SOLYC03G082355.1,SOLYC04G010190.1,SOLYC02G085350.3,SOLYC03G043850.3,SOLYC03G007830.3,SOLYC08G005860.3,SOLYC01G010760.3,SOLYC01G106090.3,SOLYC05G009530.3,SOLYC06G068820.3,SOLYC09G091830.3,SOLYC07G005580.3,SOLYC06G…
	Keto_Ripe_vs_MG	up-regulated	GO:CC	plastid envelope	GO:0009526	1.5411e-05	4.81217	318	1224	67	11096	SOLYC02G081550.3,SOLYC04G053130.3,SOLYC10G081900.2,SOLYC01G067530.3,SOLYC01G097810.3,SOLYC10G081650.2,SOLYC12G056620.2,SOLYC04G010190.1,SOLYC03G007830.3,SOLYC08G005860.3,SOLYC01G106090.3,SOLYC05G009530.3,SOLYC09G091830.3,SOLYC07G005580.3,SOLYC06G060340.3,SOLYC04G082250.3,SOLYC09G007560.3,SOLYC07G064950.3,SOLYC08G079660.3,SOLYC02G088350.3,SOLYC06G076790.1,SOLYC05G009370.3,SOLYC02G091280.3,SOLYC03G…
	Keto_Ripe_vs_MG	up-regulated	GO:CC	endopeptidase Clp complex	GO:0009368	0.01331	1.87582	6	1224	5	11096	SOLYC02G091280.3,SOLYC05G012620.3,SOLYC01G100520.3,SOLYC08G079620.3,SOLYC10G051310.2
	Keto_Ripe_vs_MG	up-regulated	GO:CC	chloroplastic endopeptidase Clp complex	GO:0009840	0.0222022	1.6536	4	1224	4	11096	SOLYC02G091280.3,SOLYC05G012620.3,SOLYC01G100520.3,SOLYC08G079620.3
	Keto_Ripe_vs_MG	up-regulated	GO:CC	microbody	GO:0042579	0.0266141	1.57489	71	1224	19	11096	SOLYC02G038740.3,SOLYC02G063490.3,SOLYC02G078410.1,SOLYC07G043590.3,SOLYC04G054890.3,SOLYC06G082280.3,SOLYC06G071470.3,SOLYC02G077900.3,SOLYC03G114330.3,SOLYC04G014480.3,SOLYC04G078920.3,SOLYC03G062890.3,SOLYC05G052640.3,SOLYC04G015350.3,SOLYC02G091100.3,SOLYC01G108010.3,SOLYC01G059830.3,SOLYC06G060720.3,SOLYC08G077440.3
	Keto_Ripe_vs_MG	up-regulated	GO:CC	peroxisome	GO:0005777	0.0266141	1.57489	71	1224	19	11096	SOLYC02G038740.3,SOLYC02G063490.3,SOLYC02G078410.1,SOLYC07G043590.3,SOLYC04G054890.3,SOLYC06G082280.3,SOLYC06G071470.3,SOLYC02G077900.3,SOLYC03G114330.3,SOLYC04G014480.3,SOLYC04G078920.3,SOLYC03G062890.3,SOLYC05G052640.3,SOLYC04G015350.3,SOLYC02G091100.3,SOLYC01G108010.3,SOLYC01G059830.3,SOLYC06G060720.3,SOLYC08G077440.3
	Keto_Ripe_vs_MG	up-regulated	GO:CC	catalytic complex	GO:1902494	0.0285064	1.54506	627	1224	98	11096	SOLYC09G083390.2,SOLYC08G066700.3,SOLYC12G017250.2,SOLYC03G115005.1,SOLYC02G070390.3,SOLYC03G120690.3,SOLYC11G006750.1,SOLYC01G080690.3,SOLYC04G011350.3,SOLYC02G085350.3,SOLYC05G012100.3,SOLYC03G123730.3,SOLYC01G106090.3,SOLYC02G080180.1,SOLYC04G072880.3,SOLYC09G091830.3,SOLYC01G008200.3,SOLYC11G008380.2,SOLYC04G081650.3,SOLYC08G078600.3,SOLYC12G089000.2,SOLYC04G076580.3,SOLYC08G081280.3,SOLYC05G…
	Keto_Ripe_vs_MG	up-regulated	GO:CC	organelle inner membrane	GO:0019866	0.0410325	1.38687	180	1224	36	11096	SOLYC06G050870.3,SOLYC06G072330.3,SOLYC10G051120.2,SOLYC01G067530.3,SOLYC11G006750.1,SOLYC03G082355.1,SOLYC02G085350.3,SOLYC03G043850.3,SOLYC06G068820.3,SOLYC02G088350.3,SOLYC05G012150.3,SOLYC09G011920.3,SOLYC01G066720.3,SOLYC08G042080.3,SOLYC12G005060.1,SOLYC08G076450.3,SOLYC01G088350.3,SOLYC08G067020.3,SOLYC08G006120.3,SOLYC04G081070.3,SOLYC03G098610.3,SOLYC07G009320.3,SOLYC11G070030.2,SOLYC11G…
	Keto_Ripe_vs_MG	up-regulated	GO:CC	mitochondrial envelope	GO:0005740	0.0436922	1.3596	194	1224	38	11096	SOLYC06G050870.3,SOLYC06G072330.3,SOLYC10G051120.2,SOLYC11G006750.1,SOLYC03G082355.1,SOLYC02G085350.3,SOLYC03G043850.3,SOLYC01G010760.3,SOLYC06G068820.3,SOLYC05G012150.3,SOLYC09G011920.3,SOLYC01G066720.3,SOLYC12G005060.1,SOLYC10G074700.2,SOLYC03G119420.3,SOLYC08G076450.3,SOLYC01G088350.3,SOLYC08G067020.3,SOLYC07G063160.2,SOLYC08G006120.3,SOLYC07G009320.3,SOLYC09G031680.2,SOLYC11G070030.2,SOLYC01G…
	Keto_Ripe_vs_MG	up-regulated	KEGG	Biosynthesis of cofactors	KEGG:01240	0.00920239	2.0361	151	415	42	2501	SOLYC05G046340.2,SOLYC12G088220.2,SOLYC08G081010.3,SOLYC05G050570.3,SOLYC03G043750.3,SOLYC11G010300.2,SOLYC02G078410.1,SOLYC08G081030.1,SOLYC01G006280.3,SOLYC07G054540.3,SOLYC02G091510.3,SOLYC11G012410.2,SOLYC01G011510.3,SOLYC03G083550.1,SOLYC10G006650.3,SOLYC07G045050.3,SOLYC03G120090.1,SOLYC12G019010.2,SOLYC02G086560.3,SOLYC04G056540.3,SOLYC09G011220.3,SOLYC08G065490.3,SOLYC07G049570.3,SOLYC06G…
	Keto_Ripe_vs_MG	up-regulated	KEGG	Sulfur metabolism	KEGG:00920	0.0404738	1.39283	18	415	9	2501	SOLYC01G094790.3,SOLYC03G031620.3,SOLYC10G012370.3,SOLYC02G032860.3,SOLYC12G013560.2,SOLYC11G065620.2,SOLYC07G066580.3,SOLYC12G008780.2,SOLYC03G005260.3
	Keto_Ripe_vs_MG	up-regulated	KEGG	Biosynthesis of amino acids	KEGG:01230	0.048526	1.31403	124	415	34	2501	SOLYC12G088220.2,SOLYC10G038080.2,SOLYC04G009960.3,SOLYC01G094790.3,SOLYC12G089210.2,SOLYC10G012370.3,SOLYC11G010450.2,SOLYC06G006100.3,SOLYC10G006400.3,SOLYC11G066890.1,SOLYC06G076510.3,SOLYC06G073280.3,SOLYC12G095880.2,SOLYC08G065490.3,SOLYC05G009030.3,SOLYC06G060790.1,SOLYC09G009260.3,SOLYC01G091190.3,SOLYC01G005560.3,SOLYC09G008840.3,SOLYC01G097460.3,SOLYC08G041870.3,SOLYC05G012270.3,SOLYC09G…
Control	Control_Ripe_vs_MG	down-regulated	GO:MF	catalytic activity	GO:0003824	8.80506e-16	15.0553	8412	2678	1511	17255	SOLYC08G077180.3,SOLYC09G014770.3,SOLYC08G078320.3,SOLYC04G009200.3,SOLYC12G015860.2,SOLYC01G104040.3,SOLYC04G015270.3,SOLYC06G030540.3,SOLYC07G063130.3,SOLYC01G102940.3,SOLYC12G044940.2,SOLYC06G005150.3,SOLYC02G021220.1,SOLYC03G007170.3,SOLYC01G068270.3,SOLYC05G013920.3,SOLYC12G011160.2,SOLYC03G121910.1,SOLYC12G098570.2,SOLYC12G008360.2,SOLYC10G008110.3,SOLYC01G111560.3,SOLYC03G033540.3,SOLYC10G…
	Control_Ripe_vs_MG	down-regulated	GO:MF	transferase activity	GO:0016740	1.96204e-09	8.70729	3306	2678	643	17255	SOLYC08G077180.3,SOLYC08G078320.3,SOLYC04G009200.3,SOLYC12G015860.2,SOLYC01G104040.3,SOLYC04G015270.3,SOLYC06G030540.3,SOLYC07G063130.3,SOLYC01G102940.3,SOLYC01G068270.3,SOLYC12G098570.2,SOLYC12G008360.2,SOLYC03G033540.3,SOLYC10G007500.3,SOLYC02G021590.3,SOLYC11G066320.2,SOLYC10G085000.2,SOLYC01G073750.3,SOLYC09G091990.3,SOLYC01G103950.3,SOLYC05G052500.3,SOLYC03G120760.3,SOLYC04G005430.3,SOLYC04G…
	Control_Ripe_vs_MG	down-regulated	GO:MF	chlorophyll binding	GO:0016168	2.49834e-08	7.60235	42	2678	25	17255	SOLYC12G009200.2,SOLYC11G045260.1,SOLYC00G230070.1,SOLYC12G027550.1,SOLYC12G038080.1,SOLYC09G014520.3,SOLYC12G033060.2,SOLYC10G061830.2,SOLYC10G047410.1,SOLYC09G055950.1,SOLYC12G011450.2,SOLYC12G011280.2,SOLYC11G013780.1,SOLYC10G017940.1,SOLYC01G105050.3,SOLYC01G105030.3,SOLYC03G005760.1,SOLYC10G006230.3,SOLYC10G007690.3,SOLYC05G056070.3,SOLYC07G063600.3,SOLYC05G056050.3,SOLYC03G115900.3,SOLYC12G…
	Control_Ripe_vs_MG	down-regulated	GO:MF	transmembrane transporter activity	GO:0022857	7.69005e-08	7.11407	1123	2678	251	17255	SOLYC01G111980.3,SOLYC04G050040.3,SOLYC04G078250.3,SOLYC01G109460.3,SOLYC04G025990.3,SOLYC08G008210.3,SOLYC07G032080.3,SOLYC10G006010.3,SOLYC01G005020.3,SOLYC12G056640.2,SOLYC11G062190.2,SOLYC04G071880.3,SOLYC08G082080.3,SOLYC02G082080.1,SOLYC08G080200.3,SOLYC12G019690.2,SOLYC12G010690.2,SOLYC04G080460.3,SOLYC01G103760.3,SOLYC06G009130.3,SOLYC01G057770.3,SOLYC09G065595.1,SOLYC03G096380.3,SOLYC11G…
	Control_Ripe_vs_MG	down-regulated	GO:MF	transporter activity	GO:0005215	1.70978e-07	6.76706	1159	2678	256	17255	SOLYC06G083810.3,SOLYC01G111980.3,SOLYC04G050040.3,SOLYC04G078250.3,SOLYC01G109460.3,SOLYC04G025990.3,SOLYC08G008210.3,SOLYC07G032080.3,SOLYC10G006010.3,SOLYC01G005020.3,SOLYC12G056640.2,SOLYC11G062190.2,SOLYC04G071880.3,SOLYC08G082080.3,SOLYC02G082080.1,SOLYC08G080200.3,SOLYC12G019690.2,SOLYC12G010690.2,SOLYC04G080460.3,SOLYC01G103760.3,SOLYC06G009130.3,SOLYC01G057770.3,SOLYC09G065595.1,SOLYC03G…
	Control_Ripe_vs_MG	down-regulated	GO:MF	glycosyltransferase activity	GO:0016757	9.82879e-07	6.0075	533	2678	134	17255	SOLYC01G104040.3,SOLYC04G015270.3,SOLYC12G008360.2,SOLYC11G066320.2,SOLYC01G073750.3,SOLYC04G008310.2,SOLYC09G009190.3,SOLYC03G046470.3,SOLYC11G068830.2,SOLYC04G064670.3,SOLYC06G071160.3,SOLYC09G008050.3,SOLYC08G068430.3,SOLYC02G087550.3,SOLYC08G079040.1,SOLYC04G010290.3,SOLYC08G006640.3,SOLYC12G005880.2,SOLYC12G008340.2,SOLYC09G061860.3,SOLYC09G011860.3,SOLYC02G091350.3,SOLYC01G112210.3,SOLYC01G…
	Control_Ripe_vs_MG	down-regulated	GO:MF	cytoskeletal protein binding	GO:0008092	3.46621e-06	5.46015	201	2678	63	17255	SOLYC11G010560.2,SOLYC05G054260.3,SOLYC05G017980.3,SOLYC01G005080.3,SOLYC09G010440.3,SOLYC09G090110.3,SOLYC07G064970.3,SOLYC02G078640.3,SOLYC01G097040.3,SOLYC10G006820.3,SOLYC01G005310.3,SOLYC03G114760.3,SOLYC07G063590.3,SOLYC03G120810.3,SOLYC01G111380.3,SOLYC01G066820.3,SOLYC09G082510.3,SOLYC01G098080.3,SOLYC06G060140.3,SOLYC12G099540.2,SOLYC06G073110.3,SOLYC02G084390.3,SOLYC08G079710.3,SOLYC12G…
	Control_Ripe_vs_MG	down-regulated	GO:MF	microtubule binding	GO:0008017	5.70742e-06	5.24356	114	2678	42	17255	SOLYC11G010560.2,SOLYC05G054260.3,SOLYC05G017980.3,SOLYC01G005080.3,SOLYC07G064970.3,SOLYC02G078640.3,SOLYC01G005310.3,SOLYC03G114760.3,SOLYC03G120810.3,SOLYC01G066820.3,SOLYC01G098080.3,SOLYC06G060140.3,SOLYC12G099540.2,SOLYC06G073110.3,SOLYC02G084390.3,SOLYC08G079710.3,SOLYC01G096680.3,SOLYC02G062330.2,SOLYC04G077540.3,SOLYC04G008290.3,SOLYC07G064030.3,SOLYC02G068340.3,SOLYC01G098985.1,SOLYC12G…
	Control_Ripe_vs_MG	down-regulated	GO:MF	tubulin binding	GO:0015631	7.20349e-06	5.14246	127	2678	45	17255	SOLYC11G010560.2,SOLYC05G054260.3,SOLYC05G017980.3,SOLYC01G005080.3,SOLYC07G064970.3,SOLYC02G078640.3,SOLYC01G005310.3,SOLYC03G114760.3,SOLYC03G120810.3,SOLYC01G066820.3,SOLYC01G098080.3,SOLYC06G060140.3,SOLYC12G099540.2,SOLYC06G073110.3,SOLYC02G084390.3,SOLYC08G079710.3,SOLYC01G096680.3,SOLYC02G062330.2,SOLYC04G077540.3,SOLYC04G008290.3,SOLYC07G064030.3,SOLYC02G068340.3,SOLYC01G098985.1,SOLYC05G…
	Control_Ripe_vs_MG	down-regulated	GO:MF	inorganic molecular entity transmembrane transporter activity	GO:0015318	4.49158e-05	4.3476	483	2678	118	17255	SOLYC04G078250.3,SOLYC01G109460.3,SOLYC04G025990.3,SOLYC08G008210.3,SOLYC07G032080.3,SOLYC10G006010.3,SOLYC01G005020.3,SOLYC04G071880.3,SOLYC02G082080.1,SOLYC12G019690.2,SOLYC12G010690.2,SOLYC04G080460.3,SOLYC01G103760.3,SOLYC01G057770.3,SOLYC01G104030.3,SOLYC11G072530.2,SOLYC03G095190.3,SOLYC03G096290.3,SOLYC10G078490.2,SOLYC02G082480.3,SOLYC07G007600.3,SOLYC12G056110.2,SOLYC02G086990.3,SOLYC07G…
	Control_Ripe_vs_MG	down-regulated	GO:MF	transmembrane signaling receptor activity	GO:0004888	4.58638e-05	4.33853	93	2678	35	17255	SOLYC01G068270.3,SOLYC12G098570.2,SOLYC01G101100.3,SOLYC01G079340.3,SOLYC01G109590.3,SOLYC02G082480.3,SOLYC02G081070.3,SOLYC05G023760.3,SOLYC02G082310.2,SOLYC04G005910.3,SOLYC05G053010.1,SOLYC12G088750.2,SOLYC11G010730.2,SOLYC01G007130.3,SOLYC03G121610.3,SOLYC04G006930.3,SOLYC04G078700.3,SOLYC05G056370.3,SOLYC03G117180.3,SOLYC07G056270.3,SOLYC11G006040.2,SOLYC04G079690.3,SOLYC05G045650.3,SOLYC07G…
	Control_Ripe_vs_MG	down-regulated	GO:MF	active ion transmembrane transporter activity	GO:0022853	0.000104044	3.98278	200	2678	59	17255	SOLYC01G109460.3,SOLYC08G008210.3,SOLYC07G032080.3,SOLYC01G005020.3,SOLYC11G062190.2,SOLYC04G071880.3,SOLYC12G010690.2,SOLYC04G080460.3,SOLYC06G009130.3,SOLYC01G057770.3,SOLYC11G072530.2,SOLYC07G007600.3,SOLYC12G056110.2,SOLYC07G017780.3,SOLYC08G065360.3,SOLYC06G008820.3,SOLYC07G008520.3,SOLYC08G078200.2,SOLYC04G077870.3,SOLYC11G066900.2,SOLYC12G056160.2,SOLYC01G098560.3,SOLYC09G090470.3,SOLYC01G…
	Control_Ripe_vs_MG	down-regulated	GO:MF	hydrolase activity, hydrolyzing O-glycosyl compounds	GO:0004553	0.000146248	3.83491	366	2678	93	17255	SOLYC01G109570.3,SOLYC09G009190.3,SOLYC04G080260.3,SOLYC09G075460.3,SOLYC12G044880.2,SOLYC03G115500.3,SOLYC05G050000.3,SOLYC04G015560.3,SOLYC06G068860.3,SOLYC05G009470.3,SOLYC10G081120.2,SOLYC05G025500.3,SOLYC03G093080.3,SOLYC06G050130.3,SOLYC08G060970.3,SOLYC06G065210.3,SOLYC08G082860.3,SOLYC01G103230.3,SOLYC01G005830.3,SOLYC09G057630.3,SOLYC07G008150.3,SOLYC12G100120.2,SOLYC10G008300.3,SOLYC08G…
	Control_Ripe_vs_MG	down-regulated	GO:MF	ion transmembrane transporter activity	GO:0015075	0.000195664	3.70849	496	2678	118	17255	SOLYC04G050040.3,SOLYC04G078250.3,SOLYC01G109460.3,SOLYC04G025990.3,SOLYC08G008210.3,SOLYC07G032080.3,SOLYC10G006010.3,SOLYC01G005020.3,SOLYC11G062190.2,SOLYC04G071880.3,SOLYC02G082080.1,SOLYC12G010690.2,SOLYC04G080460.3,SOLYC01G103760.3,SOLYC06G009130.3,SOLYC01G057770.3,SOLYC01G104030.3,SOLYC11G072530.2,SOLYC03G095190.3,SOLYC02G082480.3,SOLYC07G007600.3,SOLYC12G056110.2,SOLYC02G086990.3,SOLYC07G…
	Control_Ripe_vs_MG	down-regulated	GO:MF	UDP-glycosyltransferase activity	GO:0008194	0.000196397	3.70687	294	2678	78	17255	SOLYC01G104040.3,SOLYC04G015270.3,SOLYC01G073750.3,SOLYC04G008310.2,SOLYC09G008050.3,SOLYC08G068430.3,SOLYC02G087550.3,SOLYC04G010290.3,SOLYC09G061860.3,SOLYC02G091350.3,SOLYC01G112210.3,SOLYC01G105350.2,SOLYC07G053980.3,SOLYC11G071230.2,SOLYC02G078230.2,SOLYC10G079490.2,SOLYC04G080010.3,SOLYC06G083310.3,SOLYC08G042000.3,SOLYC08G013845.1,SOLYC03G005450.3,SOLYC01G079170.3,SOLYC04G014990.2,SOLYC11G…
	Control_Ripe_vs_MG	down-regulated	GO:MF	transmembrane receptor protein serine/threonine kinase activity	GO:0004675	0.000206256	3.68559	86	2678	32	17255	SOLYC01G068270.3,SOLYC12G098570.2,SOLYC01G101100.3,SOLYC01G079340.3,SOLYC01G109590.3,SOLYC02G081070.3,SOLYC05G023760.3,SOLYC02G082310.2,SOLYC04G005910.3,SOLYC05G053010.1,SOLYC12G088750.2,SOLYC11G010730.2,SOLYC01G007130.3,SOLYC03G121610.3,SOLYC04G006930.3,SOLYC04G078700.3,SOLYC05G056370.3,SOLYC03G117180.3,SOLYC07G056270.3,SOLYC11G006040.2,SOLYC04G079690.3,SOLYC07G055180.3,SOLYC05G010400.3,SOLYC02G…
	Control_Ripe_vs_MG	down-regulated	GO:MF	transmembrane receptor protein kinase activity	GO:0019199	0.000206256	3.68559	86	2678	32	17255	SOLYC01G068270.3,SOLYC12G098570.2,SOLYC01G101100.3,SOLYC01G079340.3,SOLYC01G109590.3,SOLYC02G081070.3,SOLYC05G023760.3,SOLYC02G082310.2,SOLYC04G005910.3,SOLYC05G053010.1,SOLYC12G088750.2,SOLYC11G010730.2,SOLYC01G007130.3,SOLYC03G121610.3,SOLYC04G006930.3,SOLYC04G078700.3,SOLYC05G056370.3,SOLYC03G117180.3,SOLYC07G056270.3,SOLYC11G006040.2,SOLYC04G079690.3,SOLYC07G055180.3,SOLYC05G010400.3,SOLYC02G…
	Control_Ripe_vs_MG	down-regulated	GO:MF	solute:cation symporter activity	GO:0015294	0.000290406	3.53699	60	2678	25	17255	SOLYC01G109460.3,SOLYC12G010690.2,SOLYC04G080460.3,SOLYC07G008520.3,SOLYC11G066900.2,SOLYC01G098560.3,SOLYC09G090470.3,SOLYC02G078600.3,SOLYC10G039290.2,SOLYC11G012450.2,SOLYC02G094060.3,SOLYC02G079220.3,SOLYC02G087280.3,SOLYC05G006920.3,SOLYC04G005070.3,SOLYC04G005790.3,SOLYC03G032040.3,SOLYC12G042300.2,SOLYC06G054270.3,SOLYC05G005920.3,SOLYC10G084950.2,SOLYC05G009500.3,SOLYC05G005960.3,SOLYC02G…
	Control_Ripe_vs_MG	down-regulated	GO:MF	solute:proton symporter activity	GO:0015295	0.000378872	3.42151	57	2678	24	17255	SOLYC01G109460.3,SOLYC12G010690.2,SOLYC04G080460.3,SOLYC07G008520.3,SOLYC01G098560.3,SOLYC09G090470.3,SOLYC02G078600.3,SOLYC10G039290.2,SOLYC11G012450.2,SOLYC02G094060.3,SOLYC02G079220.3,SOLYC02G087280.3,SOLYC05G006920.3,SOLYC04G005070.3,SOLYC04G005790.3,SOLYC03G032040.3,SOLYC12G042300.2,SOLYC06G054270.3,SOLYC05G005920.3,SOLYC10G084950.2,SOLYC05G009500.3,SOLYC05G005960.3,SOLYC02G068080.3,SOLYC12G…
	Control_Ripe_vs_MG	down-regulated	GO:MF	hexosyltransferase activity	GO:0016758	0.000407875	3.38947	309	2678	80	17255	SOLYC01G104040.3,SOLYC04G015270.3,SOLYC12G008360.2,SOLYC01G073750.3,SOLYC09G009190.3,SOLYC06G071160.3,SOLYC09G008050.3,SOLYC08G068430.3,SOLYC02G087550.3,SOLYC04G010290.3,SOLYC08G006640.3,SOLYC12G005880.2,SOLYC09G061860.3,SOLYC01G112210.3,SOLYC07G053980.3,SOLYC03G093080.3,SOLYC09G031970.3,SOLYC07G064670.3,SOLYC11G071230.2,SOLYC02G078230.2,SOLYC10G079490.2,SOLYC04G080010.3,SOLYC06G083310.3,SOLYC08G…
	Control_Ripe_vs_MG	down-regulated	GO:MF	glucosyltransferase activity	GO:0046527	0.0004372	3.35932	144	2678	45	17255	SOLYC01G104040.3,SOLYC01G073750.3,SOLYC09G008050.3,SOLYC09G061860.3,SOLYC07G053980.3,SOLYC03G093080.3,SOLYC02G078230.2,SOLYC04G080010.3,SOLYC08G042000.3,SOLYC03G005450.3,SOLYC06G007980.3,SOLYC12G056580.2,SOLYC01G006370.3,SOLYC08G061100.3,SOLYC12G008490.2,SOLYC01G107560.3,SOLYC01G087210.3,SOLYC01G088650.3,SOLYC09G092130.3,SOLYC07G061920.3,SOLYC10G086240.2,SOLYC07G062140.3,SOLYC12G009300.2,SOLYC07G…
	Control_Ripe_vs_MG	down-regulated	GO:MF	hydrolase activity, acting on glycosyl bonds	GO:0016798	0.000615261	3.21094	403	2678	98	17255	SOLYC01G109570.3,SOLYC09G009190.3,SOLYC04G080260.3,SOLYC09G075460.3,SOLYC12G044880.2,SOLYC03G115500.3,SOLYC05G050000.3,SOLYC04G015560.3,SOLYC06G068860.3,SOLYC05G009470.3,SOLYC10G081120.2,SOLYC05G025500.3,SOLYC03G093080.3,SOLYC06G050130.3,SOLYC08G060970.3,SOLYC06G065210.3,SOLYC08G082860.3,SOLYC01G103230.3,SOLYC01G005830.3,SOLYC11G018510.2,SOLYC09G057630.3,SOLYC07G008150.3,SOLYC12G100120.2,SOLYC10G…
	Control_Ripe_vs_MG	down-regulated	GO:MF	symporter activity	GO:0015293	0.000889468	3.05087	67	2678	26	17255	SOLYC01G109460.3,SOLYC12G010690.2,SOLYC04G080460.3,SOLYC07G008520.3,SOLYC11G066900.2,SOLYC01G098560.3,SOLYC09G090470.3,SOLYC02G078600.3,SOLYC10G039290.2,SOLYC11G012450.2,SOLYC01G073670.3,SOLYC02G094060.3,SOLYC02G079220.3,SOLYC02G087280.3,SOLYC05G006920.3,SOLYC04G005070.3,SOLYC04G005790.3,SOLYC03G032040.3,SOLYC12G042300.2,SOLYC06G054270.3,SOLYC05G005920.3,SOLYC10G084950.2,SOLYC05G009500.3,SOLYC05G…
	Control_Ripe_vs_MG	down-regulated	GO:MF	molecular transducer activity	GO:0060089	0.000985929	3.00615	157	2678	47	17255	SOLYC01G068270.3,SOLYC12G098570.2,SOLYC01G101100.3,SOLYC01G079340.3,SOLYC01G109590.3,SOLYC02G082480.3,SOLYC02G081070.3,SOLYC05G023760.3,SOLYC01G080540.3,SOLYC02G082310.2,SOLYC04G005910.3,SOLYC05G053010.1,SOLYC07G007800.3,SOLYC12G088750.2,SOLYC12G057040.2,SOLYC11G010730.2,SOLYC01G007130.3,SOLYC03G121610.3,SOLYC01G095700.3,SOLYC04G006930.3,SOLYC04G078700.3,SOLYC10G085310.1,SOLYC05G056370.3,SOLYC06G…
	Control_Ripe_vs_MG	down-regulated	GO:MF	phosphotransferase activity, alcohol group as acceptor	GO:0016773	0.00123205	2.90937	1290	2678	258	17255	SOLYC08G077180.3,SOLYC07G063130.3,SOLYC01G068270.3,SOLYC12G098570.2,SOLYC03G033540.3,SOLYC10G007500.3,SOLYC02G021590.3,SOLYC10G085000.2,SOLYC09G091990.3,SOLYC03G120760.3,SOLYC08G008550.3,SOLYC05G013320.1,SOLYC05G007140.3,SOLYC09G076000.3,SOLYC01G101100.3,SOLYC10G075040.2,SOLYC04G080730.3,SOLYC08G081210.3,SOLYC11G007690.2,SOLYC05G010530.3,SOLYC01G079340.3,SOLYC10G011690.3,SOLYC10G007505.1,SOLYC01G…
	Control_Ripe_vs_MG	down-regulated	GO:MF	signaling receptor activity	GO:0038023	0.0014799	2.82977	150	2678	45	17255	SOLYC01G068270.3,SOLYC12G098570.2,SOLYC01G101100.3,SOLYC01G079340.3,SOLYC01G109590.3,SOLYC02G082480.3,SOLYC02G081070.3,SOLYC05G023760.3,SOLYC02G082310.2,SOLYC04G005910.3,SOLYC05G053010.1,SOLYC07G007800.3,SOLYC12G088750.2,SOLYC12G057040.2,SOLYC11G010730.2,SOLYC01G007130.3,SOLYC03G121610.3,SOLYC01G095700.3,SOLYC04G006930.3,SOLYC04G078700.3,SOLYC10G085310.1,SOLYC05G056370.3,SOLYC06G061180.1,SOLYC03G…
	Control_Ripe_vs_MG	down-regulated	GO:MF	kinase activity	GO:0016301	0.00196868	2.70583	1361	2678	269	17255	SOLYC08G077180.3,SOLYC07G063130.3,SOLYC01G068270.3,SOLYC12G098570.2,SOLYC03G033540.3,SOLYC10G007500.3,SOLYC02G021590.3,SOLYC10G085000.2,SOLYC09G091990.3,SOLYC01G103950.3,SOLYC03G120760.3,SOLYC08G008550.3,SOLYC03G111200.3,SOLYC03G083610.3,SOLYC05G013320.1,SOLYC07G065900.3,SOLYC05G007140.3,SOLYC09G076000.3,SOLYC01G101100.3,SOLYC10G075040.2,SOLYC04G080730.3,SOLYC08G081210.3,SOLYC05G010530.3,SOLYC01G…
	Control_Ripe_vs_MG	down-regulated	GO:MF	UDP-glucosyltransferase activity	GO:0035251	0.00198457	2.70233	107	2678	35	17255	SOLYC01G104040.3,SOLYC01G073750.3,SOLYC09G008050.3,SOLYC09G061860.3,SOLYC07G053980.3,SOLYC02G078230.2,SOLYC04G080010.3,SOLYC08G042000.3,SOLYC03G005450.3,SOLYC06G007980.3,SOLYC12G056580.2,SOLYC01G006370.3,SOLYC08G061100.3,SOLYC12G008490.2,SOLYC01G107560.3,SOLYC01G087210.3,SOLYC09G092130.3,SOLYC07G061920.3,SOLYC10G086240.2,SOLYC07G062140.3,SOLYC12G009300.2,SOLYC12G015770.2,SOLYC08G083320.3,SOLYC01G…
	Control_Ripe_vs_MG	down-regulated	GO:MF	amide transmembrane transporter activity	GO:0042887	0.00246948	2.60739	33	2678	16	17255	SOLYC04G076750.2,SOLYC07G008520.3,SOLYC02G084770.3,SOLYC09G090470.3,SOLYC10G039290.2,SOLYC02G087280.3,SOLYC05G006920.3,SOLYC04G005070.3,SOLYC04G005790.3,SOLYC12G042300.2,SOLYC05G005920.3,SOLYC10G084950.2,SOLYC05G009500.3,SOLYC08G075570.3,SOLYC05G005960.3,SOLYC12G044310.2
	Control_Ripe_vs_MG	down-regulated	GO:MF	proton transmembrane transporter activity	GO:0015078	0.00424846	2.37177	203	2678	55	17255	SOLYC01G109460.3,SOLYC08G008210.3,SOLYC07G032080.3,SOLYC01G005020.3,SOLYC04G071880.3,SOLYC12G010690.2,SOLYC04G080460.3,SOLYC11G072530.2,SOLYC03G095190.3,SOLYC07G007600.3,SOLYC12G056110.2,SOLYC07G017780.3,SOLYC08G065360.3,SOLYC06G065990.1,SOLYC06G008820.3,SOLYC07G008520.3,SOLYC05G050500.1,SOLYC08G078200.2,SOLYC12G056160.2,SOLYC01G098560.3,SOLYC09G090470.3,SOLYC01G096190.3,SOLYC03G032240.3,SOLYC02G…
	Control_Ripe_vs_MG	down-regulated	GO:MF	active transmembrane transporter activity	GO:0022804	0.00731667	2.13569	405	2678	94	17255	SOLYC01G109460.3,SOLYC08G008210.3,SOLYC07G032080.3,SOLYC01G005020.3,SOLYC11G062190.2,SOLYC04G071880.3,SOLYC12G010690.2,SOLYC04G080460.3,SOLYC06G009130.3,SOLYC01G057770.3,SOLYC03G114960.3,SOLYC11G072530.2,SOLYC09G064440.3,SOLYC07G007600.3,SOLYC11G010380.2,SOLYC12G056110.2,SOLYC07G017780.3,SOLYC08G065360.3,SOLYC08G075430.3,SOLYC06G008820.3,SOLYC07G008520.3,SOLYC08G078200.2,SOLYC04G077870.3,SOLYC03G…
	Control_Ripe_vs_MG	down-regulated	GO:MF	microtubule motor activity	GO:0003777	0.00758155	2.12024	66	2678	24	17255	SOLYC11G010560.2,SOLYC05G054260.3,SOLYC03G120810.3,SOLYC01G066820.3,SOLYC01G098080.3,SOLYC06G060140.3,SOLYC12G099540.2,SOLYC02G084390.3,SOLYC08G079710.3,SOLYC02G062330.2,SOLYC04G077540.3,SOLYC07G064030.3,SOLYC02G068340.3,SOLYC01G098985.1,SOLYC11G010920.2,SOLYC08G042030.2,SOLYC03G025470.3,SOLYC01G110190.3,SOLYC06G009780.3,SOLYC09G010810.3,SOLYC10G083310.2,SOLYC01G108670.3,SOLYC06G075580.3,SOLYC10G…
	Control_Ripe_vs_MG	down-regulated	GO:MF	protein kinase activity	GO:0004672	0.00961306	2.01714	1164	2678	230	17255	SOLYC07G063130.3,SOLYC01G068270.3,SOLYC12G098570.2,SOLYC03G033540.3,SOLYC10G007500.3,SOLYC02G021590.3,SOLYC10G085000.2,SOLYC09G091990.3,SOLYC03G120760.3,SOLYC08G008550.3,SOLYC05G013320.1,SOLYC05G007140.3,SOLYC09G076000.3,SOLYC01G101100.3,SOLYC10G075040.2,SOLYC04G080730.3,SOLYC08G081210.3,SOLYC05G010530.3,SOLYC01G079340.3,SOLYC10G011690.3,SOLYC10G007505.1,SOLYC07G006760.3,SOLYC02G079640.3,SOLYC01G…
	Control_Ripe_vs_MG	down-regulated	GO:MF	cation transmembrane transporter activity	GO:0008324	0.0104634	1.98033	377	2678	88	17255	SOLYC04G050040.3,SOLYC04G078250.3,SOLYC01G109460.3,SOLYC04G025990.3,SOLYC08G008210.3,SOLYC07G032080.3,SOLYC10G006010.3,SOLYC01G005020.3,SOLYC04G071880.3,SOLYC02G082080.1,SOLYC12G010690.2,SOLYC04G080460.3,SOLYC01G103760.3,SOLYC06G009130.3,SOLYC01G104030.3,SOLYC11G072530.2,SOLYC03G095190.3,SOLYC07G007600.3,SOLYC12G056110.2,SOLYC02G086990.3,SOLYC07G017780.3,SOLYC11G066660.2,SOLYC08G065360.3,SOLYC08G…
	Control_Ripe_vs_MG	down-regulated	GO:MF	inorganic cation transmembrane transporter activity	GO:0022890	0.012792	1.89306	358	2678	84	17255	SOLYC04G078250.3,SOLYC01G109460.3,SOLYC04G025990.3,SOLYC08G008210.3,SOLYC07G032080.3,SOLYC10G006010.3,SOLYC01G005020.3,SOLYC04G071880.3,SOLYC02G082080.1,SOLYC12G010690.2,SOLYC04G080460.3,SOLYC01G103760.3,SOLYC01G104030.3,SOLYC11G072530.2,SOLYC03G095190.3,SOLYC07G007600.3,SOLYC12G056110.2,SOLYC02G086990.3,SOLYC07G017780.3,SOLYC11G066660.2,SOLYC08G065360.3,SOLYC06G065990.1,SOLYC06G008820.3,SOLYC07G…
	Control_Ripe_vs_MG	down-regulated	GO:MF	channel activity	GO:0015267	0.016153	1.79175	154	2678	43	17255	SOLYC10G006010.3,SOLYC12G019690.2,SOLYC01G104030.3,SOLYC03G095190.3,SOLYC03G096290.3,SOLYC10G078490.2,SOLYC02G082480.3,SOLYC02G086990.3,SOLYC03G120475.1,SOLYC07G052390.3,SOLYC08G069140.3,SOLYC06G063180.2,SOLYC05G050500.1,SOLYC04G082040.3,SOLYC07G065450.3,SOLYC02G080540.1,SOLYC12G056830.1,SOLYC05G050360.3,SOLYC02G094060.3,SOLYC02G065555.1,SOLYC02G071920.3,SOLYC03G005980.3,SOLYC07G053970.3,SOLYC08G…
	Control_Ripe_vs_MG	down-regulated	GO:MF	passive transmembrane transporter activity	GO:0022803	0.016153	1.79175	154	2678	43	17255	SOLYC10G006010.3,SOLYC12G019690.2,SOLYC01G104030.3,SOLYC03G095190.3,SOLYC03G096290.3,SOLYC10G078490.2,SOLYC02G082480.3,SOLYC02G086990.3,SOLYC03G120475.1,SOLYC07G052390.3,SOLYC08G069140.3,SOLYC06G063180.2,SOLYC05G050500.1,SOLYC04G082040.3,SOLYC07G065450.3,SOLYC02G080540.1,SOLYC12G056830.1,SOLYC05G050360.3,SOLYC02G094060.3,SOLYC02G065555.1,SOLYC02G071920.3,SOLYC03G005980.3,SOLYC07G053970.3,SOLYC08G…
	Control_Ripe_vs_MG	down-regulated	GO:MF	ATP binding	GO:0005524	0.0162191	1.78997	2169	2678	399	17255	SOLYC06G009400.3,SOLYC07G063130.3,SOLYC01G068270.3,SOLYC12G098570.2,SOLYC03G033540.3,SOLYC11G010560.2,SOLYC10G007500.3,SOLYC02G021590.3,SOLYC10G085000.2,SOLYC09G091990.3,SOLYC05G054260.3,SOLYC11G040120.2,SOLYC03G120760.3,SOLYC11G007020.2,SOLYC10G080500.2,SOLYC06G048960.3,SOLYC08G008550.3,SOLYC03G111200.3,SOLYC03G083610.3,SOLYC03G006420.3,SOLYC05G013320.1,SOLYC07G065900.3,SOLYC05G051680.3,SOLYC05G…
	Control_Ripe_vs_MG	down-regulated	GO:MF	small molecule binding	GO:0036094	0.0174944	1.7571	3237	2678	575	17255	SOLYC04G009200.3,SOLYC06G009400.3,SOLYC07G063130.3,SOLYC01G102940.3,SOLYC01G068270.3,SOLYC03G121910.1,SOLYC12G098570.2,SOLYC10G008110.3,SOLYC01G111560.3,SOLYC03G033540.3,SOLYC11G010560.2,SOLYC10G007500.3,SOLYC03G118640.3,SOLYC02G021590.3,SOLYC10G085000.2,SOLYC09G091990.3,SOLYC05G054260.3,SOLYC11G040120.2,SOLYC03G120760.3,SOLYC10G083760.2,SOLYC11G007020.2,SOLYC10G080500.2,SOLYC01G080530.3,SOLYC06G…
	Control_Ripe_vs_MG	down-regulated	GO:MF	peptide:proton symporter activity	GO:0015333	0.0189819	1.72166	27	2678	13	17255	SOLYC07G008520.3,SOLYC09G090470.3,SOLYC10G039290.2,SOLYC02G087280.3,SOLYC05G006920.3,SOLYC04G005070.3,SOLYC04G005790.3,SOLYC12G042300.2,SOLYC05G005920.3,SOLYC10G084950.2,SOLYC05G009500.3,SOLYC05G005960.3,SOLYC12G044310.2
	Control_Ripe_vs_MG	down-regulated	GO:MF	anion binding	GO:0043168	0.0209122	1.6796	3071	2678	547	17255	SOLYC04G009200.3,SOLYC06G009400.3,SOLYC07G063130.3,SOLYC01G102940.3,SOLYC01G068270.3,SOLYC03G121910.1,SOLYC12G098570.2,SOLYC10G008110.3,SOLYC01G111560.3,SOLYC03G033540.3,SOLYC11G010560.2,SOLYC10G007500.3,SOLYC02G021590.3,SOLYC10G085000.2,SOLYC09G091990.3,SOLYC05G054260.3,SOLYC11G040120.2,SOLYC03G120760.3,SOLYC10G083760.2,SOLYC11G007020.2,SOLYC10G080500.2,SOLYC01G080530.3,SOLYC06G048960.3,SOLYC02G…
	Control_Ripe_vs_MG	down-regulated	GO:MF	peptide transmembrane transporter activity	GO:1904680	0.0241428	1.61721	31	2678	14	17255	SOLYC04G076750.2,SOLYC07G008520.3,SOLYC09G090470.3,SOLYC10G039290.2,SOLYC02G087280.3,SOLYC05G006920.3,SOLYC04G005070.3,SOLYC04G005790.3,SOLYC12G042300.2,SOLYC05G005920.3,SOLYC10G084950.2,SOLYC05G009500.3,SOLYC05G005960.3,SOLYC12G044310.2
	Control_Ripe_vs_MG	down-regulated	GO:MF	oligopeptide transmembrane transporter activity	GO:0035673	0.0241428	1.61721	31	2678	14	17255	SOLYC04G076750.2,SOLYC07G008520.3,SOLYC09G090470.3,SOLYC10G039290.2,SOLYC02G087280.3,SOLYC05G006920.3,SOLYC04G005070.3,SOLYC04G005790.3,SOLYC12G042300.2,SOLYC05G005920.3,SOLYC10G084950.2,SOLYC05G009500.3,SOLYC05G005960.3,SOLYC12G044310.2
	Control_Ripe_vs_MG	down-regulated	GO:MF	cysteine-type endopeptidase inhibitor activity	GO:0004869	0.0252849	1.59714	12	2678	8	17255	SOLYC09G097850.1,SOLYC05G054120.1,SOLYC04G014775.1,SOLYC04G014780.1,SOLYC04G014790.1,SOLYC11G012375.1,SOLYC11G012380.1,SOLYC12G098615.1
	Control_Ripe_vs_MG	down-regulated	GO:MF	motor activity	GO:0003774	0.0273311	1.56334	88	2678	28	17255	SOLYC11G010560.2,SOLYC05G054260.3,SOLYC01G081540.3,SOLYC10G006820.3,SOLYC07G063590.3,SOLYC03G120810.3,SOLYC01G066820.3,SOLYC01G081545.1,SOLYC01G098080.3,SOLYC06G060140.3,SOLYC12G099540.2,SOLYC02G084390.3,SOLYC08G079710.3,SOLYC02G062330.2,SOLYC04G077540.3,SOLYC07G064030.3,SOLYC02G068340.3,SOLYC01G098985.1,SOLYC11G010920.2,SOLYC08G042030.2,SOLYC03G025470.3,SOLYC01G110190.3,SOLYC06G009780.3,SOLYC09G…
	Control_Ripe_vs_MG	down-regulated	GO:MF	transferase activity, transferring phosphorus-containing groups	GO:0016772	0.027497	1.56072	1557	2678	294	17255	SOLYC08G077180.3,SOLYC07G063130.3,SOLYC01G068270.3,SOLYC12G098570.2,SOLYC03G033540.3,SOLYC10G007500.3,SOLYC02G021590.3,SOLYC10G085000.2,SOLYC09G091990.3,SOLYC01G103950.3,SOLYC03G120760.3,SOLYC08G008550.3,SOLYC03G111200.3,SOLYC03G083610.3,SOLYC05G013320.1,SOLYC07G065900.3,SOLYC05G007140.3,SOLYC09G076000.3,SOLYC01G101100.3,SOLYC10G075040.2,SOLYC04G080730.3,SOLYC08G081210.3,SOLYC11G007690.2,SOLYC05G…
	Control_Ripe_vs_MG	down-regulated	GO:MF	adenyl ribonucleotide binding	GO:0032559	0.0336738	1.47271	2422	2678	438	17255	SOLYC06G009400.3,SOLYC07G063130.3,SOLYC01G068270.3,SOLYC12G098570.2,SOLYC03G033540.3,SOLYC11G010560.2,SOLYC10G007500.3,SOLYC02G021590.3,SOLYC10G085000.2,SOLYC09G091990.3,SOLYC05G054260.3,SOLYC11G040120.2,SOLYC03G120760.3,SOLYC11G007020.2,SOLYC10G080500.2,SOLYC06G048960.3,SOLYC08G008550.3,SOLYC03G111200.3,SOLYC03G083610.3,SOLYC03G006420.3,SOLYC05G013320.1,SOLYC07G065900.3,SOLYC05G051680.3,SOLYC05G…
	Control_Ripe_vs_MG	down-regulated	GO:MF	adenyl nucleotide binding	GO:0030554	0.0454454	1.34251	2430	2678	438	17255	SOLYC06G009400.3,SOLYC07G063130.3,SOLYC01G068270.3,SOLYC12G098570.2,SOLYC03G033540.3,SOLYC11G010560.2,SOLYC10G007500.3,SOLYC02G021590.3,SOLYC10G085000.2,SOLYC09G091990.3,SOLYC05G054260.3,SOLYC11G040120.2,SOLYC03G120760.3,SOLYC11G007020.2,SOLYC10G080500.2,SOLYC06G048960.3,SOLYC08G008550.3,SOLYC03G111200.3,SOLYC03G083610.3,SOLYC03G006420.3,SOLYC05G013320.1,SOLYC07G065900.3,SOLYC05G051680.3,SOLYC05G…
	Control_Ripe_vs_MG	down-regulated	GO:MF	nucleotide-sugar transmembrane transporter activity	GO:0005338	0.0462016	1.33534	10	2678	7	17255	SOLYC12G056640.2,SOLYC09G065595.1,SOLYC11G008590.2,SOLYC11G008610.2,SOLYC09G098520.3,SOLYC10G085950.2,SOLYC12G015850.1
	Control_Ripe_vs_MG	down-regulated	GO:BP	photosynthesis	GO:0015979	3.72768e-15	14.4286	225	2229	91	13501	SOLYC07G005510.3,SOLYC04G064670.3,SOLYC01G087040.2,SOLYC08G007770.3,SOLYC02G086890.3,SOLYC09G074880.3,SOLYC08G080050.3,SOLYC03G120640.3,SOLYC09G011810.3,SOLYC02G065400.3,SOLYC10G005180.3,SOLYC04G082910.1,SOLYC10G005050.3,SOLYC10G008740.3,SOLYC10G077040.2,SOLYC06G060340.3,SOLYC12G009200.2,SOLYC02G080280.2,SOLYC09G065910.2,SOLYC02G080540.1,SOLYC02G069460.3,SOLYC12G056830.1,SOLYC10G077120.2,SOLYC11G…
	Control_Ripe_vs_MG	down-regulated	GO:BP	carbohydrate metabolic process	GO:0005975	8.57163e-12	11.0669	867	2229	229	13501	SOLYC08G077180.3,SOLYC04G015270.3,SOLYC01G109570.3,SOLYC03G118640.3,SOLYC08G076650.3,SOLYC01G073750.3,SOLYC09G009190.3,SOLYC03G046470.3,SOLYC02G072150.3,SOLYC07G065900.3,SOLYC01G106480.3,SOLYC02G030230.3,SOLYC11G007690.2,SOLYC01G107800.3,SOLYC12G010540.1,SOLYC01G058390.3,SOLYC04G011400.3,SOLYC02G067890.3,SOLYC08G075870.3,SOLYC04G080260.3,SOLYC09G075460.3,SOLYC12G044880.2,SOLYC11G017010.2,SOLYC09G…
	Control_Ripe_vs_MG	down-regulated	GO:BP	photosynthesis, light reaction	GO:0019684	1.65127e-09	8.78218	123	2229	53	13501	SOLYC07G005510.3,SOLYC08G007770.3,SOLYC02G086890.3,SOLYC09G074880.3,SOLYC08G080050.3,SOLYC09G011810.3,SOLYC02G065400.3,SOLYC10G005180.3,SOLYC10G005050.3,SOLYC12G009200.2,SOLYC02G080280.2,SOLYC02G080540.1,SOLYC12G056830.1,SOLYC11G045260.1,SOLYC07G032640.2,SOLYC00G230070.1,SOLYC12G027550.1,SOLYC05G007780.3,SOLYC08G075990.3,SOLYC12G038080.1,SOLYC09G014520.3,SOLYC05G021190.2,SOLYC10G061830.2,SOLYC00G…
	Control_Ripe_vs_MG	down-regulated	GO:BP	photosynthesis, light harvesting in photosystem I	GO:0009768	8.36692e-08	7.07743	15	2229	14	13501	SOLYC12G009200.2,SOLYC09G014520.3,SOLYC12G011450.2,SOLYC12G011280.2,SOLYC01G105050.3,SOLYC01G105030.3,SOLYC03G005760.1,SOLYC10G006230.3,SOLYC10G007690.3,SOLYC05G056070.3,SOLYC07G063600.3,SOLYC05G056050.3,SOLYC12G006140.2,SOLYC06G069730.3
	Control_Ripe_vs_MG	down-regulated	GO:BP	protein-chromophore linkage	GO:0018298	2.48128e-07	6.60533	48	2229	27	13501	SOLYC08G074270.3,SOLYC12G009200.2,SOLYC11G045260.1,SOLYC12G057040.2,SOLYC12G027550.1,SOLYC12G038080.1,SOLYC09G014520.3,SOLYC12G033060.2,SOLYC10G047410.1,SOLYC09G055950.1,SOLYC12G011450.2,SOLYC02G071260.3,SOLYC12G011280.2,SOLYC11G013780.1,SOLYC10G017940.1,SOLYC01G105050.3,SOLYC01G105030.3,SOLYC03G005760.1,SOLYC10G006230.3,SOLYC10G007690.3,SOLYC05G056070.3,SOLYC07G063600.3,SOLYC05G056050.3,SOLYC01G…
	Control_Ripe_vs_MG	down-regulated	GO:BP	photosynthesis, light harvesting	GO:0009765	1.1836e-06	5.9268	28	2229	19	13501	SOLYC12G009200.2,SOLYC09G014520.3,SOLYC12G011450.2,SOLYC12G011280.2,SOLYC01G105050.3,SOLYC07G047850.3,SOLYC01G105030.3,SOLYC03G005760.1,SOLYC10G006230.3,SOLYC10G007690.3,SOLYC05G056070.3,SOLYC07G063600.3,SOLYC05G056050.3,SOLYC07G022900.3,SOLYC12G009600.2,SOLYC03G115900.3,SOLYC12G006140.2,SOLYC06G069730.3,SOLYC08G067320.2
	Control_Ripe_vs_MG	down-regulated	GO:BP	polysaccharide metabolic process	GO:0005976	9.14484e-06	5.03882	282	2229	84	13501	SOLYC04G015270.3,SOLYC01G073750.3,SOLYC09G009190.3,SOLYC01G107800.3,SOLYC02G067890.3,SOLYC08G075870.3,SOLYC09G090190.3,SOLYC02G071120.3,SOLYC11G011960.2,SOLYC01G091640.3,SOLYC01G112210.3,SOLYC07G053980.3,SOLYC08G077240.3,SOLYC06G073190.3,SOLYC03G093080.3,SOLYC09G031970.3,SOLYC11G071230.2,SOLYC09G008260.3,SOLYC11G005770.2,SOLYC02G093580.3,SOLYC02G078230.2,SOLYC06G083310.3,SOLYC03G005450.3,SOLYC01G…
	Control_Ripe_vs_MG	down-regulated	GO:BP	generation of precursor metabolites and energy	GO:0006091	1.97568e-05	4.70428	392	2229	107	13501	SOLYC08G077180.3,SOLYC07G005510.3,SOLYC09G009190.3,SOLYC07G065900.3,SOLYC01G106480.3,SOLYC11G007690.2,SOLYC01G006630.3,SOLYC08G007770.3,SOLYC02G086890.3,SOLYC10G051350.2,SOLYC09G074880.3,SOLYC08G080050.3,SOLYC11G011960.2,SOLYC09G011810.3,SOLYC02G065400.3,SOLYC10G005180.3,SOLYC09G009020.3,SOLYC09G031970.3,SOLYC10G005050.3,SOLYC11G007990.2,SOLYC12G014250.2,SOLYC01G009235.1,SOLYC12G009200.2,SOLYC02G…
	Control_Ripe_vs_MG	down-regulated	GO:BP	cellular carbohydrate metabolic process	GO:0044262	2.8471e-05	4.5456	275	2229	81	13501	SOLYC08G076650.3,SOLYC01G073750.3,SOLYC09G009190.3,SOLYC02G072150.3,SOLYC01G107800.3,SOLYC01G058390.3,SOLYC11G017010.2,SOLYC02G071120.3,SOLYC11G011960.2,SOLYC09G011810.3,SOLYC07G053980.3,SOLYC06G073190.3,SOLYC03G093080.3,SOLYC03G117490.3,SOLYC09G031970.3,SOLYC11G071230.2,SOLYC09G008260.3,SOLYC06G065210.3,SOLYC08G082860.3,SOLYC02G078230.2,SOLYC08G042000.3,SOLYC04G054930.3,SOLYC03G005450.3,SOLYC08G…
	Control_Ripe_vs_MG	down-regulated	GO:BP	photosynthetic electron transport chain	GO:0009767	5.30696e-05	4.27515	58	2229	27	13501	SOLYC07G005510.3,SOLYC08G007770.3,SOLYC08G080050.3,SOLYC09G011810.3,SOLYC10G005050.3,SOLYC02G080540.1,SOLYC12G056830.1,SOLYC11G045260.1,SOLYC00G230070.1,SOLYC12G027550.1,SOLYC05G007780.3,SOLYC12G038080.1,SOLYC05G021190.2,SOLYC10G061830.2,SOLYC00G230080.1,SOLYC10G047410.1,SOLYC09G055950.1,SOLYC12G039030.1,SOLYC01G048590.2,SOLYC05G016120.2,SOLYC02G021290.1,SOLYC02G079950.3,SOLYC11G013780.1,SOLYC10G…
	Control_Ripe_vs_MG	down-regulated	GO:BP	plant-type cell wall organization or biogenesis	GO:0071669	0.000270404	3.56799	135	2229	46	13501	SOLYC02G067890.3,SOLYC08G075870.3,SOLYC08G007770.3,SOLYC09G090190.3,SOLYC10G086520.2,SOLYC02G071120.3,SOLYC01G091640.3,SOLYC02G078640.3,SOLYC08G077240.3,SOLYC11G071230.2,SOLYC03G005450.3,SOLYC01G010370.3,SOLYC06G005560.3,SOLYC12G056580.2,SOLYC08G061100.3,SOLYC04G071085.1,SOLYC04G008230.3,SOLYC03G005600.3,SOLYC03G031830.2,SOLYC01G087210.3,SOLYC02G081210.3,SOLYC03G114860.3,SOLYC06G049050.3,SOLYC07G…
	Control_Ripe_vs_MG	down-regulated	GO:BP	microtubule-based process	GO:0007017	0.00129113	2.88903	185	2229	56	13501	SOLYC05G012160.3,SOLYC11G010560.2,SOLYC05G054260.3,SOLYC01G005080.3,SOLYC12G044240.2,SOLYC01G010270.3,SOLYC06G035970.3,SOLYC02G067990.3,SOLYC07G064970.3,SOLYC07G005790.3,SOLYC02G078640.3,SOLYC03G114760.3,SOLYC03G120810.3,SOLYC01G066820.3,SOLYC01G098080.3,SOLYC06G060140.3,SOLYC12G099540.2,SOLYC02G084390.3,SOLYC08G079710.3,SOLYC01G005460.3,SOLYC01G096680.3,SOLYC02G062330.2,SOLYC04G077540.3,SOLYC04G…
	Control_Ripe_vs_MG	down-regulated	GO:BP	glucan metabolic process	GO:0044042	0.00159039	2.7985	147	2229	47	13501	SOLYC01G073750.3,SOLYC09G009190.3,SOLYC02G071120.3,SOLYC11G011960.2,SOLYC07G053980.3,SOLYC06G073190.3,SOLYC03G093080.3,SOLYC09G031970.3,SOLYC09G008260.3,SOLYC02G078230.2,SOLYC03G005450.3,SOLYC12G056580.2,SOLYC01G006370.3,SOLYC08G061100.3,SOLYC01G110340.3,SOLYC01G087210.3,SOLYC07G061920.3,SOLYC01G109790.3,SOLYC03G006870.3,SOLYC01G079790.3,SOLYC03G114900.3,SOLYC04G053120.3,SOLYC07G006850.2,SOLYC06G…
	Control_Ripe_vs_MG	down-regulated	GO:BP	cellular polysaccharide metabolic process	GO:0044264	0.00262619	2.58067	180	2229	54	13501	SOLYC01G073750.3,SOLYC09G009190.3,SOLYC01G107800.3,SOLYC02G071120.3,SOLYC11G011960.2,SOLYC07G053980.3,SOLYC06G073190.3,SOLYC03G093080.3,SOLYC09G031970.3,SOLYC11G071230.2,SOLYC09G008260.3,SOLYC02G078230.2,SOLYC03G005450.3,SOLYC12G056580.2,SOLYC10G008300.3,SOLYC01G006370.3,SOLYC08G061100.3,SOLYC04G079860.1,SOLYC01G110340.3,SOLYC01G087210.3,SOLYC07G008820.3,SOLYC07G061920.3,SOLYC01G109790.3,SOLYC03G…
	Control_Ripe_vs_MG	down-regulated	GO:BP	response to stimulus	GO:0050896	0.00325429	2.48754	2199	2229	435	13501	SOLYC08G077180.3,SOLYC09G014770.3,SOLYC08G078320.3,SOLYC02G082430.3,SOLYC08G016050.3,SOLYC06G005150.3,SOLYC07G005510.3,SOLYC01G111560.3,SOLYC03G033540.3,SOLYC10G047930.2,SOLYC08G076650.3,SOLYC08G078340.3,SOLYC10G085000.2,SOLYC01G090230.3,SOLYC01G008770.3,SOLYC01G005220.3,SOLYC00G188857.1,SOLYC02G063010.3,SOLYC12G099900.1,SOLYC01G009610.3,SOLYC08G008380.3,SOLYC05G015490.3,SOLYC03G006420.3,SOLYC02G…
	Control_Ripe_vs_MG	down-regulated	GO:BP	cellular glucan metabolic process	GO:0006073	0.00412158	2.38494	143	2229	45	13501	SOLYC01G073750.3,SOLYC09G009190.3,SOLYC02G071120.3,SOLYC11G011960.2,SOLYC07G053980.3,SOLYC06G073190.3,SOLYC03G093080.3,SOLYC09G031970.3,SOLYC09G008260.3,SOLYC02G078230.2,SOLYC03G005450.3,SOLYC12G056580.2,SOLYC01G006370.3,SOLYC08G061100.3,SOLYC01G110340.3,SOLYC01G087210.3,SOLYC07G061920.3,SOLYC01G109790.3,SOLYC03G006870.3,SOLYC01G079790.3,SOLYC03G114900.3,SOLYC04G053120.3,SOLYC07G006850.2,SOLYC03G…
	Control_Ripe_vs_MG	down-regulated	GO:BP	cell wall organization	GO:0071555	0.00413368	2.38366	251	2229	69	13501	SOLYC04G015270.3,SOLYC02G067890.3,SOLYC08G075870.3,SOLYC08G007770.3,SOLYC09G075460.3,SOLYC09G090190.3,SOLYC10G086520.2,SOLYC01G091640.3,SOLYC01G112210.3,SOLYC12G099200.2,SOLYC07G053980.3,SOLYC08G077240.3,SOLYC03G093080.3,SOLYC11G071230.2,SOLYC11G005770.2,SOLYC06G083310.3,SOLYC03G005450.3,SOLYC01G010370.3,SOLYC06G005560.3,SOLYC02G067060.3,SOLYC12G056580.2,SOLYC08G061100.3,SOLYC03G078100.3,SOLYC04G…
	Control_Ripe_vs_MG	down-regulated	GO:BP	auxin-activated signaling pathway	GO:0009734	0.0044775	2.34896	66	2229	26	13501	SOLYC08G008380.3,SOLYC02G037530.3,SOLYC09G074520.3,SOLYC01G103050.3,SOLYC07G016180.3,SOLYC05G008060.3,SOLYC09G083280.3,SOLYC03G120500.3,SOLYC12G007230.2,SOLYC05G056040.3,SOLYC09G090910.2,SOLYC02G085730.3,SOLYC08G021820.3,SOLYC08G062180.2,SOLYC11G069190.2,SOLYC03G121970.1,SOLYC06G066020.3,SOLYC10G078370.2,SOLYC09G065590.3,SOLYC03G118740.3,SOLYC02G087870.3,SOLYC08G082630.3,SOLYC01G068410.3,SOLYC09G…
	Control_Ripe_vs_MG	down-regulated	GO:BP	cellular response to auxin stimulus	GO:0071365	0.00617724	2.20921	67	2229	26	13501	SOLYC08G008380.3,SOLYC02G037530.3,SOLYC09G074520.3,SOLYC01G103050.3,SOLYC07G016180.3,SOLYC05G008060.3,SOLYC09G083280.3,SOLYC03G120500.3,SOLYC12G007230.2,SOLYC05G056040.3,SOLYC09G090910.2,SOLYC02G085730.3,SOLYC08G021820.3,SOLYC08G062180.2,SOLYC11G069190.2,SOLYC03G121970.1,SOLYC06G066020.3,SOLYC10G078370.2,SOLYC09G065590.3,SOLYC03G118740.3,SOLYC02G087870.3,SOLYC08G082630.3,SOLYC01G068410.3,SOLYC09G…
	Control_Ripe_vs_MG	down-regulated	GO:BP	cell cycle	GO:0007049	0.00675892	2.17012	297	2229	78	13501	SOLYC09G091280.3,SOLYC05G023740.3,SOLYC03G006420.3,SOLYC09G065200.3,SOLYC02G086540.2,SOLYC06G035970.3,SOLYC02G067990.3,SOLYC07G005790.3,SOLYC02G078640.3,SOLYC11G008670.2,SOLYC07G018300.3,SOLYC03G114040.3,SOLYC03G114520.3,SOLYC01G088390.3,SOLYC09G010670.3,SOLYC03G005450.3,SOLYC03G116970.2,SOLYC12G056580.2,SOLYC08G061100.3,SOLYC03G097190.3,SOLYC02G092980.3,SOLYC05G023767.1,SOLYC04G076040.3,SOLYC01G…
	Control_Ripe_vs_MG	down-regulated	GO:BP	DNA replication initiation	GO:0006270	0.00691315	2.16032	17	2229	11	13501	SOLYC11G040120.2,SOLYC03G006420.3,SOLYC01G105520.3,SOLYC02G082180.3,SOLYC01G110130.3,SOLYC01G079507.1,SOLYC05G014540.3,SOLYC02G070780.3,SOLYC01G094760.3,SOLYC09G059440.1,SOLYC01G111550.3
	Control_Ripe_vs_MG	down-regulated	GO:BP	external encapsulating structure organization	GO:0045229	0.00697039	2.15674	264	2229	71	13501	SOLYC04G015270.3,SOLYC02G067890.3,SOLYC08G075870.3,SOLYC08G007770.3,SOLYC09G075460.3,SOLYC09G090190.3,SOLYC10G086520.2,SOLYC01G091640.3,SOLYC01G112210.3,SOLYC12G099200.2,SOLYC07G053980.3,SOLYC08G077240.3,SOLYC03G093080.3,SOLYC11G071230.2,SOLYC11G005770.2,SOLYC06G083310.3,SOLYC08G042000.3,SOLYC03G005450.3,SOLYC01G010370.3,SOLYC06G005560.3,SOLYC02G067060.3,SOLYC12G056580.2,SOLYC08G061100.3,SOLYC03G…
	Control_Ripe_vs_MG	down-regulated	GO:BP	plant-type cell wall organization	GO:0009664	0.00927573	2.03265	84	2229	30	13501	SOLYC02G067890.3,SOLYC08G075870.3,SOLYC08G007770.3,SOLYC09G090190.3,SOLYC10G086520.2,SOLYC01G091640.3,SOLYC08G077240.3,SOLYC01G010370.3,SOLYC06G005560.3,SOLYC04G071085.1,SOLYC04G008230.3,SOLYC03G005600.3,SOLYC03G031830.2,SOLYC02G081210.3,SOLYC06G049050.3,SOLYC03G114900.3,SOLYC05G007490.3,SOLYC08G005490.3,SOLYC04G063230.3,SOLYC04G054480.3,SOLYC06G076220.3,SOLYC01G087850.2,SOLYC04G081870.3,SOLYC02G…
	Control_Ripe_vs_MG	down-regulated	GO:BP	cellular carbohydrate biosynthetic process	GO:0034637	0.010506	1.97856	139	2229	43	13501	SOLYC08G076650.3,SOLYC01G073750.3,SOLYC09G009190.3,SOLYC02G072150.3,SOLYC01G107800.3,SOLYC02G071120.3,SOLYC09G011810.3,SOLYC07G053980.3,SOLYC06G073190.3,SOLYC11G071230.2,SOLYC09G008260.3,SOLYC02G078230.2,SOLYC08G042000.3,SOLYC04G054930.3,SOLYC03G005450.3,SOLYC04G014800.3,SOLYC12G056580.2,SOLYC04G054740.3,SOLYC01G006370.3,SOLYC08G061100.3,SOLYC02G071590.2,SOLYC04G079860.1,SOLYC01G087210.3,SOLYC10G…
	Control_Ripe_vs_MG	down-regulated	GO:BP	transmembrane transport	GO:0055085	0.0160744	1.79386	1045	2229	221	13501	SOLYC01G111980.3,SOLYC01G109460.3,SOLYC04G025990.3,SOLYC08G008210.3,SOLYC07G032080.3,SOLYC10G006010.3,SOLYC02G078210.3,SOLYC01G005020.3,SOLYC12G056640.2,SOLYC11G062190.2,SOLYC04G071880.3,SOLYC08G082080.3,SOLYC02G082080.1,SOLYC08G080200.3,SOLYC12G019690.2,SOLYC12G010690.2,SOLYC04G080460.3,SOLYC06G009130.3,SOLYC09G065595.1,SOLYC03G096380.3,SOLYC01G111760.3,SOLYC04G073990.3,SOLYC03G114960.3,SOLYC01G…
	Control_Ripe_vs_MG	down-regulated	GO:BP	response to chemical	GO:0042221	0.0270107	1.56846	785	2229	171	13501	SOLYC08G077180.3,SOLYC09G014770.3,SOLYC06G005150.3,SOLYC03G033540.3,SOLYC08G078340.3,SOLYC10G085000.2,SOLYC01G090230.3,SOLYC00G188857.1,SOLYC02G063010.3,SOLYC12G099900.1,SOLYC08G008380.3,SOLYC09G010840.1,SOLYC02G037530.3,SOLYC12G005180.2,SOLYC08G066070.1,SOLYC02G082080.1,SOLYC09G074520.3,SOLYC01G103960.3,SOLYC04G073990.3,SOLYC06G005160.3,SOLYC05G007510.3,SOLYC01G068280.3,SOLYC10G086410.3,SOLYC03G…
	Control_Ripe_vs_MG	down-regulated	GO:BP	defense response	GO:0006952	0.0286352	1.5431	338	2229	84	13501	SOLYC02G082430.3,SOLYC01G090230.3,SOLYC01G005220.3,SOLYC05G015490.3,SOLYC05G055850.3,SOLYC09G010840.1,SOLYC08G066070.1,SOLYC11G069800.1,SOLYC02G082480.3,SOLYC06G005170.3,SOLYC07G053980.3,SOLYC03G114760.3,SOLYC10G044510.2,SOLYC12G008350.2,SOLYC04G007000.1,SOLYC05G023760.3,SOLYC01G106430.3,SOLYC02G093150.3,SOLYC10G011660.3,SOLYC06G071280.3,SOLYC05G053010.1,SOLYC12G056830.1,SOLYC09G018220.2,SOLYC03G…
	Control_Ripe_vs_MG	down-regulated	GO:BP	cell wall organization or biogenesis	GO:0071554	0.0288608	1.53969	343	2229	85	13501	SOLYC04G015270.3,SOLYC01G107800.3,SOLYC02G067890.3,SOLYC08G075870.3,SOLYC08G007770.3,SOLYC09G075460.3,SOLYC09G090190.3,SOLYC10G086520.2,SOLYC02G071120.3,SOLYC01G091640.3,SOLYC02G078640.3,SOLYC01G112210.3,SOLYC12G099200.2,SOLYC07G053980.3,SOLYC08G077240.3,SOLYC03G093080.3,SOLYC11G071230.2,SOLYC11G005770.2,SOLYC06G083310.3,SOLYC03G005450.3,SOLYC01G010370.3,SOLYC06G005560.3,SOLYC02G067060.3,SOLYC12G…
	Control_Ripe_vs_MG	down-regulated	GO:BP	monosaccharide metabolic process	GO:0005996	0.029088	1.53629	101	2229	33	13501	SOLYC03G046470.3,SOLYC02G030230.3,SOLYC01G058390.3,SOLYC04G011400.3,SOLYC06G068860.3,SOLYC09G011860.3,SOLYC10G081120.2,SOLYC09G011810.3,SOLYC06G073190.3,SOLYC07G045540.3,SOLYC01G079170.3,SOLYC10G050850.2,SOLYC12G100120.2,SOLYC04G009030.3,SOLYC12G038670.2,SOLYC02G083700.3,SOLYC12G008510.2,SOLYC10G086730.2,SOLYC07G014640.3,SOLYC04G081400.3,SOLYC11G010600.2,SOLYC08G008670.3,SOLYC03G006870.3,SOLYC03G…
	Control_Ripe_vs_MG	down-regulated	GO:BP	recombinational repair	GO:0000725	0.0303559	1.51776	35	2229	16	13501	SOLYC05G051680.3,SOLYC01G103960.3,SOLYC11G008670.2,SOLYC07G018300.3,SOLYC01G008520.3,SOLYC07G062780.3,SOLYC06G008210.3,SOLYC07G017540.3,SOLYC11G066690.2,SOLYC11G005800.2,SOLYC07G066180.2,SOLYC02G094100.3,SOLYC05G014690.2,SOLYC09G059440.1,SOLYC08G023280.3,SOLYC01G086690.2
	Control_Ripe_vs_MG	down-regulated	GO:BP	carbohydrate biosynthetic process	GO:0016051	0.0353247	1.45192	191	2229	53	13501	SOLYC04G015270.3,SOLYC08G076650.3,SOLYC01G073750.3,SOLYC09G009190.3,SOLYC02G072150.3,SOLYC01G107800.3,SOLYC02G071120.3,SOLYC01G112210.3,SOLYC09G011810.3,SOLYC07G053980.3,SOLYC06G073190.3,SOLYC04G082910.1,SOLYC11G071230.2,SOLYC09G008260.3,SOLYC02G078230.2,SOLYC06G083310.3,SOLYC08G042000.3,SOLYC04G054930.3,SOLYC03G005450.3,SOLYC04G014800.3,SOLYC02G067060.3,SOLYC12G056580.2,SOLYC04G054740.3,SOLYC01G…
	Control_Ripe_vs_MG	down-regulated	GO:BP	double-strand break repair via homologous recombination	GO:0000724	0.0363577	1.4394	32	2229	15	13501	SOLYC05G051680.3,SOLYC01G103960.3,SOLYC11G008670.2,SOLYC07G018300.3,SOLYC01G008520.3,SOLYC07G062780.3,SOLYC06G008210.3,SOLYC07G017540.3,SOLYC11G066690.2,SOLYC11G005800.2,SOLYC02G094100.3,SOLYC05G014690.2,SOLYC09G059440.1,SOLYC08G023280.3,SOLYC01G086690.2
	Control_Ripe_vs_MG	down-regulated	GO:BP	carbohydrate catabolic process	GO:0016052	0.0498428	1.3024	184	2229	51	13501	SOLYC08G077180.3,SOLYC07G065900.3,SOLYC11G007690.2,SOLYC01G058390.3,SOLYC09G009020.3,SOLYC09G031970.3,SOLYC11G005770.2,SOLYC02G093580.3,SOLYC06G065210.3,SOLYC10G050850.2,SOLYC10G008300.3,SOLYC08G077530.3,SOLYC03G078100.3,SOLYC05G014485.1,SOLYC08G066100.3,SOLYC01G110340.3,SOLYC12G008510.2,SOLYC05G055510.3,SOLYC01G049650.3,SOLYC03G114500.3,SOLYC02G062340.3,SOLYC06G062430.3,SOLYC11G065220.2,SOLYC04G…
	Control_Ripe_vs_MG	down-regulated	GO:CC	photosystem	GO:0009521	2.56136e-13	12.5915	111	1878	55	11096	SOLYC04G064670.3,SOLYC01G087040.2,SOLYC03G120640.3,SOLYC02G065400.3,SOLYC10G005050.3,SOLYC06G060340.3,SOLYC12G009200.2,SOLYC09G065910.2,SOLYC02G069460.3,SOLYC10G077120.2,SOLYC11G045260.1,SOLYC07G032640.2,SOLYC10G017890.1,SOLYC06G083680.3,SOLYC02G036320.1,SOLYC06G065490.3,SOLYC00G230070.1,SOLYC12G027550.1,SOLYC05G007780.3,SOLYC12G038080.1,SOLYC09G064500.3,SOLYC09G014520.3,SOLYC12G033060.2,SOLYC10G…
	Control_Ripe_vs_MG	down-regulated	GO:CC	photosynthetic membrane	GO:0034357	5.92702e-12	11.2272	249	1878	91	11096	SOLYC03G053110.3,SOLYC04G064670.3,SOLYC12G005180.2,SOLYC01G087040.2,SOLYC11G069800.1,SOLYC08G007770.3,SOLYC02G086890.3,SOLYC10G086150.2,SOLYC08G080050.3,SOLYC06G076480.3,SOLYC03G120640.3,SOLYC02G065400.3,SOLYC10G005180.3,SOLYC04G071930.3,SOLYC11G065680.1,SOLYC10G005050.3,SOLYC06G068670.3,SOLYC01G095430.3,SOLYC10G077040.2,SOLYC06G060340.3,SOLYC12G009200.2,SOLYC02G080280.2,SOLYC09G065910.2,SOLYC02G…
	Control_Ripe_vs_MG	down-regulated	GO:CC	cell periphery	GO:0071944	1.04786e-10	9.9797	1214	1878	297	11096	SOLYC11G011220.2,SOLYC01G068270.3,SOLYC12G098570.2,SOLYC05G012160.3,SOLYC01G111560.3,SOLYC01G111980.3,SOLYC01G073750.3,SOLYC01G005220.3,SOLYC01G109460.3,SOLYC09G090270.3,SOLYC05G015490.3,SOLYC01G112000.3,SOLYC05G013320.1,SOLYC10G006010.3,SOLYC01G101100.3,SOLYC01G005020.3,SOLYC05G010530.3,SOLYC08G066070.1,SOLYC01G079340.3,SOLYC01G010270.3,SOLYC08G082080.3,SOLYC09G098300.3,SOLYC12G010690.2,SOLYC04G…
	Control_Ripe_vs_MG	down-regulated	GO:CC	thylakoid membrane	GO:0042651	7.72408e-10	9.11215	208	1878	76	11096	SOLYC03G053110.3,SOLYC04G064670.3,SOLYC12G005180.2,SOLYC01G087040.2,SOLYC11G069800.1,SOLYC08G007770.3,SOLYC02G086890.3,SOLYC10G086150.2,SOLYC08G080050.3,SOLYC06G076480.3,SOLYC03G120640.3,SOLYC02G065400.3,SOLYC10G005180.3,SOLYC04G071930.3,SOLYC11G065680.1,SOLYC10G005050.3,SOLYC06G068670.3,SOLYC01G095430.3,SOLYC10G077040.2,SOLYC06G060340.3,SOLYC12G009200.2,SOLYC02G080280.2,SOLYC02G080540.1,SOLYC02G…
	Control_Ripe_vs_MG	down-regulated	GO:CC	thylakoid	GO:0009579	1.00156e-09	8.99932	319	1878	103	11096	SOLYC06G009400.3,SOLYC03G053110.3,SOLYC04G064670.3,SOLYC12G005180.2,SOLYC01G087040.2,SOLYC11G069800.1,SOLYC08G007770.3,SOLYC02G090100.1,SOLYC02G086890.3,SOLYC04G073990.3,SOLYC10G086150.2,SOLYC08G080050.3,SOLYC06G076480.3,SOLYC03G120640.3,SOLYC02G065400.3,SOLYC10G005180.3,SOLYC04G071930.3,SOLYC11G065680.1,SOLYC10G005050.3,SOLYC06G068670.3,SOLYC04G015040.3,SOLYC01G095430.3,SOLYC10G077040.2,SOLYC06G…
	Control_Ripe_vs_MG	down-regulated	GO:CC	photosystem II	GO:0009523	5.19117e-09	8.28473	64	1878	34	11096	SOLYC04G064670.3,SOLYC01G087040.2,SOLYC02G065400.3,SOLYC06G060340.3,SOLYC12G009200.2,SOLYC09G065910.2,SOLYC10G077120.2,SOLYC07G032640.2,SOLYC06G065490.3,SOLYC05G007780.3,SOLYC09G064500.3,SOLYC09G014520.3,SOLYC09G055950.1,SOLYC04G009420.3,SOLYC12G011450.2,SOLYC02G079950.3,SOLYC12G011280.2,SOLYC11G013780.1,SOLYC10G017940.1,SOLYC03G114930.3,SOLYC01G105050.3,SOLYC10G054420.2,SOLYC01G105030.3,SOLYC03G…
	Control_Ripe_vs_MG	down-regulated	GO:CC	membrane	GO:0016020	1.16901e-08	7.93218	5326	1878	1028	11096	SOLYC07G049730.3,SOLYC09G014770.3,SOLYC02G082430.3,SOLYC08G005070.3,SOLYC04G015270.3,SOLYC06G049070.3,SOLYC11G011220.2,SOLYC07G005510.3,SOLYC01G068270.3,SOLYC12G098570.2,SOLYC02G065380.3,SOLYC12G008360.2,SOLYC01G111560.3,SOLYC04G077470.3,SOLYC01G111980.3,SOLYC03G053110.3,SOLYC04G008640.3,SOLYC04G050040.3,SOLYC10G006140.3,SOLYC11G071790.2,SOLYC11G066320.2,SOLYC01G073750.3,SOLYC01G090230.3,SOLYC05G…
	Control_Ripe_vs_MG	down-regulated	GO:CC	chloroplast thylakoid membrane	GO:0009535	1.26809e-08	7.89685	183	1878	67	11096	SOLYC03G053110.3,SOLYC12G005180.2,SOLYC11G069800.1,SOLYC08G007770.3,SOLYC02G086890.3,SOLYC10G086150.2,SOLYC08G080050.3,SOLYC06G076480.3,SOLYC03G120640.3,SOLYC02G065400.3,SOLYC10G005180.3,SOLYC04G071930.3,SOLYC11G065680.1,SOLYC10G005050.3,SOLYC06G068670.3,SOLYC01G095430.3,SOLYC10G077040.2,SOLYC06G060340.3,SOLYC12G009200.2,SOLYC02G080280.2,SOLYC02G080540.1,SOLYC02G069460.3,SOLYC12G056830.1,SOLYC05G…
	Control_Ripe_vs_MG	down-regulated	GO:CC	plastid thylakoid membrane	GO:0055035	1.26809e-08	7.89685	183	1878	67	11096	SOLYC03G053110.3,SOLYC12G005180.2,SOLYC11G069800.1,SOLYC08G007770.3,SOLYC02G086890.3,SOLYC10G086150.2,SOLYC08G080050.3,SOLYC06G076480.3,SOLYC03G120640.3,SOLYC02G065400.3,SOLYC10G005180.3,SOLYC04G071930.3,SOLYC11G065680.1,SOLYC10G005050.3,SOLYC06G068670.3,SOLYC01G095430.3,SOLYC10G077040.2,SOLYC06G060340.3,SOLYC12G009200.2,SOLYC02G080280.2,SOLYC02G080540.1,SOLYC02G069460.3,SOLYC12G056830.1,SOLYC05G…
	Control_Ripe_vs_MG	down-regulated	GO:CC	intrinsic component of membrane	GO:0031224	2.33087e-08	7.63248	4042	1878	805	11096	SOLYC07G049730.3,SOLYC09G014770.3,SOLYC02G082430.3,SOLYC06G049070.3,SOLYC07G005510.3,SOLYC12G098570.2,SOLYC02G065380.3,SOLYC12G008360.2,SOLYC04G077470.3,SOLYC01G111980.3,SOLYC03G053110.3,SOLYC04G050040.3,SOLYC10G006140.3,SOLYC11G066320.2,SOLYC01G090230.3,SOLYC04G078250.3,SOLYC08G077430.3,SOLYC01G109460.3,SOLYC12G096560.2,SOLYC06G073430.3,SOLYC04G025990.3,SOLYC05G015490.3,SOLYC07G032080.3,SOLYC01G…
	Control_Ripe_vs_MG	down-regulated	GO:CC	photosystem I	GO:0009522	2.86895e-08	7.54228	49	1878	28	11096	SOLYC03G120640.3,SOLYC10G005050.3,SOLYC12G009200.2,SOLYC02G069460.3,SOLYC10G017890.1,SOLYC06G083680.3,SOLYC02G036320.1,SOLYC09G014520.3,SOLYC12G033060.2,SOLYC06G054260.1,SOLYC06G082950.3,SOLYC05G016120.2,SOLYC12G011450.2,SOLYC09G063130.3,SOLYC08G006930.3,SOLYC12G011280.2,SOLYC03G005760.1,SOLYC10G006230.3,SOLYC06G082940.3,SOLYC10G007690.3,SOLYC08G013670.3,SOLYC05G056070.3,SOLYC07G066150.1,SOLYC07G…
	Control_Ripe_vs_MG	down-regulated	GO:CC	plastid thylakoid	GO:0031976	6.24483e-08	7.20448	209	1878	72	11096	SOLYC06G009400.3,SOLYC03G053110.3,SOLYC12G005180.2,SOLYC11G069800.1,SOLYC08G007770.3,SOLYC02G090100.1,SOLYC02G086890.3,SOLYC10G086150.2,SOLYC08G080050.3,SOLYC06G076480.3,SOLYC03G120640.3,SOLYC02G065400.3,SOLYC10G005180.3,SOLYC04G071930.3,SOLYC11G065680.1,SOLYC10G005050.3,SOLYC06G068670.3,SOLYC04G015040.3,SOLYC01G095430.3,SOLYC10G077040.2,SOLYC06G060340.3,SOLYC11G005620.1,SOLYC12G009200.2,SOLYC02G…
	Control_Ripe_vs_MG	down-regulated	GO:CC	chloroplast thylakoid	GO:0009534	6.24483e-08	7.20448	209	1878	72	11096	SOLYC06G009400.3,SOLYC03G053110.3,SOLYC12G005180.2,SOLYC11G069800.1,SOLYC08G007770.3,SOLYC02G090100.1,SOLYC02G086890.3,SOLYC10G086150.2,SOLYC08G080050.3,SOLYC06G076480.3,SOLYC03G120640.3,SOLYC02G065400.3,SOLYC10G005180.3,SOLYC04G071930.3,SOLYC11G065680.1,SOLYC10G005050.3,SOLYC06G068670.3,SOLYC04G015040.3,SOLYC01G095430.3,SOLYC10G077040.2,SOLYC06G060340.3,SOLYC11G005620.1,SOLYC12G009200.2,SOLYC02G…
	Control_Ripe_vs_MG	down-regulated	GO:CC	integral component of membrane	GO:0016021	1.55016e-07	6.80962	3978	1878	788	11096	SOLYC07G049730.3,SOLYC09G014770.3,SOLYC02G082430.3,SOLYC06G049070.3,SOLYC07G005510.3,SOLYC12G098570.2,SOLYC02G065380.3,SOLYC12G008360.2,SOLYC04G077470.3,SOLYC01G111980.3,SOLYC03G053110.3,SOLYC04G050040.3,SOLYC10G006140.3,SOLYC11G066320.2,SOLYC01G090230.3,SOLYC04G078250.3,SOLYC08G077430.3,SOLYC01G109460.3,SOLYC12G096560.2,SOLYC06G073430.3,SOLYC04G025990.3,SOLYC07G032080.3,SOLYC01G014270.3,SOLYC05G…
	Control_Ripe_vs_MG	down-regulated	GO:CC	plasma membrane	GO:0005886	3.04121e-06	5.51695	959	1878	226	11096	SOLYC11G011220.2,SOLYC01G068270.3,SOLYC12G098570.2,SOLYC01G111560.3,SOLYC01G111980.3,SOLYC01G073750.3,SOLYC01G005220.3,SOLYC01G109460.3,SOLYC09G090270.3,SOLYC05G015490.3,SOLYC05G013320.1,SOLYC10G006010.3,SOLYC01G101100.3,SOLYC01G005020.3,SOLYC05G010530.3,SOLYC08G066070.1,SOLYC01G079340.3,SOLYC08G082080.3,SOLYC09G098300.3,SOLYC12G010690.2,SOLYC04G080460.3,SOLYC01G103760.3,SOLYC04G080260.3,SOLYC01G…
	Control_Ripe_vs_MG	down-regulated	GO:CC	plastid envelope	GO:0009526	6.54398e-06	5.18416	318	1878	92	11096	SOLYC07G005510.3,SOLYC03G053110.3,SOLYC04G050040.3,SOLYC12G013890.2,SOLYC01G005020.3,SOLYC12G005180.2,SOLYC09G005230.3,SOLYC11G069800.1,SOLYC04G080630.3,SOLYC08G007770.3,SOLYC02G086890.3,SOLYC06G062400.2,SOLYC10G086150.2,SOLYC08G080050.3,SOLYC06G076480.3,SOLYC03G120640.3,SOLYC09G011810.3,SOLYC02G065400.3,SOLYC10G005180.3,SOLYC04G071930.3,SOLYC08G081070.3,SOLYC11G065680.1,SOLYC10G005050.3,SOLYC10G…
	Control_Ripe_vs_MG	down-regulated	GO:CC	plastid membrane	GO:0042170	1.75848e-05	4.75486	231	1878	71	11096	SOLYC03G053110.3,SOLYC12G005180.2,SOLYC11G069800.1,SOLYC08G007770.3,SOLYC02G086890.3,SOLYC06G062400.2,SOLYC10G086150.2,SOLYC08G080050.3,SOLYC06G076480.3,SOLYC03G120640.3,SOLYC02G065400.3,SOLYC10G005180.3,SOLYC04G071930.3,SOLYC11G065680.1,SOLYC10G005050.3,SOLYC06G068670.3,SOLYC01G095430.3,SOLYC10G077040.2,SOLYC06G060340.3,SOLYC12G009200.2,SOLYC02G080280.2,SOLYC02G080540.1,SOLYC02G069460.3,SOLYC12G…
	Control_Ripe_vs_MG	down-regulated	GO:CC	external encapsulating structure	GO:0030312	3.73253e-05	4.428	222	1878	68	11096	SOLYC05G015490.3,SOLYC01G112000.3,SOLYC12G044880.2,SOLYC04G073990.3,SOLYC03G115500.3,SOLYC10G086520.2,SOLYC03G114030.3,SOLYC03G093080.3,SOLYC06G050130.3,SOLYC11G005770.2,SOLYC08G060970.3,SOLYC06G005560.3,SOLYC04G082140.3,SOLYC03G078100.3,SOLYC11G069270.2,SOLYC01G102350.3,SOLYC04G005050.2,SOLYC04G008230.3,SOLYC03G031830.2,SOLYC09G090040.3,SOLYC10G038130.2,SOLYC01G105070.3,SOLYC08G074390.3,SOLYC02G…
	Control_Ripe_vs_MG	down-regulated	GO:CC	cell wall	GO:0005618	3.97258e-05	4.40093	218	1878	67	11096	SOLYC05G015490.3,SOLYC01G112000.3,SOLYC12G044880.2,SOLYC04G073990.3,SOLYC03G115500.3,SOLYC10G086520.2,SOLYC03G114030.3,SOLYC03G093080.3,SOLYC06G050130.3,SOLYC11G005770.2,SOLYC08G060970.3,SOLYC06G005560.3,SOLYC04G082140.3,SOLYC03G078100.3,SOLYC11G069270.2,SOLYC01G102350.3,SOLYC04G008230.3,SOLYC03G031830.2,SOLYC09G090040.3,SOLYC10G038130.2,SOLYC01G105070.3,SOLYC08G074390.3,SOLYC02G081210.3,SOLYC06G…
	Control_Ripe_vs_MG	down-regulated	GO:CC	plastoglobule	GO:0010287	0.000172913	3.76217	22	1878	14	11096	SOLYC12G009200.2,SOLYC12G056830.1,SOLYC09G014520.3,SOLYC12G011450.2,SOLYC12G011280.2,SOLYC01G105050.3,SOLYC01G105030.3,SOLYC03G005760.1,SOLYC10G007690.3,SOLYC05G056070.3,SOLYC07G063600.3,SOLYC05G056050.3,SOLYC12G006140.2,SOLYC06G069730.3
	Control_Ripe_vs_MG	down-regulated	GO:CC	symplast	GO:0055044	0.000747016	3.12667	244	1878	69	11096	SOLYC11G011220.2,SOLYC12G098570.2,SOLYC01G112000.3,SOLYC05G013320.1,SOLYC02G082080.1,SOLYC01G103960.3,SOLYC04G073990.3,SOLYC02G089090.3,SOLYC03G096290.3,SOLYC10G005040.3,SOLYC02G078640.3,SOLYC07G053980.3,SOLYC04G015600.3,SOLYC03G114030.3,SOLYC03G077920.1,SOLYC11G072480.2,SOLYC06G065260.3,SOLYC02G077630.3,SOLYC01G091040.3,SOLYC04G082140.3,SOLYC01G111170.3,SOLYC07G025510.3,SOLYC03G119980.3,SOLYC01G…
	Control_Ripe_vs_MG	down-regulated	GO:CC	anchoring junction	GO:0070161	0.000747016	3.12667	244	1878	69	11096	SOLYC11G011220.2,SOLYC12G098570.2,SOLYC01G112000.3,SOLYC05G013320.1,SOLYC02G082080.1,SOLYC01G103960.3,SOLYC04G073990.3,SOLYC02G089090.3,SOLYC03G096290.3,SOLYC10G005040.3,SOLYC02G078640.3,SOLYC07G053980.3,SOLYC04G015600.3,SOLYC03G114030.3,SOLYC03G077920.1,SOLYC11G072480.2,SOLYC06G065260.3,SOLYC02G077630.3,SOLYC01G091040.3,SOLYC04G082140.3,SOLYC01G111170.3,SOLYC07G025510.3,SOLYC03G119980.3,SOLYC01G…
	Control_Ripe_vs_MG	down-regulated	GO:CC	cell junction	GO:0030054	0.000747016	3.12667	244	1878	69	11096	SOLYC11G011220.2,SOLYC12G098570.2,SOLYC01G112000.3,SOLYC05G013320.1,SOLYC02G082080.1,SOLYC01G103960.3,SOLYC04G073990.3,SOLYC02G089090.3,SOLYC03G096290.3,SOLYC10G005040.3,SOLYC02G078640.3,SOLYC07G053980.3,SOLYC04G015600.3,SOLYC03G114030.3,SOLYC03G077920.1,SOLYC11G072480.2,SOLYC06G065260.3,SOLYC02G077630.3,SOLYC01G091040.3,SOLYC04G082140.3,SOLYC01G111170.3,SOLYC07G025510.3,SOLYC03G119980.3,SOLYC01G…
	Control_Ripe_vs_MG	down-regulated	GO:CC	cell-cell junction	GO:0005911	0.000747016	3.12667	244	1878	69	11096	SOLYC11G011220.2,SOLYC12G098570.2,SOLYC01G112000.3,SOLYC05G013320.1,SOLYC02G082080.1,SOLYC01G103960.3,SOLYC04G073990.3,SOLYC02G089090.3,SOLYC03G096290.3,SOLYC10G005040.3,SOLYC02G078640.3,SOLYC07G053980.3,SOLYC04G015600.3,SOLYC03G114030.3,SOLYC03G077920.1,SOLYC11G072480.2,SOLYC06G065260.3,SOLYC02G077630.3,SOLYC01G091040.3,SOLYC04G082140.3,SOLYC01G111170.3,SOLYC07G025510.3,SOLYC03G119980.3,SOLYC01G…
	Control_Ripe_vs_MG	down-regulated	GO:CC	plasmodesma	GO:0009506	0.000747016	3.12667	244	1878	69	11096	SOLYC11G011220.2,SOLYC12G098570.2,SOLYC01G112000.3,SOLYC05G013320.1,SOLYC02G082080.1,SOLYC01G103960.3,SOLYC04G073990.3,SOLYC02G089090.3,SOLYC03G096290.3,SOLYC10G005040.3,SOLYC02G078640.3,SOLYC07G053980.3,SOLYC04G015600.3,SOLYC03G114030.3,SOLYC03G077920.1,SOLYC11G072480.2,SOLYC06G065260.3,SOLYC02G077630.3,SOLYC01G091040.3,SOLYC04G082140.3,SOLYC01G111170.3,SOLYC07G025510.3,SOLYC03G119980.3,SOLYC01G…
	Control_Ripe_vs_MG	down-regulated	GO:CC	cytoskeleton	GO:0005856	0.0013627	2.8656	185	1878	55	11096	SOLYC05G012160.3,SOLYC11G010560.2,SOLYC05G054260.3,SOLYC10G080500.2,SOLYC02G076840.3,SOLYC12G044240.2,SOLYC01G010270.3,SOLYC01G081540.3,SOLYC06G035970.3,SOLYC02G067990.3,SOLYC09G010440.3,SOLYC09G090110.3,SOLYC07G064970.3,SOLYC02G078640.3,SOLYC10G006820.3,SOLYC03G114760.3,SOLYC07G063590.3,SOLYC01G111380.3,SOLYC01G081545.1,SOLYC01G098080.3,SOLYC06G060140.3,SOLYC12G099540.2,SOLYC02G084390.3,SOLYC08G…
	Control_Ripe_vs_MG	down-regulated	GO:CC	microtubule cytoskeleton	GO:0015630	0.00325634	2.48727	129	1878	41	11096	SOLYC05G012160.3,SOLYC11G010560.2,SOLYC05G054260.3,SOLYC12G044240.2,SOLYC01G010270.3,SOLYC06G035970.3,SOLYC02G067990.3,SOLYC07G064970.3,SOLYC02G078640.3,SOLYC03G114760.3,SOLYC01G098080.3,SOLYC06G060140.3,SOLYC12G099540.2,SOLYC02G084390.3,SOLYC08G079710.3,SOLYC01G005460.3,SOLYC10G085020.2,SOLYC08G006890.3,SOLYC02G068340.3,SOLYC03G114970.3,SOLYC02G092950.3,SOLYC10G086760.2,SOLYC06G076640.3,SOLYC11G…
	Control_Ripe_vs_MG	down-regulated	GO:CC	organelle subcompartment	GO:0031984	0.00475105	2.32321	590	1878	137	11096	SOLYC08G005070.3,SOLYC04G015270.3,SOLYC06G009400.3,SOLYC03G053110.3,SOLYC03G046470.3,SOLYC05G046330.3,SOLYC12G005180.2,SOLYC11G069800.1,SOLYC02G067890.3,SOLYC08G007770.3,SOLYC02G090100.1,SOLYC02G086890.3,SOLYC08G079570.3,SOLYC06G066730.3,SOLYC03G121570.3,SOLYC12G005880.2,SOLYC09G090190.3,SOLYC10G086150.2,SOLYC08G080050.3,SOLYC01G009310.3,SOLYC01G091640.3,SOLYC11G008590.2,SOLYC02G082260.3,SOLYC06G…
	Control_Ripe_vs_MG	down-regulated	GO:CC	MCM complex	GO:0042555	0.0192039	1.71661	5	1878	5	11096	SOLYC11G040120.2,SOLYC02G082180.3,SOLYC01G110130.3,SOLYC01G079507.1,SOLYC02G070780.3
	Control_Ripe_vs_MG	down-regulated	GO:CC	cytoplasmic microtubule	GO:0005881	0.0194169	1.71182	7	1878	6	11096	SOLYC05G012160.3,SOLYC01G010270.3,SOLYC03G114970.3,SOLYC02G092950.3,SOLYC04G054480.3,SOLYC03G116370.3
	Control_Ripe_vs_MG	down-regulated	GO:CC	photosystem II oxygen evolving complex	GO:0009654	0.026912	1.57005	24	1878	12	11096	SOLYC04G064670.3,SOLYC01G087040.2,SOLYC02G065400.3,SOLYC07G032640.2,SOLYC06G065490.3,SOLYC05G007780.3,SOLYC09G064500.3,SOLYC04G009420.3,SOLYC02G079950.3,SOLYC03G114930.3,SOLYC10G054420.2,SOLYC11G008480.2
	Control_Ripe_vs_MG	down-regulated	GO:CC	polymeric cytoskeletal fiber	GO:0099513	0.0393608	1.40494	103	1878	32	11096	SOLYC05G012160.3,SOLYC11G010560.2,SOLYC05G054260.3,SOLYC01G010270.3,SOLYC06G035970.3,SOLYC07G064970.3,SOLYC02G078640.3,SOLYC01G098080.3,SOLYC06G060140.3,SOLYC12G099540.2,SOLYC02G084390.3,SOLYC08G079710.3,SOLYC10G085020.2,SOLYC08G006890.3,SOLYC02G068340.3,SOLYC03G114970.3,SOLYC02G092950.3,SOLYC10G086760.2,SOLYC06G076640.3,SOLYC09G056170.3,SOLYC04G054480.3,SOLYC03G111380.3,SOLYC03G025470.3,SOLYC07G…
	Control_Ripe_vs_MG	down-regulated	GO:CC	supramolecular fiber	GO:0099512	0.0393608	1.40494	103	1878	32	11096	SOLYC05G012160.3,SOLYC11G010560.2,SOLYC05G054260.3,SOLYC01G010270.3,SOLYC06G035970.3,SOLYC07G064970.3,SOLYC02G078640.3,SOLYC01G098080.3,SOLYC06G060140.3,SOLYC12G099540.2,SOLYC02G084390.3,SOLYC08G079710.3,SOLYC10G085020.2,SOLYC08G006890.3,SOLYC02G068340.3,SOLYC03G114970.3,SOLYC02G092950.3,SOLYC10G086760.2,SOLYC06G076640.3,SOLYC09G056170.3,SOLYC04G054480.3,SOLYC03G111380.3,SOLYC03G025470.3,SOLYC07G…
	Control_Ripe_vs_MG	down-regulated	GO:CC	supramolecular polymer	GO:0099081	0.0393608	1.40494	103	1878	32	11096	SOLYC05G012160.3,SOLYC11G010560.2,SOLYC05G054260.3,SOLYC01G010270.3,SOLYC06G035970.3,SOLYC07G064970.3,SOLYC02G078640.3,SOLYC01G098080.3,SOLYC06G060140.3,SOLYC12G099540.2,SOLYC02G084390.3,SOLYC08G079710.3,SOLYC10G085020.2,SOLYC08G006890.3,SOLYC02G068340.3,SOLYC03G114970.3,SOLYC02G092950.3,SOLYC10G086760.2,SOLYC06G076640.3,SOLYC09G056170.3,SOLYC04G054480.3,SOLYC03G111380.3,SOLYC03G025470.3,SOLYC07G…
	Control_Ripe_vs_MG	down-regulated	KEGG	Metabolic pathways	KEGG:01100	1.27282e-17	16.8952	1193	492	323	2501	SOLYC08G077180.3,SOLYC04G009200.3,SOLYC12G015860.2,SOLYC04G015270.3,SOLYC01G102940.3,SOLYC06G005150.3,SOLYC12G011160.2,SOLYC12G008360.2,SOLYC08G076650.3,SOLYC05G009390.3,SOLYC11G007020.2,SOLYC01G080530.3,SOLYC11G068830.2,SOLYC03G111200.3,SOLYC08G008210.3,SOLYC07G032080.3,SOLYC04G026030.3,SOLYC02G072150.3,SOLYC06G061070.3,SOLYC01G106480.3,SOLYC05G050120.3,SOLYC01G101040.3,SOLYC08G016010.3,SOLYC12G…
	Control_Ripe_vs_MG	down-regulated	KEGG	Photosynthesis - antenna proteins	KEGG:00196	2.30565e-08	7.63721	13	492	13	2501	SOLYC12G009200.2,SOLYC09G014520.3,SOLYC12G011450.2,SOLYC12G011280.2,SOLYC01G105050.3,SOLYC01G105030.3,SOLYC03G005760.1,SOLYC10G007690.3,SOLYC05G056070.3,SOLYC07G063600.3,SOLYC05G056050.3,SOLYC12G006140.2,SOLYC06G069730.3
	Control_Ripe_vs_MG	down-regulated	KEGG	Biosynthesis of secondary metabolites	KEGG:01110	3.01661e-07	6.52048	696	492	189	2501	SOLYC08G077180.3,SOLYC04G009200.3,SOLYC12G015860.2,SOLYC08G076650.3,SOLYC05G009390.3,SOLYC11G007020.2,SOLYC03G111200.3,SOLYC02G072150.3,SOLYC06G061070.3,SOLYC01G106480.3,SOLYC01G101040.3,SOLYC02G092260.3,SOLYC11G069800.1,SOLYC11G069050.2,SOLYC12G096190.2,SOLYC10G086180.2,SOLYC08G080370.3,SOLYC08G079570.3,SOLYC08G015660.3,SOLYC06G074530.1,SOLYC06G071910.3,SOLYC11G008620.2,SOLYC11G011960.2,SOLYC01G…
	Control_Ripe_vs_MG	down-regulated	KEGG	Starch and sucrose metabolism	KEGG:00500	1.46686e-05	4.83361	63	492	30	2501	SOLYC08G076650.3,SOLYC02G072150.3,SOLYC11G011960.2,SOLYC05G025500.3,SOLYC06G073190.3,SOLYC09G031970.3,SOLYC08G042000.3,SOLYC01G110340.3,SOLYC08G074390.3,SOLYC09G092130.3,SOLYC01G109790.3,SOLYC11G065220.2,SOLYC04G081400.3,SOLYC07G062140.3,SOLYC03G006870.3,SOLYC05G006210.3,SOLYC12G009300.2,SOLYC03G121070.3,SOLYC07G014590.3,SOLYC01G079790.3,SOLYC01G010390.3,SOLYC04G053120.3,SOLYC06G076780.3,SOLYC03G…
	Control_Ripe_vs_MG	down-regulated	KEGG	Photosynthesis	KEGG:00195	5.74732e-05	4.24053	33	492	19	2501	SOLYC03G120640.3,SOLYC02G065400.3,SOLYC06G065990.1,SOLYC06G060340.3,SOLYC02G080540.1,SOLYC02G069460.3,SOLYC12G056830.1,SOLYC06G083680.3,SOLYC05G007780.3,SOLYC09G064500.3,SOLYC06G054260.1,SOLYC06G082950.3,SOLYC09G063130.3,SOLYC02G079950.3,SOLYC03G114930.3,SOLYC06G082940.3,SOLYC08G013670.3,SOLYC07G066150.1,SOLYC10G075160.1
	Control_Ripe_vs_MG	down-regulated	KEGG	Carbon fixation in photosynthetic organisms	KEGG:00710	0.00377664	2.42289	38	492	18	2501	SOLYC01G106480.3,SOLYC05G050120.3,SOLYC09G011810.3,SOLYC04G009030.3,SOLYC08G066360.3,SOLYC05G013380.3,SOLYC10G086730.2,SOLYC01G018020.2,SOLYC02G062340.3,SOLYC03G034220.3,SOLYC04G082630.3,SOLYC01G110360.3,SOLYC07G062530.3,SOLYC02G020940.3,SOLYC08G076220.3,SOLYC07G017950.3,SOLYC02G063150.3,SOLYC10G054870.2
	Control_Ripe_vs_MG	down-regulated	KEGG	Glyoxylate and dicarboxylate metabolism	KEGG:00630	0.0111443	1.95295	44	492	19	2501	SOLYC06G061070.3,SOLYC01G106480.3,SOLYC11G008620.2,SOLYC08G065220.3,SOLYC02G080810.3,SOLYC07G017860.3,SOLYC12G099930.2,SOLYC05G053100.3,SOLYC05G053810.3,SOLYC05G013380.3,SOLYC03G034220.3,SOLYC02G091560.3,SOLYC03G111140.3,SOLYC04G014510.3,SOLYC12G098490.2,SOLYC01G080280.3,SOLYC07G017950.3,SOLYC02G063150.3,SOLYC10G007600.3
	Control_Ripe_vs_MG	down-regulated	KEGG	Carbon metabolism	KEGG:01200	0.040262	1.39511	149	492	45	2501	SOLYC08G077180.3,SOLYC12G011160.2,SOLYC06G061070.3,SOLYC01G106480.3,SOLYC05G050120.3,SOLYC11G008620.2,SOLYC08G065220.3,SOLYC09G011810.3,SOLYC02G080810.3,SOLYC09G009020.3,SOLYC07G017860.3,SOLYC06G069530.3,SOLYC12G099930.2,SOLYC05G053100.3,SOLYC11G008870.2,SOLYC04G009030.3,SOLYC05G053810.3,SOLYC08G066100.3,SOLYC09G082060.3,SOLYC08G066360.3,SOLYC05G013380.3,SOLYC10G086730.2,SOLYC01G018020.2,SOLYC02G…
	Control_Ripe_vs_MG	down-regulated	KEGG	Fructose and mannose metabolism	KEGG:00051	0.0484736	1.3145	45	492	18	2501	SOLYC09G011810.3,SOLYC06G073190.3,SOLYC10G008300.3,SOLYC08G066100.3,SOLYC10G086730.2,SOLYC02G062340.3,SOLYC11G065220.2,SOLYC04G081400.3,SOLYC08G008670.3,SOLYC07G053920.3,SOLYC03G121070.3,SOLYC02G084990.3,SOLYC12G095760.2,SOLYC03G096730.3,SOLYC01G110360.3,SOLYC02G091830.3,SOLYC02G084210.1,SOLYC10G054870.2
	Control_Ripe_vs_MG	up-regulated	GO:MF	heat shock protein binding	GO:0031072	0.00412511	2.38456	26	1364	10	17255	SOLYC03G117630.1,SOLYC09G075950.1,SOLYC11G020040.2,SOLYC11G066100.2,SOLYC09G064380.3,SOLYC01G105340.3,SOLYC01G106210.3,SOLYC01G090550.3,SOLYC12G056780.2,SOLYC01G086740.3
	Control_Ripe_vs_MG	up-regulated	GO:MF	catalytic activity	GO:0003824	0.00736089	2.13307	8412	1364	737	17255	SOLYC01G101180.3,SOLYC02G065270.1,SOLYC04G039930.3,SOLYC05G015350.3,SOLYC06G083490.3,SOLYC10G080210.2,SOLYC02G067750.3,SOLYC09G061793.1,SOLYC10G083400.1,SOLYC12G088220.2,SOLYC02G038740.3,SOLYC01G108880.3,SOLYC10G083890.2,SOLYC03G083910.3,SOLYC02G065280.3,SOLYC08G066260.3,SOLYC04G083140.2,SOLYC10G018140.2,SOLYC01G080410.3,SOLYC01G006540.3,SOLYC01G095080.3,SOLYC03G111540.2,SOLYC08G005760.2,SOLYC08G…
	Control_Ripe_vs_MG	up-regulated	GO:MF	unfolded protein binding	GO:0051082	0.00739518	2.13105	107	1364	22	17255	SOLYC03G117630.1,SOLYC09G075950.1,SOLYC11G020040.2,SOLYC03G007890.3,SOLYC11G066100.2,SOLYC09G015020.1,SOLYC10G054910.1,SOLYC10G084300.1,SOLYC03G007650.1,SOLYC02G093600.3,SOLYC01G105340.3,SOLYC05G010660.3,SOLYC01G106210.3,SOLYC06G076940.3,SOLYC03G083250.3,SOLYC04G014480.3,SOLYC01G090550.3,SOLYC07G042250.3,SOLYC05G056310.3,SOLYC02G068730.3,SOLYC03G083390.3,SOLYC01G086740.3
	Control_Ripe_vs_MG	up-regulated	GO:MF	cation binding	GO:0043169	0.00947638	2.02336	2395	1364	240	17255	SOLYC01G101180.3,SOLYC05G015350.3,SOLYC03G083920.1,SOLYC02G067750.3,SOLYC09G061793.1,SOLYC10G083400.1,SOLYC10G083890.2,SOLYC04G083140.2,SOLYC01G080410.3,SOLYC01G006540.3,SOLYC02G092580.3,SOLYC04G080250.3,SOLYC06G059720.3,SOLYC09G066150.1,SOLYC09G089580.3,SOLYC08G013680.3,SOLYC03G031440.3,SOLYC07G056670.3,SOLYC05G011970.3,SOLYC12G089240.2,SOLYC02G079550.2,SOLYC06G068270.3,SOLYC01G088400.3,SOLYC07G…
	Control_Ripe_vs_MG	up-regulated	GO:MF	ion binding	GO:0043167	0.0286515	1.54285	5206	1364	473	17255	SOLYC01G101180.3,SOLYC05G015350.3,SOLYC03G083920.1,SOLYC02G067750.3,SOLYC09G061793.1,SOLYC10G083400.1,SOLYC10G083890.2,SOLYC08G066260.3,SOLYC04G010200.1,SOLYC04G083140.2,SOLYC01G080410.3,SOLYC01G006540.3,SOLYC01G095080.3,SOLYC03G111540.2,SOLYC08G066250.3,SOLYC02G092580.3,SOLYC04G080250.3,SOLYC12G098700.2,SOLYC06G059720.3,SOLYC05G050010.3,SOLYC08G067310.1,SOLYC09G066150.1,SOLYC08G066240.3,SOLYC09G…
	Control_Ripe_vs_MG	up-regulated	GO:MF	metallochaperone activity	GO:0016530	0.0382802	1.41703	8	1364	5	17255	SOLYC03G007430.3,SOLYC07G053150.3,SOLYC01G067740.3,SOLYC07G063160.2,SOLYC08G079830.3
	Control_Ripe_vs_MG	up-regulated	GO:MF	protein folding chaperone	GO:0044183	0.0401629	1.39617	12	1364	6	17255	SOLYC03G117630.1,SOLYC09G075950.1,SOLYC11G020040.2,SOLYC11G066100.2,SOLYC01G106210.3,SOLYC07G064950.3
	Control_Ripe_vs_MG	up-regulated	GO:MF	ATP-dependent peptidase activity	GO:0004176	0.0430935	1.36559	33	1364	10	17255	SOLYC02G081550.3,SOLYC08G075750.3,SOLYC01G099690.3,SOLYC01G100520.3,SOLYC10G049710.2,SOLYC03G083250.3,SOLYC03G046340.3,SOLYC02G091280.3,SOLYC08G082530.3,SOLYC10G086550.2
	Control_Ripe_vs_MG	up-regulated	GO:MF	oxidoreductase activity, acting on a sulfur group of donors, disulfide as acceptor	GO:0016671	0.0477093	1.3214	22	1364	8	17255	SOLYC01G080410.3,SOLYC02G063250.3,SOLYC02G032860.3,SOLYC04G071565.1,SOLYC07G062060.3,SOLYC03G031620.3,SOLYC02G080640.3,SOLYC06G034020.3
	Control_Ripe_vs_MG	up-regulated	GO:BP	response to heat	GO:0009408	5.7081e-10	9.24351	88	1105	31	13501	SOLYC09G082670.3,SOLYC03G117630.1,SOLYC03G082420.3,SOLYC07G055710.3,SOLYC01G104740.3,SOLYC04G005480.1,SOLYC02G090820.3,SOLYC08G080540.3,SOLYC09G075950.1,SOLYC06G053960.3,SOLYC11G020040.2,SOLYC12G007070.2,SOLYC04G016000.3,SOLYC03G097120.3,SOLYC03G006000.3,SOLYC02G088610.3,SOLYC09G091830.3,SOLYC01G099620.3,SOLYC11G066100.2,SOLYC09G005120.3,SOLYC09G015020.1,SOLYC02G093600.3,SOLYC01G105340.3,SOLYC01G…
	Control_Ripe_vs_MG	up-regulated	GO:BP	cellular response to heat	GO:0034605	4.94893e-06	5.30549	41	1105	17	13501	SOLYC09G082670.3,SOLYC03G117630.1,SOLYC07G055710.3,SOLYC02G090820.3,SOLYC08G080540.3,SOLYC09G075950.1,SOLYC06G053960.3,SOLYC11G020040.2,SOLYC12G007070.2,SOLYC04G016000.3,SOLYC03G097120.3,SOLYC03G006000.3,SOLYC11G066100.2,SOLYC01G106210.3,SOLYC03G026020.3,SOLYC02G072000.3,SOLYC04G049010.3
	Control_Ripe_vs_MG	up-regulated	GO:BP	response to abiotic stimulus	GO:0009628	8.08545e-06	5.0923	460	1105	74	13501	SOLYC09G082670.3,SOLYC07G056670.3,SOLYC02G062390.3,SOLYC12G089240.2,SOLYC07G061720.3,SOLYC09G011470.3,SOLYC03G117630.1,SOLYC07G043130.3,SOLYC03G082420.3,SOLYC07G055710.3,SOLYC08G005610.3,SOLYC02G081550.3,SOLYC10G085040.1,SOLYC01G104740.3,SOLYC04G005480.1,SOLYC02G090820.3,SOLYC08G080540.3,SOLYC09G075950.1,SOLYC06G053960.3,SOLYC11G020040.2,SOLYC07G042930.3,SOLYC02G064770.3,SOLYC12G007070.2,SOLYC04G…
	Control_Ripe_vs_MG	up-regulated	GO:BP	response to temperature stimulus	GO:0009266	8.83793e-06	5.05365	151	1105	35	13501	SOLYC09G082670.3,SOLYC02G062390.3,SOLYC03G117630.1,SOLYC03G082420.3,SOLYC07G055710.3,SOLYC01G104740.3,SOLYC04G005480.1,SOLYC02G090820.3,SOLYC08G080540.3,SOLYC09G075950.1,SOLYC06G053960.3,SOLYC11G020040.2,SOLYC12G007070.2,SOLYC04G016000.3,SOLYC03G097120.3,SOLYC08G078190.1,SOLYC03G006000.3,SOLYC02G088610.3,SOLYC09G091830.3,SOLYC01G099620.3,SOLYC11G066100.2,SOLYC09G005120.3,SOLYC09G015020.1,SOLYC02G…
	Control_Ripe_vs_MG	up-regulated	GO:BP	sulfur compound metabolic process	GO:0006790	8.90101e-05	4.05056	233	1105	44	13501	SOLYC12G011310.2,SOLYC09G011550.3,SOLYC07G065340.1,SOLYC06G069045.1,SOLYC08G081010.3,SOLYC09G092380.3,SOLYC08G007790.3,SOLYC02G032860.3,SOLYC09G082460.3,SOLYC10G084960.2,SOLYC05G013710.3,SOLYC10G007050.3,SOLYC09G011590.3,SOLYC08G007010.3,SOLYC07G053150.3,SOLYC09G082860.3,SOLYC01G067890.3,SOLYC01G103710.3,SOLYC02G082850.3,SOLYC03G031620.3,SOLYC05G056490.3,SOLYC10G012370.3,SOLYC02G080440.3,SOLYC04G…
	Control_Ripe_vs_MG	up-regulated	GO:BP	positive regulation of transcription from RNA polymerase II promoter in response to stress	GO:0036003	0.000126547	3.89775	21	1105	11	13501	SOLYC09G082670.3,SOLYC07G055710.3,SOLYC02G090820.3,SOLYC08G080540.3,SOLYC06G053960.3,SOLYC12G007070.2,SOLYC04G016000.3,SOLYC03G097120.3,SOLYC03G006000.3,SOLYC03G026020.3,SOLYC02G072000.3
	Control_Ripe_vs_MG	up-regulated	GO:BP	positive regulation of transcription from RNA polymerase II promoter in response to heat stress	GO:0061408	0.000126547	3.89775	21	1105	11	13501	SOLYC09G082670.3,SOLYC07G055710.3,SOLYC02G090820.3,SOLYC08G080540.3,SOLYC06G053960.3,SOLYC12G007070.2,SOLYC04G016000.3,SOLYC03G097120.3,SOLYC03G006000.3,SOLYC03G026020.3,SOLYC02G072000.3
	Control_Ripe_vs_MG	up-regulated	GO:BP	iron-sulfur cluster assembly	GO:0016226	0.00020516	3.68791	26	1105	12	13501	SOLYC08G007010.3,SOLYC07G053150.3,SOLYC01G103710.3,SOLYC02G080440.3,SOLYC03G119420.3,SOLYC01G100410.3,SOLYC12G096690.2,SOLYC03G031700.3,SOLYC11G007120.2,SOLYC08G075730.3,SOLYC05G051700.3,SOLYC09G074400.3
	Control_Ripe_vs_MG	up-regulated	GO:BP	metallo-sulfur cluster assembly	GO:0031163	0.00020516	3.68791	26	1105	12	13501	SOLYC08G007010.3,SOLYC07G053150.3,SOLYC01G103710.3,SOLYC02G080440.3,SOLYC03G119420.3,SOLYC01G100410.3,SOLYC12G096690.2,SOLYC03G031700.3,SOLYC11G007120.2,SOLYC08G075730.3,SOLYC05G051700.3,SOLYC09G074400.3
	Control_Ripe_vs_MG	up-regulated	GO:BP	regulation of DNA-templated transcription in response to stress	GO:0043620	0.000234377	3.63009	22	1105	11	13501	SOLYC09G082670.3,SOLYC07G055710.3,SOLYC02G090820.3,SOLYC08G080540.3,SOLYC06G053960.3,SOLYC12G007070.2,SOLYC04G016000.3,SOLYC03G097120.3,SOLYC03G006000.3,SOLYC03G026020.3,SOLYC02G072000.3
	Control_Ripe_vs_MG	up-regulated	GO:BP	regulation of transcription from RNA polymerase II promoter in response to stress	GO:0043618	0.000234377	3.63009	22	1105	11	13501	SOLYC09G082670.3,SOLYC07G055710.3,SOLYC02G090820.3,SOLYC08G080540.3,SOLYC06G053960.3,SOLYC12G007070.2,SOLYC04G016000.3,SOLYC03G097120.3,SOLYC03G006000.3,SOLYC03G026020.3,SOLYC02G072000.3
	Control_Ripe_vs_MG	up-regulated	GO:BP	small molecule metabolic process	GO:0044281	0.00042399	3.37264	1147	1105	140	13501	SOLYC02G065270.1,SOLYC12G088220.2,SOLYC02G038740.3,SOLYC02G065280.3,SOLYC08G066260.3,SOLYC01G006540.3,SOLYC01G095080.3,SOLYC08G066250.3,SOLYC06G053900.3,SOLYC04G080250.3,SOLYC06G059720.3,SOLYC05G050010.3,SOLYC08G066240.3,SOLYC01G104210.2,SOLYC03G031860.3,SOLYC07G056670.3,SOLYC03G034320.3,SOLYC04G076880.3,SOLYC07G061720.3,SOLYC05G046340.2,SOLYC08G014130.3,SOLYC07G065340.1,SOLYC10G038080.2,SOLYC02G…
	Control_Ripe_vs_MG	up-regulated	GO:BP	carboxylic acid metabolic process	GO:0019752	0.00238953	2.62169	653	1105	87	13501	SOLYC02G065270.1,SOLYC02G065280.3,SOLYC08G066260.3,SOLYC01G006540.3,SOLYC01G095080.3,SOLYC08G066250.3,SOLYC06G053900.3,SOLYC06G059720.3,SOLYC05G050010.3,SOLYC08G066240.3,SOLYC01G104210.2,SOLYC03G034320.3,SOLYC08G014130.3,SOLYC07G065340.1,SOLYC10G038080.2,SOLYC01G099190.3,SOLYC08G005610.3,SOLYC04G005480.1,SOLYC09G092380.3,SOLYC10G083720.2,SOLYC12G056940.2,SOLYC02G063490.3,SOLYC03G083440.3,SOLYC06G…
	Control_Ripe_vs_MG	up-regulated	GO:BP	small molecule biosynthetic process	GO:0044283	0.00348489	2.45781	433	1105	63	13501	SOLYC12G088220.2,SOLYC01G006540.3,SOLYC01G095080.3,SOLYC06G053900.3,SOLYC04G080250.3,SOLYC05G050010.3,SOLYC01G104210.2,SOLYC03G031860.3,SOLYC07G056670.3,SOLYC04G076880.3,SOLYC07G061720.3,SOLYC08G014130.3,SOLYC07G065340.1,SOLYC10G038080.2,SOLYC01G099190.3,SOLYC04G005480.1,SOLYC12G056940.2,SOLYC03G083440.3,SOLYC03G118000.1,SOLYC06G006100.3,SOLYC04G009960.3,SOLYC11G072310.2,SOLYC09G082460.3,SOLYC02G…
	Control_Ripe_vs_MG	up-regulated	GO:BP	organic acid metabolic process	GO:0006082	0.00632977	2.19861	718	1105	92	13501	SOLYC02G065270.1,SOLYC12G088220.2,SOLYC02G065280.3,SOLYC08G066260.3,SOLYC01G006540.3,SOLYC01G095080.3,SOLYC08G066250.3,SOLYC06G053900.3,SOLYC06G059720.3,SOLYC05G050010.3,SOLYC08G066240.3,SOLYC01G104210.2,SOLYC07G056670.3,SOLYC03G034320.3,SOLYC07G061720.3,SOLYC08G014130.3,SOLYC07G065340.1,SOLYC10G038080.2,SOLYC01G099190.3,SOLYC08G005610.3,SOLYC04G005480.1,SOLYC09G092380.3,SOLYC10G083720.2,SOLYC12G…
	Control_Ripe_vs_MG	up-regulated	GO:BP	oxoacid metabolic process	GO:0043436	0.00708389	2.14973	671	1105	87	13501	SOLYC02G065270.1,SOLYC02G065280.3,SOLYC08G066260.3,SOLYC01G006540.3,SOLYC01G095080.3,SOLYC08G066250.3,SOLYC06G053900.3,SOLYC06G059720.3,SOLYC05G050010.3,SOLYC08G066240.3,SOLYC01G104210.2,SOLYC03G034320.3,SOLYC08G014130.3,SOLYC07G065340.1,SOLYC10G038080.2,SOLYC01G099190.3,SOLYC08G005610.3,SOLYC04G005480.1,SOLYC09G092380.3,SOLYC10G083720.2,SOLYC12G056940.2,SOLYC02G063490.3,SOLYC03G083440.3,SOLYC06G…
	Control_Ripe_vs_MG	up-regulated	GO:BP	isoprenoid biosynthetic process	GO:0008299	0.0267583	1.57254	91	1105	20	13501	SOLYC01G101180.3,SOLYC02G038740.3,SOLYC03G031860.3,SOLYC07G056670.3,SOLYC07G061720.3,SOLYC04G079960.1,SOLYC10G081650.2,SOLYC04G005480.1,SOLYC08G007790.3,SOLYC11G072310.2,SOLYC01G009010.3,SOLYC03G123760.3,SOLYC01G097810.3,SOLYC04G056390.3,SOLYC01G067890.3,SOLYC02G085700.2,SOLYC01G109300.3,SOLYC08G074560.3,SOLYC08G023470.3,SOLYC07G061990.3
	Control_Ripe_vs_MG	up-regulated	GO:BP	protein folding	GO:0006457	0.030907	1.50994	161	1105	29	13501	SOLYC03G117630.1,SOLYC05G053760.3,SOLYC09G075950.1,SOLYC11G020040.2,SOLYC10G081240.2,SOLYC03G007890.3,SOLYC02G088610.3,SOLYC10G084170.1,SOLYC11G066100.2,SOLYC09G015020.1,SOLYC10G054910.1,SOLYC10G084300.1,SOLYC03G007650.1,SOLYC02G093600.3,SOLYC04G082020.3,SOLYC01G105340.3,SOLYC05G010660.3,SOLYC01G106210.3,SOLYC06G076940.3,SOLYC03G083250.3,SOLYC04G014480.3,SOLYC01G090550.3,SOLYC07G042250.3,SOLYC05G…
	Control_Ripe_vs_MG	up-regulated	GO:BP	endosome transport via multivesicular body sorting pathway	GO:0032509	0.036448	1.43833	14	1105	7	13501	SOLYC03G031750.2,SOLYC12G009060.2,SOLYC03G121360.1,SOLYC02G080270.3,SOLYC06G062510.3,SOLYC08G076130.3,SOLYC10G006320.3
	Control_Ripe_vs_MG	up-regulated	GO:BP	multivesicular body sorting pathway	GO:0071985	0.036448	1.43833	14	1105	7	13501	SOLYC03G031750.2,SOLYC12G009060.2,SOLYC03G121360.1,SOLYC02G080270.3,SOLYC06G062510.3,SOLYC08G076130.3,SOLYC10G006320.3
	Control_Ripe_vs_MG	up-regulated	GO:BP	cellular lipid metabolic process	GO:0044255	0.0489952	1.30985	471	1105	63	13501	SOLYC01G101180.3,SOLYC02G038740.3,SOLYC01G006540.3,SOLYC06G053900.3,SOLYC03G005020.3,SOLYC06G059720.3,SOLYC01G104210.2,SOLYC04G054830.3,SOLYC03G031860.3,SOLYC07G056670.3,SOLYC07G061720.3,SOLYC04G079960.1,SOLYC01G095930.3,SOLYC01G099190.3,SOLYC08G005610.3,SOLYC12G100270.2,SOLYC10G081650.2,SOLYC04G005480.1,SOLYC12G056940.2,SOLYC02G063490.3,SOLYC08G007790.3,SOLYC10G081900.2,SOLYC11G072310.2,SOLYC02G…
	Control_Ripe_vs_MG	up-regulated	GO:CC	intracellular membrane-bounded organelle	GO:0043231	7.90689e-08	7.10199	5195	911	515	11096	SOLYC06G050870.3,SOLYC02G038740.3,SOLYC03G083910.3,SOLYC09G082670.3,SOLYC05G012020.3,SOLYC01G006540.3,SOLYC01G100460.3,SOLYC06G059720.3,SOLYC10G079050.2,SOLYC01G021730.2,SOLYC01G104210.2,SOLYC04G076220.3,SOLYC05G052410.2,SOLYC02G021680.3,SOLYC03G031860.3,SOLYC10G051120.2,SOLYC02G070020.1,SOLYC11G068620.2,SOLYC01G106700.3,SOLYC01G108400.3,SOLYC10G080880.2,SOLYC02G080890.3,SOLYC12G089240.2,SOLYC08G…
	Control_Ripe_vs_MG	up-regulated	GO:CC	membrane-bounded organelle	GO:0043227	1.20977e-07	6.9173	5207	911	515	11096	SOLYC06G050870.3,SOLYC02G038740.3,SOLYC03G083910.3,SOLYC09G082670.3,SOLYC05G012020.3,SOLYC01G006540.3,SOLYC01G100460.3,SOLYC06G059720.3,SOLYC10G079050.2,SOLYC01G021730.2,SOLYC01G104210.2,SOLYC04G076220.3,SOLYC05G052410.2,SOLYC02G021680.3,SOLYC03G031860.3,SOLYC10G051120.2,SOLYC02G070020.1,SOLYC11G068620.2,SOLYC01G106700.3,SOLYC01G108400.3,SOLYC10G080880.2,SOLYC02G080890.3,SOLYC12G089240.2,SOLYC08G…
	Control_Ripe_vs_MG	up-regulated	GO:CC	cytoplasm	GO:0005737	2.65395e-06	5.57611	4161	911	420	11096	SOLYC01G101180.3,SOLYC06G050870.3,SOLYC02G038740.3,SOLYC03G083910.3,SOLYC01G006540.3,SOLYC06G059720.3,SOLYC01G104210.2,SOLYC08G013680.3,SOLYC03G031860.3,SOLYC10G051120.2,SOLYC02G062390.3,SOLYC02G070020.1,SOLYC07G051860.1,SOLYC01G108400.3,SOLYC10G080880.2,SOLYC08G066700.3,SOLYC07G051880.1,SOLYC04G076880.3,SOLYC08G080100.3,SOLYC12G013700.2,SOLYC05G046340.2,SOLYC10G085280.2,SOLYC03G114160.1,SOLYC07G…
	Control_Ripe_vs_MG	up-regulated	GO:CC	intracellular anatomical structure	GO:0005622	5.60018e-06	5.2518	6962	911	646	11096	SOLYC01G101180.3,SOLYC06G050870.3,SOLYC02G038740.3,SOLYC03G083910.3,SOLYC09G082670.3,SOLYC05G012020.3,SOLYC01G006540.3,SOLYC01G100460.3,SOLYC06G059720.3,SOLYC10G079050.2,SOLYC01G021730.2,SOLYC01G104210.2,SOLYC04G076220.3,SOLYC08G013680.3,SOLYC05G052410.2,SOLYC02G021680.3,SOLYC03G031860.3,SOLYC10G051120.2,SOLYC02G062390.3,SOLYC02G070020.1,SOLYC11G068620.2,SOLYC07G051860.1,SOLYC01G106700.3,SOLYC01G…
	Control_Ripe_vs_MG	up-regulated	GO:CC	chloroplast	GO:0009507	0.000110739	3.9557	923	911	117	11096	SOLYC01G006540.3,SOLYC06G059720.3,SOLYC03G031860.3,SOLYC08G080100.3,SOLYC03G082420.3,SOLYC05G053760.3,SOLYC08G081010.3,SOLYC02G014860.3,SOLYC02G081550.3,SOLYC10G081650.2,SOLYC03G118340.3,SOLYC02G063490.3,SOLYC06G006100.3,SOLYC04G005630.3,SOLYC01G088090.3,SOLYC11G020040.2,SOLYC10G081900.2,SOLYC02G070390.3,SOLYC05G012100.3,SOLYC03G095700.1,SOLYC11G008680.2,SOLYC05G013710.3,SOLYC01G009010.3,SOLYC03G…
	Control_Ripe_vs_MG	up-regulated	GO:CC	plastid	GO:0009536	0.000172289	3.76374	951	911	119	11096	SOLYC01G006540.3,SOLYC06G059720.3,SOLYC03G031860.3,SOLYC08G080100.3,SOLYC03G082420.3,SOLYC05G053760.3,SOLYC08G081010.3,SOLYC02G014860.3,SOLYC02G081550.3,SOLYC10G081650.2,SOLYC03G118340.3,SOLYC02G063490.3,SOLYC06G006100.3,SOLYC04G005630.3,SOLYC01G088090.3,SOLYC11G020040.2,SOLYC10G081900.2,SOLYC02G070390.3,SOLYC05G012100.3,SOLYC03G095700.1,SOLYC11G008680.2,SOLYC05G013710.3,SOLYC01G009010.3,SOLYC03G…
	Control_Ripe_vs_MG	up-regulated	GO:CC	plastid stroma	GO:0009532	0.00380491	2.41966	206	911	35	11096	SOLYC06G059720.3,SOLYC03G082420.3,SOLYC02G070390.3,SOLYC05G012100.3,SOLYC11G008680.2,SOLYC09G091830.3,SOLYC08G007010.3,SOLYC03G117950.3,SOLYC04G071565.1,SOLYC06G048540.3,SOLYC12G017510.2,SOLYC05G008450.3,SOLYC01G106090.3,SOLYC01G105560.3,SOLYC09G005620.3,SOLYC01G100520.3,SOLYC05G007080.3,SOLYC03G111050.3,SOLYC11G066890.1,SOLYC01G067530.3,SOLYC09G065900.3,SOLYC02G091280.3,SOLYC08G076470.3,SOLYC08G…
	Control_Ripe_vs_MG	up-regulated	GO:CC	intracellular organelle	GO:0043229	0.00387417	2.41182	5827	911	537	11096	SOLYC06G050870.3,SOLYC02G038740.3,SOLYC03G083910.3,SOLYC09G082670.3,SOLYC05G012020.3,SOLYC01G006540.3,SOLYC01G100460.3,SOLYC06G059720.3,SOLYC10G079050.2,SOLYC01G021730.2,SOLYC01G104210.2,SOLYC04G076220.3,SOLYC05G052410.2,SOLYC02G021680.3,SOLYC03G031860.3,SOLYC10G051120.2,SOLYC02G070020.1,SOLYC11G068620.2,SOLYC01G106700.3,SOLYC01G108400.3,SOLYC10G080880.2,SOLYC02G080890.3,SOLYC12G089240.2,SOLYC08G…
	Control_Ripe_vs_MG	up-regulated	GO:CC	organelle	GO:0043226	0.00516399	2.28701	5839	911	537	11096	SOLYC06G050870.3,SOLYC02G038740.3,SOLYC03G083910.3,SOLYC09G082670.3,SOLYC05G012020.3,SOLYC01G006540.3,SOLYC01G100460.3,SOLYC06G059720.3,SOLYC10G079050.2,SOLYC01G021730.2,SOLYC01G104210.2,SOLYC04G076220.3,SOLYC05G052410.2,SOLYC02G021680.3,SOLYC03G031860.3,SOLYC10G051120.2,SOLYC02G070020.1,SOLYC11G068620.2,SOLYC01G106700.3,SOLYC01G108400.3,SOLYC10G080880.2,SOLYC02G080890.3,SOLYC12G089240.2,SOLYC08G…
	Control_Ripe_vs_MG	up-regulated	GO:CC	nucleus	GO:0005634	0.0056482	2.24809	2642	911	267	11096	SOLYC09G082670.3,SOLYC05G012020.3,SOLYC01G100460.3,SOLYC10G079050.2,SOLYC01G021730.2,SOLYC04G076220.3,SOLYC05G052410.2,SOLYC02G021680.3,SOLYC11G068620.2,SOLYC01G106700.3,SOLYC01G108400.3,SOLYC02G080890.3,SOLYC12G089240.2,SOLYC08G066700.3,SOLYC06G069430.3,SOLYC08G080100.3,SOLYC03G007380.2,SOLYC03G043900.1,SOLYC12G013700.2,SOLYC05G015850.3,SOLYC10G085280.2,SOLYC03G116100.3,SOLYC04G071520.3,SOLYC03G…
	Control_Ripe_vs_MG	up-regulated	GO:CC	chloroplast stroma	GO:0009570	0.00856419	2.06731	197	911	33	11096	SOLYC06G059720.3,SOLYC03G082420.3,SOLYC02G070390.3,SOLYC05G012100.3,SOLYC11G008680.2,SOLYC09G091830.3,SOLYC08G007010.3,SOLYC03G117950.3,SOLYC04G071565.1,SOLYC06G048540.3,SOLYC05G008450.3,SOLYC01G106090.3,SOLYC01G105560.3,SOLYC09G005620.3,SOLYC01G100520.3,SOLYC05G007080.3,SOLYC11G066890.1,SOLYC01G067530.3,SOLYC09G065900.3,SOLYC02G091280.3,SOLYC08G076470.3,SOLYC08G074560.3,SOLYC07G064950.3,SOLYC05G…
	Control_Ripe_vs_MG	up-regulated	GO:CC	ESCRT complex	GO:0036452	0.0325788	1.48706	17	911	7	11096	SOLYC03G031750.2,SOLYC12G009060.2,SOLYC03G121360.1,SOLYC02G080270.3,SOLYC06G062510.3,SOLYC08G076130.3,SOLYC10G006320.3
Bcaro	Bcaro_Ripe_vs_MG	down-regulated	GO:MF	catalytic activity	GO:0003824	6.79184e-19	18.168	8412	2767	1576	17255	SOLYC05G006520.3,SOLYC11G013170.2,SOLYC08G077270.3,SOLYC05G012070.3,SOLYC12G055720.2,SOLYC05G054260.3,SOLYC06G053670.1,SOLYC01G111560.3,SOLYC10G007480.3,SOLYC10G083570.2,SOLYC03G118840.3,SOLYC05G054310.3,SOLYC12G096760.2,SOLYC03G118650.3,SOLYC03G121910.1,SOLYC05G009530.3,SOLYC11G062410.2,SOLYC08G078320.3,SOLYC05G008815.1,SOLYC11G033270.2,SOLYC06G051270.3,SOLYC09G057670.3,SOLYC05G010260.3,SOLYC09G…
	Bcaro_Ripe_vs_MG	down-regulated	GO:MF	transferase activity	GO:0016740	1.05861e-11	10.9753	3306	2767	676	17255	SOLYC12G055720.2,SOLYC03G118840.3,SOLYC05G009530.3,SOLYC11G062410.2,SOLYC08G078320.3,SOLYC11G033270.2,SOLYC06G051270.3,SOLYC09G091970.3,SOLYC01G096390.3,SOLYC08G077180.3,SOLYC09G072620.3,SOLYC08G079040.1,SOLYC03G120760.3,SOLYC09G091990.3,SOLYC10G007500.3,SOLYC02G087550.3,SOLYC06G051500.3,SOLYC02G072300.3,SOLYC06G008320.3,SOLYC02G087640.3,SOLYC04G064490.3,SOLYC03G112950.3,SOLYC04G005430.3,SOLYC04G…
	Bcaro_Ripe_vs_MG	down-regulated	GO:MF	kinase activity	GO:0016301	1.01745e-08	7.99249	1361	2767	307	17255	SOLYC12G055720.2,SOLYC11G062410.2,SOLYC11G033270.2,SOLYC08G077180.3,SOLYC03G120760.3,SOLYC09G091990.3,SOLYC10G007500.3,SOLYC06G051500.3,SOLYC02G072300.3,SOLYC06G008320.3,SOLYC03G112950.3,SOLYC04G007710.3,SOLYC05G051050.3,SOLYC06G008330.2,SOLYC10G011690.3,SOLYC02G089010.2,SOLYC07G065900.3,SOLYC02G021590.3,SOLYC02G065110.3,SOLYC03G112140.3,SOLYC07G063130.3,SOLYC09G083090.3,SOLYC02G079640.3,SOLYC00G…
	Bcaro_Ripe_vs_MG	down-regulated	GO:MF	small molecule binding	GO:0036094	1.36461e-08	7.86499	3237	2767	644	17255	SOLYC11G013170.2,SOLYC12G055720.2,SOLYC05G054260.3,SOLYC02G070780.3,SOLYC01G111560.3,SOLYC10G086410.3,SOLYC05G054310.3,SOLYC03G121910.1,SOLYC11G062410.2,SOLYC11G033270.2,SOLYC10G055670.2,SOLYC05G010260.3,SOLYC02G093440.3,SOLYC01G104685.1,SOLYC03G120760.3,SOLYC10G080500.2,SOLYC09G091990.3,SOLYC12G009250.2,SOLYC10G007500.3,SOLYC04G078090.3,SOLYC06G051500.3,SOLYC08G013860.3,SOLYC02G072300.3,SOLYC06G…
	Bcaro_Ripe_vs_MG	down-regulated	GO:MF	tubulin binding	GO:0015631	1.57764e-08	7.80199	127	2767	51	17255	SOLYC05G054260.3,SOLYC01G110380.3,SOLYC02G078640.3,SOLYC01G091090.3,SOLYC09G009140.3,SOLYC12G098630.2,SOLYC04G008720.3,SOLYC01G081380.3,SOLYC01G066820.3,SOLYC03G120810.3,SOLYC06G073110.3,SOLYC05G017980.3,SOLYC01G005310.3,SOLYC01G098080.3,SOLYC07G064030.3,SOLYC08G079710.3,SOLYC06G009780.3,SOLYC01G057320.2,SOLYC06G009783.1,SOLYC03G114760.3,SOLYC02G068340.3,SOLYC01G098985.1,SOLYC05G052840.1,SOLYC07G…
	Bcaro_Ripe_vs_MG	down-regulated	GO:MF	anion binding	GO:0043168	2.69782e-08	7.56899	3071	2767	613	17255	SOLYC11G013170.2,SOLYC12G055720.2,SOLYC05G054260.3,SOLYC02G070780.3,SOLYC01G111560.3,SOLYC10G086410.3,SOLYC05G054310.3,SOLYC03G121910.1,SOLYC11G062410.2,SOLYC11G033270.2,SOLYC10G055670.2,SOLYC02G093440.3,SOLYC01G104685.1,SOLYC03G120760.3,SOLYC10G080500.2,SOLYC09G091990.3,SOLYC12G009250.2,SOLYC10G007500.3,SOLYC06G051500.3,SOLYC02G072300.3,SOLYC06G008320.3,SOLYC02G069750.2,SOLYC02G089620.3,SOLYC09G…
	Bcaro_Ripe_vs_MG	down-regulated	GO:MF	phosphotransferase activity, alcohol group as acceptor	GO:0016773	3.50171e-08	7.45572	1290	2767	291	17255	SOLYC12G055720.2,SOLYC11G062410.2,SOLYC11G033270.2,SOLYC08G077180.3,SOLYC03G120760.3,SOLYC09G091990.3,SOLYC10G007500.3,SOLYC06G051500.3,SOLYC02G072300.3,SOLYC06G008320.3,SOLYC03G112950.3,SOLYC04G007710.3,SOLYC05G051050.3,SOLYC06G008330.2,SOLYC10G011690.3,SOLYC02G089010.2,SOLYC02G021590.3,SOLYC02G065110.3,SOLYC03G112140.3,SOLYC07G063130.3,SOLYC09G083090.3,SOLYC02G079640.3,SOLYC00G007060.3,SOLYC04G…
	Bcaro_Ripe_vs_MG	down-regulated	GO:MF	microtubule binding	GO:0008017	1.12593e-07	6.94849	114	2767	46	17255	SOLYC05G054260.3,SOLYC01G110380.3,SOLYC02G078640.3,SOLYC12G098630.2,SOLYC04G008720.3,SOLYC01G081380.3,SOLYC01G066820.3,SOLYC03G120810.3,SOLYC06G073110.3,SOLYC05G017980.3,SOLYC01G005310.3,SOLYC01G098080.3,SOLYC07G064030.3,SOLYC08G079710.3,SOLYC06G009780.3,SOLYC01G057320.2,SOLYC06G009783.1,SOLYC03G114760.3,SOLYC02G068340.3,SOLYC01G098985.1,SOLYC07G064970.3,SOLYC01G096680.3,SOLYC04G077540.3,SOLYC07G…
	Bcaro_Ripe_vs_MG	down-regulated	GO:MF	cytoskeletal protein binding	GO:0008092	2.74027e-07	6.56221	201	2767	67	17255	SOLYC08G066110.3,SOLYC05G054260.3,SOLYC10G006820.3,SOLYC01G110380.3,SOLYC02G078640.3,SOLYC01G091090.3,SOLYC09G009140.3,SOLYC09G090110.3,SOLYC12G098630.2,SOLYC04G008720.3,SOLYC01G081380.3,SOLYC01G066820.3,SOLYC01G097040.3,SOLYC03G120810.3,SOLYC06G073110.3,SOLYC05G017980.3,SOLYC01G005310.3,SOLYC01G098080.3,SOLYC09G082510.3,SOLYC09G010440.3,SOLYC07G064030.3,SOLYC01G111380.3,SOLYC08G079710.3,SOLYC06G…
	Bcaro_Ripe_vs_MG	down-regulated	GO:MF	transferase activity, transferring phosphorus-containing groups	GO:0016772	4.21979e-07	6.37471	1557	2767	335	17255	SOLYC12G055720.2,SOLYC11G062410.2,SOLYC11G033270.2,SOLYC06G051270.3,SOLYC01G096390.3,SOLYC08G077180.3,SOLYC03G120760.3,SOLYC09G091990.3,SOLYC10G007500.3,SOLYC06G051500.3,SOLYC02G072300.3,SOLYC06G008320.3,SOLYC03G112950.3,SOLYC04G007710.3,SOLYC05G051050.3,SOLYC06G008330.2,SOLYC10G011690.3,SOLYC02G089010.2,SOLYC07G065900.3,SOLYC02G021590.3,SOLYC02G065110.3,SOLYC03G112140.3,SOLYC07G063130.3,SOLYC09G…
	Bcaro_Ripe_vs_MG	down-regulated	GO:MF	protein kinase activity	GO:0004672	1.59655e-06	5.79682	1164	2767	259	17255	SOLYC12G055720.2,SOLYC11G062410.2,SOLYC11G033270.2,SOLYC03G120760.3,SOLYC09G091990.3,SOLYC10G007500.3,SOLYC06G051500.3,SOLYC02G072300.3,SOLYC06G008320.3,SOLYC03G112950.3,SOLYC04G007710.3,SOLYC05G051050.3,SOLYC06G008330.2,SOLYC10G011690.3,SOLYC02G089010.2,SOLYC02G021590.3,SOLYC02G065110.3,SOLYC03G112140.3,SOLYC07G063130.3,SOLYC09G083090.3,SOLYC02G079640.3,SOLYC00G007060.3,SOLYC11G070170.2,SOLYC12G…
	Bcaro_Ripe_vs_MG	down-regulated	GO:MF	nucleoside phosphate binding	GO:1901265	1.77956e-06	5.74969	3002	2767	588	17255	SOLYC12G055720.2,SOLYC05G054260.3,SOLYC02G070780.3,SOLYC01G111560.3,SOLYC10G086410.3,SOLYC05G054310.3,SOLYC11G062410.2,SOLYC11G033270.2,SOLYC10G055670.2,SOLYC05G010260.3,SOLYC02G093440.3,SOLYC01G104685.1,SOLYC03G120760.3,SOLYC10G080500.2,SOLYC09G091990.3,SOLYC12G009250.2,SOLYC10G007500.3,SOLYC04G078090.3,SOLYC06G051500.3,SOLYC08G013860.3,SOLYC02G072300.3,SOLYC06G008320.3,SOLYC02G069750.2,SOLYC02G…
	Bcaro_Ripe_vs_MG	down-regulated	GO:MF	nucleotide binding	GO:0000166	1.77956e-06	5.74969	3002	2767	588	17255	SOLYC12G055720.2,SOLYC05G054260.3,SOLYC02G070780.3,SOLYC01G111560.3,SOLYC10G086410.3,SOLYC05G054310.3,SOLYC11G062410.2,SOLYC11G033270.2,SOLYC10G055670.2,SOLYC05G010260.3,SOLYC02G093440.3,SOLYC01G104685.1,SOLYC03G120760.3,SOLYC10G080500.2,SOLYC09G091990.3,SOLYC12G009250.2,SOLYC10G007500.3,SOLYC04G078090.3,SOLYC06G051500.3,SOLYC08G013860.3,SOLYC02G072300.3,SOLYC06G008320.3,SOLYC02G069750.2,SOLYC02G…
	Bcaro_Ripe_vs_MG	down-regulated	GO:MF	adenyl ribonucleotide binding	GO:0032559	2.71556e-05	4.56614	2422	2767	478	17255	SOLYC12G055720.2,SOLYC05G054260.3,SOLYC02G070780.3,SOLYC10G086410.3,SOLYC11G062410.2,SOLYC11G033270.2,SOLYC10G055670.2,SOLYC02G093440.3,SOLYC03G120760.3,SOLYC10G080500.2,SOLYC09G091990.3,SOLYC12G009250.2,SOLYC10G007500.3,SOLYC04G078090.3,SOLYC06G051500.3,SOLYC02G072300.3,SOLYC06G008320.3,SOLYC02G069750.2,SOLYC04G007710.3,SOLYC05G051050.3,SOLYC06G008330.2,SOLYC12G099270.2,SOLYC10G011690.3,SOLYC01G…
	Bcaro_Ripe_vs_MG	down-regulated	GO:MF	transmembrane transporter activity	GO:0022857	3.83554e-05	4.41617	1123	2767	244	17255	SOLYC05G054730.3,SOLYC02G063270.3,SOLYC10G018600.2,SOLYC01G005620.3,SOLYC03G114030.3,SOLYC02G082480.3,SOLYC01G010650.3,SOLYC06G067940.3,SOLYC12G009890.2,SOLYC09G065920.3,SOLYC12G056640.2,SOLYC07G049310.3,SOLYC01G109460.3,SOLYC01G105545.1,SOLYC02G021620.3,SOLYC01G103760.3,SOLYC01G005020.3,SOLYC02G086145.1,SOLYC03G113420.3,SOLYC06G084550.3,SOLYC12G042950.2,SOLYC11G065360.2,SOLYC06G075400.3,SOLYC11G…
	Bcaro_Ripe_vs_MG	down-regulated	GO:MF	adenyl nucleotide binding	GO:0030554	4.16095e-05	4.38081	2430	2767	478	17255	SOLYC12G055720.2,SOLYC05G054260.3,SOLYC02G070780.3,SOLYC10G086410.3,SOLYC11G062410.2,SOLYC11G033270.2,SOLYC10G055670.2,SOLYC02G093440.3,SOLYC03G120760.3,SOLYC10G080500.2,SOLYC09G091990.3,SOLYC12G009250.2,SOLYC10G007500.3,SOLYC04G078090.3,SOLYC06G051500.3,SOLYC02G072300.3,SOLYC06G008320.3,SOLYC02G069750.2,SOLYC04G007710.3,SOLYC05G051050.3,SOLYC06G008330.2,SOLYC12G099270.2,SOLYC10G011690.3,SOLYC01G…
	Bcaro_Ripe_vs_MG	down-regulated	GO:MF	transporter activity	GO:0005215	7.53813e-05	4.12274	1159	2767	249	17255	SOLYC05G054730.3,SOLYC02G063270.3,SOLYC10G018600.2,SOLYC01G005620.3,SOLYC05G013960.3,SOLYC03G114030.3,SOLYC02G082480.3,SOLYC01G010650.3,SOLYC06G067940.3,SOLYC12G009890.2,SOLYC09G065920.3,SOLYC12G056640.2,SOLYC07G049310.3,SOLYC01G109460.3,SOLYC01G105545.1,SOLYC02G021620.3,SOLYC01G103760.3,SOLYC01G005020.3,SOLYC02G086145.1,SOLYC03G113420.3,SOLYC06G084550.3,SOLYC12G042950.2,SOLYC11G065360.2,SOLYC06G…
	Bcaro_Ripe_vs_MG	down-regulated	GO:MF	carbohydrate derivative binding	GO:0097367	8.56947e-05	4.06705	2749	2767	531	17255	SOLYC12G055720.2,SOLYC05G054260.3,SOLYC02G070780.3,SOLYC01G111560.3,SOLYC10G086410.3,SOLYC05G054310.3,SOLYC11G062410.2,SOLYC11G033270.2,SOLYC10G055670.2,SOLYC02G093440.3,SOLYC01G104685.1,SOLYC03G120760.3,SOLYC10G080500.2,SOLYC09G091990.3,SOLYC12G009250.2,SOLYC10G007500.3,SOLYC04G078090.3,SOLYC06G051500.3,SOLYC02G072300.3,SOLYC06G008320.3,SOLYC02G069750.2,SOLYC09G010370.3,SOLYC04G007710.3,SOLYC05G…
	Bcaro_Ripe_vs_MG	down-regulated	GO:MF	ribonucleotide binding	GO:0032553	8.75482e-05	4.05775	2709	2767	524	17255	SOLYC12G055720.2,SOLYC05G054260.3,SOLYC02G070780.3,SOLYC01G111560.3,SOLYC10G086410.3,SOLYC05G054310.3,SOLYC11G062410.2,SOLYC11G033270.2,SOLYC10G055670.2,SOLYC02G093440.3,SOLYC01G104685.1,SOLYC03G120760.3,SOLYC10G080500.2,SOLYC09G091990.3,SOLYC12G009250.2,SOLYC10G007500.3,SOLYC04G078090.3,SOLYC06G051500.3,SOLYC02G072300.3,SOLYC06G008320.3,SOLYC02G069750.2,SOLYC09G010370.3,SOLYC04G007710.3,SOLYC05G…
	Bcaro_Ripe_vs_MG	down-regulated	GO:MF	purine ribonucleotide binding	GO:0032555	8.92907e-05	4.04919	2669	2767	517	17255	SOLYC12G055720.2,SOLYC05G054260.3,SOLYC02G070780.3,SOLYC01G111560.3,SOLYC10G086410.3,SOLYC05G054310.3,SOLYC11G062410.2,SOLYC11G033270.2,SOLYC10G055670.2,SOLYC02G093440.3,SOLYC01G104685.1,SOLYC03G120760.3,SOLYC10G080500.2,SOLYC09G091990.3,SOLYC12G009250.2,SOLYC10G007500.3,SOLYC04G078090.3,SOLYC06G051500.3,SOLYC02G072300.3,SOLYC06G008320.3,SOLYC02G069750.2,SOLYC09G010370.3,SOLYC04G007710.3,SOLYC05G…
	Bcaro_Ripe_vs_MG	down-regulated	GO:MF	transmembrane signaling receptor activity	GO:0004888	0.000103255	3.98609	93	2767	35	17255	SOLYC12G055720.2,SOLYC02G082480.3,SOLYC01G079340.3,SOLYC01G101100.3,SOLYC02G081070.3,SOLYC01G068270.3,SOLYC04G005910.3,SOLYC04G075000.1,SOLYC05G056370.3,SOLYC11G006040.2,SOLYC05G045650.3,SOLYC12G088750.2,SOLYC04G006930.3,SOLYC05G053010.1,SOLYC03G121610.3,SOLYC01G007130.3,SOLYC03G117180.3,SOLYC04G078700.3,SOLYC05G010400.3,SOLYC02G089550.3,SOLYC10G005300.3,SOLYC02G063330.3,SOLYC07G056270.3,SOLYC11G…
	Bcaro_Ripe_vs_MG	down-regulated	GO:MF	carbohydrate binding	GO:0030246	0.00012449	3.90487	195	2767	59	17255	SOLYC03G118650.3,SOLYC08G081930.3,SOLYC02G064750.3,SOLYC02G087290.3,SOLYC04G009630.3,SOLYC02G070400.3,SOLYC02G081190.3,SOLYC07G017900.3,SOLYC02G083390.3,SOLYC05G009470.3,SOLYC06G066440.3,SOLYC04G014400.3,SOLYC07G026650.3,SOLYC01G080530.3,SOLYC12G099970.2,SOLYC09G014400.3,SOLYC06G068860.3,SOLYC08G082310.3,SOLYC01G058390.3,SOLYC09G090445.1,SOLYC10G011760.3,SOLYC09G007510.2,SOLYC03G121295.1,SOLYC11G…
	Bcaro_Ripe_vs_MG	down-regulated	GO:MF	purine nucleotide binding	GO:0017076	0.000152698	3.81617	2680	2767	517	17255	SOLYC12G055720.2,SOLYC05G054260.3,SOLYC02G070780.3,SOLYC01G111560.3,SOLYC10G086410.3,SOLYC05G054310.3,SOLYC11G062410.2,SOLYC11G033270.2,SOLYC10G055670.2,SOLYC02G093440.3,SOLYC01G104685.1,SOLYC03G120760.3,SOLYC10G080500.2,SOLYC09G091990.3,SOLYC12G009250.2,SOLYC10G007500.3,SOLYC04G078090.3,SOLYC06G051500.3,SOLYC02G072300.3,SOLYC06G008320.3,SOLYC02G069750.2,SOLYC09G010370.3,SOLYC04G007710.3,SOLYC05G…
	Bcaro_Ripe_vs_MG	down-regulated	GO:MF	protein serine/threonine kinase activity	GO:0004674	0.000181486	3.74116	460	2767	114	17255	SOLYC12G055720.2,SOLYC11G033270.2,SOLYC03G112950.3,SOLYC04G007710.3,SOLYC05G051050.3,SOLYC06G008330.2,SOLYC02G065110.3,SOLYC03G112140.3,SOLYC12G009020.2,SOLYC07G064610.3,SOLYC01G079340.3,SOLYC01G028830.3,SOLYC07G055200.3,SOLYC10G083500.2,SOLYC11G045610.2,SOLYC01G111870.2,SOLYC04G080730.3,SOLYC01G103940.3,SOLYC01G101100.3,SOLYC05G010530.3,SOLYC01G094835.1,SOLYC02G081070.3,SOLYC06G005170.3,SOLYC01G…
	Bcaro_Ripe_vs_MG	down-regulated	GO:MF	microtubule motor activity	GO:0003777	0.00032692	3.48556	66	2767	27	17255	SOLYC05G054260.3,SOLYC01G110380.3,SOLYC12G098630.2,SOLYC01G066820.3,SOLYC03G120810.3,SOLYC01G098080.3,SOLYC07G064030.3,SOLYC08G079710.3,SOLYC06G009780.3,SOLYC01G057320.2,SOLYC06G009783.1,SOLYC02G068340.3,SOLYC01G098985.1,SOLYC04G077540.3,SOLYC11G010920.2,SOLYC12G099540.2,SOLYC07G065210.3,SOLYC03G025470.3,SOLYC02G084390.3,SOLYC09G010060.3,SOLYC08G042030.2,SOLYC09G010810.3,SOLYC11G071730.2,SOLYC01G…
	Bcaro_Ripe_vs_MG	down-regulated	GO:MF	hydrolase activity, hydrolyzing O-glycosyl compounds	GO:0004553	0.000334685	3.47536	366	2767	94	17255	SOLYC01G097000.3,SOLYC01G109570.3,SOLYC02G091680.3,SOLYC02G087290.3,SOLYC04G009630.3,SOLYC05G054710.3,SOLYC01G099090.3,SOLYC12G098560.2,SOLYC06G050930.3,SOLYC05G009470.3,SOLYC03G115500.3,SOLYC12G098810.2,SOLYC08G060970.3,SOLYC01G005830.3,SOLYC12G014420.2,SOLYC07G008150.3,SOLYC09G057630.3,SOLYC04G072000.3,SOLYC08G074390.3,SOLYC06G065210.3,SOLYC08G082860.3,SOLYC06G068860.3,SOLYC02G068400.3,SOLYC05G…
	Bcaro_Ripe_vs_MG	down-regulated	GO:MF	ATP binding	GO:0005524	0.00037163	3.42989	2169	2767	425	17255	SOLYC12G055720.2,SOLYC05G054260.3,SOLYC02G070780.3,SOLYC10G086410.3,SOLYC11G062410.2,SOLYC11G033270.2,SOLYC10G055670.2,SOLYC02G093440.3,SOLYC03G120760.3,SOLYC10G080500.2,SOLYC09G091990.3,SOLYC12G009250.2,SOLYC10G007500.3,SOLYC06G051500.3,SOLYC02G072300.3,SOLYC06G008320.3,SOLYC02G069750.2,SOLYC04G007710.3,SOLYC05G051050.3,SOLYC06G008330.2,SOLYC12G099270.2,SOLYC10G011690.3,SOLYC02G089010.2,SOLYC07G…
	Bcaro_Ripe_vs_MG	down-regulated	GO:MF	molecular transducer activity	GO:0060089	0.000424906	3.37171	157	2767	49	17255	SOLYC12G055720.2,SOLYC02G082480.3,SOLYC01G079340.3,SOLYC01G101100.3,SOLYC02G081070.3,SOLYC01G068270.3,SOLYC04G005910.3,SOLYC04G075000.1,SOLYC12G009680.2,SOLYC05G056370.3,SOLYC01G080540.3,SOLYC11G006040.2,SOLYC09G089610.3,SOLYC12G057040.2,SOLYC06G061180.1,SOLYC01G098400.3,SOLYC07G007800.3,SOLYC05G045650.3,SOLYC12G088750.2,SOLYC04G006930.3,SOLYC05G053010.1,SOLYC03G121610.3,SOLYC01G007130.3,SOLYC03G…
	Bcaro_Ripe_vs_MG	down-regulated	GO:MF	transmembrane receptor protein kinase activity	GO:0019199	0.000431055	3.36547	86	2767	32	17255	SOLYC12G055720.2,SOLYC01G079340.3,SOLYC01G101100.3,SOLYC02G081070.3,SOLYC01G068270.3,SOLYC04G005910.3,SOLYC04G075000.1,SOLYC05G056370.3,SOLYC11G006040.2,SOLYC12G088750.2,SOLYC04G006930.3,SOLYC05G053010.1,SOLYC03G121610.3,SOLYC01G007130.3,SOLYC03G117180.3,SOLYC04G078700.3,SOLYC05G010400.3,SOLYC02G089550.3,SOLYC10G005300.3,SOLYC02G063330.3,SOLYC07G056270.3,SOLYC11G010730.2,SOLYC07G018140.3,SOLYC02G…
	Bcaro_Ripe_vs_MG	down-regulated	GO:MF	transmembrane receptor protein serine/threonine kinase activity	GO:0004675	0.000431055	3.36547	86	2767	32	17255	SOLYC12G055720.2,SOLYC01G079340.3,SOLYC01G101100.3,SOLYC02G081070.3,SOLYC01G068270.3,SOLYC04G005910.3,SOLYC04G075000.1,SOLYC05G056370.3,SOLYC11G006040.2,SOLYC12G088750.2,SOLYC04G006930.3,SOLYC05G053010.1,SOLYC03G121610.3,SOLYC01G007130.3,SOLYC03G117180.3,SOLYC04G078700.3,SOLYC05G010400.3,SOLYC02G089550.3,SOLYC10G005300.3,SOLYC02G063330.3,SOLYC07G056270.3,SOLYC11G010730.2,SOLYC07G018140.3,SOLYC02G…
	Bcaro_Ripe_vs_MG	down-regulated	GO:MF	hydrolase activity, acting on glycosyl bonds	GO:0016798	0.000454488	3.34248	403	2767	101	17255	SOLYC01G097000.3,SOLYC01G109570.3,SOLYC02G091680.3,SOLYC02G087290.3,SOLYC04G009630.3,SOLYC05G054710.3,SOLYC11G033260.2,SOLYC01G099090.3,SOLYC12G098560.2,SOLYC06G050930.3,SOLYC05G009470.3,SOLYC03G115500.3,SOLYC12G098810.2,SOLYC09G083010.3,SOLYC08G060970.3,SOLYC01G005830.3,SOLYC12G014420.2,SOLYC07G008150.3,SOLYC09G057630.3,SOLYC04G072000.3,SOLYC08G074390.3,SOLYC06G065210.3,SOLYC08G082860.3,SOLYC06G…
	Bcaro_Ripe_vs_MG	down-regulated	GO:MF	signaling receptor activity	GO:0038023	0.000609302	3.21517	150	2767	47	17255	SOLYC12G055720.2,SOLYC02G082480.3,SOLYC01G079340.3,SOLYC01G101100.3,SOLYC02G081070.3,SOLYC01G068270.3,SOLYC04G005910.3,SOLYC04G075000.1,SOLYC12G009680.2,SOLYC05G056370.3,SOLYC11G006040.2,SOLYC09G089610.3,SOLYC12G057040.2,SOLYC06G061180.1,SOLYC07G007800.3,SOLYC05G045650.3,SOLYC12G088750.2,SOLYC04G006930.3,SOLYC05G053010.1,SOLYC03G121610.3,SOLYC01G007130.3,SOLYC03G117180.3,SOLYC04G078700.3,SOLYC05G…
	Bcaro_Ripe_vs_MG	down-regulated	GO:MF	purine ribonucleoside triphosphate binding	GO:0035639	0.00102859	2.98776	2414	2767	464	17255	SOLYC12G055720.2,SOLYC05G054260.3,SOLYC02G070780.3,SOLYC01G111560.3,SOLYC10G086410.3,SOLYC05G054310.3,SOLYC11G062410.2,SOLYC11G033270.2,SOLYC10G055670.2,SOLYC02G093440.3,SOLYC01G104685.1,SOLYC03G120760.3,SOLYC10G080500.2,SOLYC09G091990.3,SOLYC12G009250.2,SOLYC10G007500.3,SOLYC06G051500.3,SOLYC02G072300.3,SOLYC06G008320.3,SOLYC02G069750.2,SOLYC09G010370.3,SOLYC04G007710.3,SOLYC05G051050.3,SOLYC06G…
	Bcaro_Ripe_vs_MG	down-regulated	GO:MF	nucleotide-sugar transmembrane transporter activity	GO:0005338	0.00396722	2.40151	10	2767	8	17255	SOLYC01G010650.3,SOLYC12G056640.2,SOLYC09G065595.1,SOLYC09G098520.3,SOLYC11G008610.2,SOLYC11G008590.2,SOLYC10G085950.2,SOLYC12G015850.1
	Bcaro_Ripe_vs_MG	down-regulated	GO:MF	oxidoreductase activity, acting on CH-OH group of donors	GO:0016614	0.00420309	2.37643	142	2767	43	17255	SOLYC05G010260.3,SOLYC08G013860.3,SOLYC12G005350.2,SOLYC01G106480.3,SOLYC08G068390.3,SOLYC01G094200.3,SOLYC03G032020.3,SOLYC01G102730.3,SOLYC02G088690.3,SOLYC10G079470.3,SOLYC12G089140.2,SOLYC09G090140.3,SOLYC12G014180.2,SOLYC06G062600.3,SOLYC02G082260.3,SOLYC05G050120.3,SOLYC08G007420.3,SOLYC11G007990.2,SOLYC06G071910.3,SOLYC12G088880.2,SOLYC08G066360.3,SOLYC08G078850.3,SOLYC02G063180.3,SOLYC10G…
	Bcaro_Ripe_vs_MG	down-regulated	GO:MF	glycosyltransferase activity	GO:0016757	0.00497851	2.3029	533	2767	122	17255	SOLYC08G079040.1,SOLYC02G087550.3,SOLYC04G064490.3,SOLYC07G064670.3,SOLYC12G096830.2,SOLYC12G008360.2,SOLYC01G107780.3,SOLYC04G064670.3,SOLYC09G008050.3,SOLYC07G053980.3,SOLYC04G008310.2,SOLYC08G076460.3,SOLYC12G009940.1,SOLYC08G068430.3,SOLYC03G046470.3,SOLYC09G064480.2,SOLYC11G068830.2,SOLYC12G008340.2,SOLYC12G005730.2,SOLYC04G010290.3,SOLYC02G078230.2,SOLYC04G080010.3,SOLYC12G015770.2,SOLYC09G…
	Bcaro_Ripe_vs_MG	down-regulated	GO:MF	glucosyltransferase activity	GO:0046527	0.00614498	2.21148	144	2767	43	17255	SOLYC12G096830.2,SOLYC09G008050.3,SOLYC07G053980.3,SOLYC02G078230.2,SOLYC04G080010.3,SOLYC12G015770.2,SOLYC09G092130.3,SOLYC01G006370.3,SOLYC12G056580.2,SOLYC12G008490.2,SOLYC01G088650.3,SOLYC01G087210.3,SOLYC08G042000.3,SOLYC09G061860.3,SOLYC08G061100.3,SOLYC01G107560.3,SOLYC06G007980.3,SOLYC03G005450.3,SOLYC09G092520.3,SOLYC07G062140.3,SOLYC07G009380.3,SOLYC01G095620.3,SOLYC09G075550.3,SOLYC12G…
	Bcaro_Ripe_vs_MG	down-regulated	GO:MF	hydrolase activity, acting on acid anhydrides, in phosphorus-containing anhydrides	GO:0016818	0.00738368	2.13173	327	2767	81	17255	SOLYC05G054260.3,SOLYC01G111560.3,SOLYC05G054310.3,SOLYC01G104685.1,SOLYC09G010370.3,SOLYC09G065130.3,SOLYC10G005930.2,SOLYC01G060130.3,SOLYC10G006820.3,SOLYC03G043960.3,SOLYC09G097900.3,SOLYC01G110380.3,SOLYC10G047950.2,SOLYC01G066590.3,SOLYC08G006605.1,SOLYC08G006600.3,SOLYC11G073050.2,SOLYC12G014560.2,SOLYC12G098630.2,SOLYC05G051570.3,SOLYC01G066820.3,SOLYC06G035970.3,SOLYC12G055830.2,SOLYC03G…
	Bcaro_Ripe_vs_MG	down-regulated	GO:MF	oxidoreductase activity, acting on the CH-OH group of donors, NAD or NADP as acceptor	GO:0016616	0.00784145	2.1056	123	2767	38	17255	SOLYC05G010260.3,SOLYC08G013860.3,SOLYC12G005350.2,SOLYC01G106480.3,SOLYC08G068390.3,SOLYC01G094200.3,SOLYC03G032020.3,SOLYC01G102730.3,SOLYC02G088690.3,SOLYC12G089140.2,SOLYC09G090140.3,SOLYC12G014180.2,SOLYC02G082260.3,SOLYC05G050120.3,SOLYC08G007420.3,SOLYC11G007990.2,SOLYC06G071910.3,SOLYC12G088880.2,SOLYC08G066360.3,SOLYC08G078850.3,SOLYC02G063180.3,SOLYC10G049890.2,SOLYC07G045540.3,SOLYC02G…
	Bcaro_Ripe_vs_MG	down-regulated	GO:MF	UDP-glycosyltransferase activity	GO:0008194	0.00915962	2.03812	294	2767	74	17255	SOLYC02G087550.3,SOLYC04G064490.3,SOLYC12G096830.2,SOLYC01G107780.3,SOLYC09G008050.3,SOLYC07G053980.3,SOLYC04G008310.2,SOLYC12G009940.1,SOLYC08G068430.3,SOLYC12G005730.2,SOLYC04G010290.3,SOLYC02G078230.2,SOLYC04G080010.3,SOLYC12G015770.2,SOLYC09G092130.3,SOLYC07G043050.1,SOLYC01G112210.3,SOLYC02G091350.3,SOLYC01G006370.3,SOLYC12G056580.2,SOLYC12G008490.2,SOLYC11G006470.2,SOLYC01G105360.3,SOLYC11G…
	Bcaro_Ripe_vs_MG	down-regulated	GO:MF	pyrophosphatase activity	GO:0016462	0.0104494	1.98091	315	2767	78	17255	SOLYC05G054260.3,SOLYC01G111560.3,SOLYC05G054310.3,SOLYC01G104685.1,SOLYC09G010370.3,SOLYC09G065130.3,SOLYC10G005930.2,SOLYC01G060130.3,SOLYC10G006820.3,SOLYC03G043960.3,SOLYC09G097900.3,SOLYC01G110380.3,SOLYC10G047950.2,SOLYC01G066590.3,SOLYC08G006605.1,SOLYC08G006600.3,SOLYC11G073050.2,SOLYC12G014560.2,SOLYC12G098630.2,SOLYC05G051570.3,SOLYC01G066820.3,SOLYC06G035970.3,SOLYC12G055830.2,SOLYC03G…
	Bcaro_Ripe_vs_MG	down-regulated	GO:MF	hexosyltransferase activity	GO:0016758	0.0165865	1.78025	309	2767	76	17255	SOLYC02G087550.3,SOLYC04G064490.3,SOLYC07G064670.3,SOLYC12G096830.2,SOLYC12G008360.2,SOLYC09G008050.3,SOLYC07G053980.3,SOLYC08G076460.3,SOLYC12G009940.1,SOLYC08G068430.3,SOLYC12G005730.2,SOLYC04G010290.3,SOLYC02G078230.2,SOLYC04G080010.3,SOLYC12G015770.2,SOLYC09G092130.3,SOLYC07G043050.1,SOLYC01G112210.3,SOLYC01G006370.3,SOLYC12G056580.2,SOLYC12G008490.2,SOLYC11G006470.2,SOLYC01G088650.3,SOLYC01G…
	Bcaro_Ripe_vs_MG	down-regulated	GO:MF	hydrolase activity, acting on acid anhydrides	GO:0016817	0.0181525	1.74106	335	2767	81	17255	SOLYC05G054260.3,SOLYC01G111560.3,SOLYC05G054310.3,SOLYC01G104685.1,SOLYC09G010370.3,SOLYC09G065130.3,SOLYC10G005930.2,SOLYC01G060130.3,SOLYC10G006820.3,SOLYC03G043960.3,SOLYC09G097900.3,SOLYC01G110380.3,SOLYC10G047950.2,SOLYC01G066590.3,SOLYC08G006605.1,SOLYC08G006600.3,SOLYC11G073050.2,SOLYC12G014560.2,SOLYC12G098630.2,SOLYC05G051570.3,SOLYC01G066820.3,SOLYC06G035970.3,SOLYC12G055830.2,SOLYC03G…
	Bcaro_Ripe_vs_MG	down-regulated	GO:MF	motor activity	GO:0003774	0.0185192	1.73238	88	2767	29	17255	SOLYC05G054260.3,SOLYC10G006820.3,SOLYC01G110380.3,SOLYC01G066590.3,SOLYC12G098630.2,SOLYC01G066820.3,SOLYC03G120810.3,SOLYC01G098080.3,SOLYC07G064030.3,SOLYC08G079710.3,SOLYC06G009780.3,SOLYC01G057320.2,SOLYC06G009783.1,SOLYC02G068340.3,SOLYC01G098985.1,SOLYC04G077540.3,SOLYC11G010920.2,SOLYC12G099540.2,SOLYC07G065210.3,SOLYC03G025470.3,SOLYC02G084390.3,SOLYC09G010060.3,SOLYC08G042030.2,SOLYC09G…
	Bcaro_Ripe_vs_MG	down-regulated	GO:MF	UDP-glucosyltransferase activity	GO:0035251	0.0265909	1.57527	107	2767	33	17255	SOLYC12G096830.2,SOLYC09G008050.3,SOLYC07G053980.3,SOLYC02G078230.2,SOLYC04G080010.3,SOLYC12G015770.2,SOLYC09G092130.3,SOLYC01G006370.3,SOLYC12G056580.2,SOLYC12G008490.2,SOLYC01G087210.3,SOLYC08G042000.3,SOLYC09G061860.3,SOLYC08G061100.3,SOLYC01G107560.3,SOLYC06G007980.3,SOLYC03G005450.3,SOLYC07G062140.3,SOLYC01G095620.3,SOLYC09G075550.3,SOLYC12G096820.1,SOLYC12G014430.2,SOLYC08G082670.3,SOLYC08G…
	Bcaro_Ripe_vs_MG	down-regulated	GO:BP	carbohydrate metabolic process	GO:0005975	2.85264e-13	12.5448	867	2330	242	13501	SOLYC05G006520.3,SOLYC08G077270.3,SOLYC10G083570.2,SOLYC03G118650.3,SOLYC08G077180.3,SOLYC08G081930.3,SOLYC01G097000.3,SOLYC05G052600.3,SOLYC04G064490.3,SOLYC01G109570.3,SOLYC05G008600.3,SOLYC05G056580.3,SOLYC01G106480.3,SOLYC03G098140.3,SOLYC02G091680.3,SOLYC07G065900.3,SOLYC02G087290.3,SOLYC04G077040.3,SOLYC04G009630.3,SOLYC05G054710.3,SOLYC04G072920.3,SOLYC07G053980.3,SOLYC07G017900.3,SOLYC01G…
	Bcaro_Ripe_vs_MG	down-regulated	GO:BP	cell cycle	GO:0007049	3.23044e-08	7.49074	297	2330	97	13501	SOLYC08G013990.3,SOLYC05G023740.3,SOLYC01G103040.3,SOLYC11G008670.2,SOLYC02G078640.3,SOLYC09G009140.3,SOLYC06G083090.3,SOLYC09G010670.3,SOLYC07G005790.3,SOLYC02G062680.3,SOLYC02G067990.3,SOLYC04G078780.3,SOLYC01G081380.3,SOLYC06G035970.3,SOLYC11G008090.2,SOLYC02G086540.2,SOLYC01G010020.3,SOLYC12G056580.2,SOLYC01G087210.3,SOLYC12G005050.2,SOLYC08G061100.3,SOLYC03G114520.3,SOLYC03G007800.3,SOLYC01G…
	Bcaro_Ripe_vs_MG	down-regulated	GO:BP	microtubule-based process	GO:0007017	8.94108e-08	7.04861	185	2330	68	13501	SOLYC05G054260.3,SOLYC01G010270.3,SOLYC08G013990.3,SOLYC01G110380.3,SOLYC02G078640.3,SOLYC09G009140.3,SOLYC06G083090.3,SOLYC05G012160.3,SOLYC01G066590.3,SOLYC07G005790.3,SOLYC12G044240.2,SOLYC12G014560.2,SOLYC12G098630.2,SOLYC02G067990.3,SOLYC04G008720.3,SOLYC01G081380.3,SOLYC01G066820.3,SOLYC06G035970.3,SOLYC03G120810.3,SOLYC01G010020.3,SOLYC01G098080.3,SOLYC07G064030.3,SOLYC12G005050.2,SOLYC08G…
	Bcaro_Ripe_vs_MG	down-regulated	GO:BP	cell cycle process	GO:0022402	1.60915e-06	5.7934	245	2330	80	13501	SOLYC08G013990.3,SOLYC01G103040.3,SOLYC02G078640.3,SOLYC09G009140.3,SOLYC06G083090.3,SOLYC07G005790.3,SOLYC02G062680.3,SOLYC02G067990.3,SOLYC04G078780.3,SOLYC01G081380.3,SOLYC11G008090.2,SOLYC02G086540.2,SOLYC01G010020.3,SOLYC12G056580.2,SOLYC01G087210.3,SOLYC12G005050.2,SOLYC08G061100.3,SOLYC03G114520.3,SOLYC03G007800.3,SOLYC09G074830.3,SOLYC09G008070.3,SOLYC03G097190.3,SOLYC05G023763.1,SOLYC02G…
	Bcaro_Ripe_vs_MG	down-regulated	GO:BP	phosphorylation	GO:0016310	7.20502e-06	5.14236	1337	2330	307	13501	SOLYC05G006520.3,SOLYC12G055720.2,SOLYC10G083570.2,SOLYC11G062410.2,SOLYC11G033270.2,SOLYC08G077180.3,SOLYC03G120760.3,SOLYC09G091990.3,SOLYC10G007500.3,SOLYC06G051500.3,SOLYC02G072300.3,SOLYC06G008320.3,SOLYC04G007710.3,SOLYC05G008600.3,SOLYC05G051050.3,SOLYC06G008330.2,SOLYC10G011690.3,SOLYC02G089010.2,SOLYC07G065900.3,SOLYC02G021590.3,SOLYC02G065110.3,SOLYC03G112140.3,SOLYC07G063130.3,SOLYC09G…
	Bcaro_Ripe_vs_MG	down-regulated	GO:BP	small molecule metabolic process	GO:0044281	2.03589e-05	4.69125	1147	2330	267	13501	SOLYC05G006520.3,SOLYC05G012070.3,SOLYC06G053670.1,SOLYC10G007480.3,SOLYC10G083570.2,SOLYC03G118650.3,SOLYC03G121910.1,SOLYC08G077180.3,SOLYC12G011160.2,SOLYC03G118270.1,SOLYC07G042150.3,SOLYC08G013860.3,SOLYC02G089620.3,SOLYC04G016360.3,SOLYC03G043950.3,SOLYC05G008600.3,SOLYC01G073740.3,SOLYC01G106480.3,SOLYC11G069050.2,SOLYC08G068390.3,SOLYC04G081970.3,SOLYC11G009080.2,SOLYC07G065900.3,SOLYC12G…
	Bcaro_Ripe_vs_MG	down-regulated	GO:BP	plant-type cell wall organization or biogenesis	GO:0071669	5.18001e-05	4.28567	135	2330	49	13501	SOLYC05G012070.3,SOLYC08G007770.3,SOLYC05G056580.3,SOLYC02G078640.3,SOLYC08G075870.3,SOLYC01G091640.3,SOLYC02G071120.3,SOLYC10G086520.2,SOLYC12G056580.2,SOLYC08G077240.3,SOLYC09G090190.3,SOLYC11G071230.2,SOLYC02G081210.3,SOLYC01G087210.3,SOLYC02G067890.3,SOLYC08G061100.3,SOLYC02G093090.1,SOLYC03G114910.3,SOLYC06G076220.3,SOLYC03G031830.2,SOLYC09G098510.3,SOLYC03G005600.3,SOLYC01G010370.3,SOLYC03G…
	Bcaro_Ripe_vs_MG	down-regulated	GO:BP	polysaccharide metabolic process	GO:0005976	7.2959e-05	4.13692	282	2330	84	13501	SOLYC04G064490.3,SOLYC05G056580.3,SOLYC07G053980.3,SOLYC08G075870.3,SOLYC02G078230.2,SOLYC12G015770.2,SOLYC01G107800.3,SOLYC01G091640.3,SOLYC03G078100.3,SOLYC11G011960.2,SOLYC02G071120.3,SOLYC01G112210.3,SOLYC01G006370.3,SOLYC12G056580.2,SOLYC08G077240.3,SOLYC11G005770.2,SOLYC09G090190.3,SOLYC11G071230.2,SOLYC06G083310.3,SOLYC01G087210.3,SOLYC02G067890.3,SOLYC09G008260.3,SOLYC09G009190.3,SOLYC02G…
	Bcaro_Ripe_vs_MG	down-regulated	GO:BP	phosphorus metabolic process	GO:0006793	0.000140334	3.85284	1872	2330	402	13501	SOLYC05G006520.3,SOLYC05G012070.3,SOLYC12G055720.2,SOLYC10G083570.2,SOLYC11G062410.2,SOLYC05G008815.1,SOLYC11G033270.2,SOLYC05G010260.3,SOLYC08G077180.3,SOLYC03G118270.1,SOLYC03G120760.3,SOLYC09G091990.3,SOLYC10G007500.3,SOLYC06G051500.3,SOLYC02G072300.3,SOLYC06G076100.3,SOLYC05G052600.3,SOLYC06G008320.3,SOLYC04G007710.3,SOLYC05G008600.3,SOLYC05G051050.3,SOLYC06G008330.2,SOLYC10G011690.3,SOLYC02G…
	Bcaro_Ripe_vs_MG	down-regulated	GO:BP	phosphate-containing compound metabolic process	GO:0006796	0.000652465	3.18544	1855	2330	394	13501	SOLYC05G006520.3,SOLYC12G055720.2,SOLYC10G083570.2,SOLYC11G062410.2,SOLYC05G008815.1,SOLYC11G033270.2,SOLYC05G010260.3,SOLYC08G077180.3,SOLYC03G120760.3,SOLYC09G091990.3,SOLYC10G007500.3,SOLYC06G051500.3,SOLYC02G072300.3,SOLYC06G076100.3,SOLYC05G052600.3,SOLYC06G008320.3,SOLYC04G007710.3,SOLYC05G008600.3,SOLYC05G051050.3,SOLYC06G008330.2,SOLYC10G011690.3,SOLYC02G089010.2,SOLYC07G065900.3,SOLYC02G…
	Bcaro_Ripe_vs_MG	down-regulated	GO:BP	microtubule cytoskeleton organization	GO:0000226	0.000755683	3.12166	91	2330	35	13501	SOLYC01G010270.3,SOLYC08G013990.3,SOLYC02G078640.3,SOLYC09G009140.3,SOLYC06G083090.3,SOLYC05G012160.3,SOLYC07G005790.3,SOLYC02G067990.3,SOLYC04G008720.3,SOLYC01G081380.3,SOLYC06G035970.3,SOLYC01G010020.3,SOLYC12G005050.2,SOLYC09G008070.3,SOLYC03G114760.3,SOLYC05G052840.1,SOLYC07G064970.3,SOLYC01G096680.3,SOLYC11G071575.1,SOLYC11G071570.2,SOLYC04G008290.3,SOLYC08G006890.3,SOLYC02G092950.3,SOLYC08G…
	Bcaro_Ripe_vs_MG	down-regulated	GO:BP	auxin-activated signaling pathway	GO:0009734	0.000888838	3.05118	66	2330	28	13501	SOLYC11G069500.2,SOLYC08G008380.3,SOLYC07G016180.3,SOLYC05G008060.3,SOLYC01G103050.3,SOLYC09G083280.3,SOLYC09G074520.3,SOLYC09G090910.2,SOLYC05G056040.3,SOLYC08G062180.2,SOLYC08G082630.3,SOLYC03G120500.3,SOLYC12G007230.2,SOLYC08G021820.3,SOLYC03G118740.3,SOLYC03G121970.1,SOLYC06G066020.3,SOLYC02G085730.3,SOLYC10G078370.2,SOLYC11G069190.2,SOLYC04G007690.3,SOLYC09G065590.3,SOLYC02G087870.3,SOLYC09G…
	Bcaro_Ripe_vs_MG	down-regulated	GO:BP	cytoskeleton organization	GO:0007010	0.000909192	3.04134	159	2330	52	13501	SOLYC08G066110.3,SOLYC01G111560.3,SOLYC01G010270.3,SOLYC08G013990.3,SOLYC02G078640.3,SOLYC09G009140.3,SOLYC09G090110.3,SOLYC06G083090.3,SOLYC05G012160.3,SOLYC07G005790.3,SOLYC02G067990.3,SOLYC04G008720.3,SOLYC01G081380.3,SOLYC06G035970.3,SOLYC05G017980.3,SOLYC01G005310.3,SOLYC01G010020.3,SOLYC09G010440.3,SOLYC01G111380.3,SOLYC12G005050.2,SOLYC09G008070.3,SOLYC03G114760.3,SOLYC05G052840.1,SOLYC07G…
	Bcaro_Ripe_vs_MG	down-regulated	GO:BP	cellular polysaccharide metabolic process	GO:0044264	0.000936702	3.0284	180	2330	57	13501	SOLYC07G053980.3,SOLYC02G078230.2,SOLYC12G015770.2,SOLYC01G107800.3,SOLYC11G011960.2,SOLYC02G071120.3,SOLYC01G006370.3,SOLYC12G056580.2,SOLYC11G071230.2,SOLYC01G087210.3,SOLYC09G008260.3,SOLYC09G009190.3,SOLYC09G031970.3,SOLYC08G061100.3,SOLYC10G008300.3,SOLYC02G093090.1,SOLYC01G104950.3,SOLYC06G073190.3,SOLYC03G114910.3,SOLYC01G110340.3,SOLYC07G008820.3,SOLYC01G079790.3,SOLYC01G109790.3,SOLYC09G…
	Bcaro_Ripe_vs_MG	down-regulated	GO:BP	glucan metabolic process	GO:0044042	0.000975768	3.01065	147	2330	49	13501	SOLYC07G053980.3,SOLYC02G078230.2,SOLYC12G015770.2,SOLYC11G011960.2,SOLYC02G071120.3,SOLYC01G006370.3,SOLYC12G056580.2,SOLYC01G087210.3,SOLYC09G008260.3,SOLYC09G009190.3,SOLYC09G031970.3,SOLYC08G061100.3,SOLYC06G073190.3,SOLYC03G114910.3,SOLYC01G110340.3,SOLYC01G079790.3,SOLYC01G109790.3,SOLYC09G075360.3,SOLYC11G071640.2,SOLYC03G005450.3,SOLYC09G092520.3,SOLYC07G009380.3,SOLYC04G053120.3,SOLYC03G…
	Bcaro_Ripe_vs_MG	down-regulated	GO:BP	cellular response to auxin stimulus	GO:0071365	0.0012773	2.89371	67	2330	28	13501	SOLYC11G069500.2,SOLYC08G008380.3,SOLYC07G016180.3,SOLYC05G008060.3,SOLYC01G103050.3,SOLYC09G083280.3,SOLYC09G074520.3,SOLYC09G090910.2,SOLYC05G056040.3,SOLYC08G062180.2,SOLYC08G082630.3,SOLYC03G120500.3,SOLYC12G007230.2,SOLYC08G021820.3,SOLYC03G118740.3,SOLYC03G121970.1,SOLYC06G066020.3,SOLYC02G085730.3,SOLYC10G078370.2,SOLYC11G069190.2,SOLYC04G007690.3,SOLYC09G065590.3,SOLYC02G087870.3,SOLYC09G…
	Bcaro_Ripe_vs_MG	down-regulated	GO:BP	response to stimulus	GO:0050896	0.00133108	2.8758	2199	2330	456	13501	SOLYC01G008770.3,SOLYC01G111560.3,SOLYC10G086410.3,SOLYC11G062410.2,SOLYC08G078320.3,SOLYC11G033270.2,SOLYC04G054180.3,SOLYC08G077180.3,SOLYC09G072620.3,SOLYC10G082030.2,SOLYC03G115020.3,SOLYC10G047930.2,SOLYC03G122190.3,SOLYC02G082480.3,SOLYC03G112950.3,SOLYC04G016360.3,SOLYC09G010370.3,SOLYC01G095140.3,SOLYC04G007710.3,SOLYC09G097910.3,SOLYC06G008330.2,SOLYC09G065130.3,SOLYC10G011690.3,SOLYC01G…
	Bcaro_Ripe_vs_MG	down-regulated	GO:BP	photosynthesis	GO:0015979	0.00138067	2.85991	225	2330	67	13501	SOLYC08G007770.3,SOLYC08G067840.3,SOLYC04G064670.3,SOLYC02G086890.3,SOLYC02G081160.3,SOLYC09G011810.3,SOLYC10G005050.3,SOLYC03G120640.3,SOLYC04G015490.3,SOLYC02G065400.3,SOLYC09G064500.3,SOLYC01G088310.3,SOLYC09G074880.3,SOLYC10G077120.2,SOLYC10G077040.2,SOLYC09G076030.3,SOLYC02G069460.3,SOLYC04G082910.1,SOLYC03G116870.3,SOLYC02G080540.1,SOLYC05G007780.3,SOLYC10G005180.3,SOLYC06G065490.3,SOLYC12G…
	Bcaro_Ripe_vs_MG	down-regulated	GO:BP	photosynthesis, light harvesting	GO:0009765	0.00139117	2.85662	28	2330	16	13501	SOLYC09G014520.3,SOLYC12G011280.2,SOLYC12G011450.2,SOLYC07G047850.3,SOLYC01G105050.3,SOLYC10G007690.3,SOLYC01G105030.3,SOLYC10G006230.3,SOLYC07G022900.3,SOLYC03G005760.1,SOLYC05G056070.3,SOLYC12G009600.2,SOLYC05G056050.3,SOLYC12G006140.2,SOLYC03G115900.3,SOLYC03G005775.1
	Bcaro_Ripe_vs_MG	down-regulated	GO:BP	mitotic cell cycle	GO:0000278	0.00144972	2.83872	178	2330	56	13501	SOLYC01G103040.3,SOLYC02G078640.3,SOLYC09G009140.3,SOLYC06G035970.3,SOLYC12G056580.2,SOLYC01G087210.3,SOLYC08G061100.3,SOLYC03G114520.3,SOLYC01G101110.3,SOLYC09G074830.3,SOLYC09G008070.3,SOLYC02G067810.1,SOLYC01G104570.3,SOLYC07G049680.3,SOLYC04G078470.3,SOLYC11G011370.2,SOLYC04G076040.3,SOLYC02G092980.3,SOLYC03G025710.3,SOLYC01G086690.2,SOLYC08G014030.1,SOLYC09G059440.1,SOLYC08G006890.3,SOLYC03G…
	Bcaro_Ripe_vs_MG	down-regulated	GO:BP	cellular carbohydrate metabolic process	GO:0044262	0.00170345	2.76867	275	2330	78	13501	SOLYC04G072920.3,SOLYC07G053980.3,SOLYC09G011810.3,SOLYC06G066440.3,SOLYC01G006740.3,SOLYC02G078230.2,SOLYC12G015770.2,SOLYC09G092130.3,SOLYC01G107800.3,SOLYC11G011960.2,SOLYC02G071120.3,SOLYC08G076650.3,SOLYC01G006370.3,SOLYC12G056580.2,SOLYC04G054930.3,SOLYC06G065210.3,SOLYC04G014800.3,SOLYC11G071230.2,SOLYC08G082860.3,SOLYC01G087210.3,SOLYC08G042000.3,SOLYC01G058390.3,SOLYC09G008260.3,SOLYC09G…
	Bcaro_Ripe_vs_MG	down-regulated	GO:BP	photosynthesis, light harvesting in photosystem I	GO:0009768	0.00172822	2.7624	15	2330	11	13501	SOLYC09G014520.3,SOLYC12G011280.2,SOLYC12G011450.2,SOLYC01G105050.3,SOLYC10G007690.3,SOLYC01G105030.3,SOLYC10G006230.3,SOLYC03G005760.1,SOLYC05G056070.3,SOLYC05G056050.3,SOLYC12G006140.2
	Bcaro_Ripe_vs_MG	down-regulated	GO:BP	protein phosphorylation	GO:0006468	0.00197696	2.704	1212	2330	268	13501	SOLYC12G055720.2,SOLYC11G062410.2,SOLYC11G033270.2,SOLYC03G120760.3,SOLYC09G091990.3,SOLYC10G007500.3,SOLYC06G051500.3,SOLYC02G072300.3,SOLYC06G008320.3,SOLYC04G007710.3,SOLYC05G051050.3,SOLYC06G008330.2,SOLYC10G011690.3,SOLYC02G089010.2,SOLYC02G021590.3,SOLYC02G065110.3,SOLYC03G112140.3,SOLYC07G063130.3,SOLYC09G083090.3,SOLYC02G079640.3,SOLYC00G007060.3,SOLYC11G070170.2,SOLYC12G009020.2,SOLYC07G…
	Bcaro_Ripe_vs_MG	down-regulated	GO:BP	cellular glucan metabolic process	GO:0006073	0.00245687	2.60962	143	2330	47	13501	SOLYC07G053980.3,SOLYC02G078230.2,SOLYC12G015770.2,SOLYC11G011960.2,SOLYC02G071120.3,SOLYC01G006370.3,SOLYC12G056580.2,SOLYC01G087210.3,SOLYC09G008260.3,SOLYC09G009190.3,SOLYC09G031970.3,SOLYC08G061100.3,SOLYC06G073190.3,SOLYC03G114910.3,SOLYC01G110340.3,SOLYC01G079790.3,SOLYC01G109790.3,SOLYC09G075360.3,SOLYC03G005450.3,SOLYC09G092520.3,SOLYC07G009380.3,SOLYC04G053120.3,SOLYC03G006870.3,SOLYC09G…
	Bcaro_Ripe_vs_MG	down-regulated	GO:BP	signal transduction	GO:0007165	0.00318767	2.49653	735	2330	173	13501	SOLYC01G008770.3,SOLYC01G111560.3,SOLYC11G062410.2,SOLYC11G033270.2,SOLYC03G122190.3,SOLYC02G082480.3,SOLYC09G010370.3,SOLYC04G007710.3,SOLYC06G008330.2,SOLYC10G011690.3,SOLYC01G103040.3,SOLYC02G065110.3,SOLYC09G083090.3,SOLYC04G008050.3,SOLYC12G009020.2,SOLYC11G069500.2,SOLYC08G016050.3,SOLYC07G064610.3,SOLYC02G072530.2,SOLYC06G009270.3,SOLYC07G053980.3,SOLYC08G065320.3,SOLYC11G072240.2,SOLYC08G…
	Bcaro_Ripe_vs_MG	down-regulated	GO:BP	monosaccharide metabolic process	GO:0005996	0.00423494	2.37315	101	2330	36	13501	SOLYC03G118650.3,SOLYC02G087290.3,SOLYC04G077040.3,SOLYC03G046470.3,SOLYC09G011810.3,SOLYC10G079470.3,SOLYC06G066440.3,SOLYC04G076290.3,SOLYC04G011400.3,SOLYC06G068860.3,SOLYC10G050850.2,SOLYC01G058390.3,SOLYC10G081120.2,SOLYC12G100120.2,SOLYC06G073190.3,SOLYC04G009030.3,SOLYC10G086730.2,SOLYC11G010600.2,SOLYC07G045540.3,SOLYC02G030230.3,SOLYC12G038670.2,SOLYC07G043550.3,SOLYC02G083700.3,SOLYC03G…
	Bcaro_Ripe_vs_MG	down-regulated	GO:BP	carbohydrate catabolic process	GO:0016052	0.00448066	2.34866	184	2330	56	13501	SOLYC05G006520.3,SOLYC10G083570.2,SOLYC03G118650.3,SOLYC08G077180.3,SOLYC05G008600.3,SOLYC07G065900.3,SOLYC02G081160.3,SOLYC06G066440.3,SOLYC04G011510.3,SOLYC03G078100.3,SOLYC07G049280.3,SOLYC06G065210.3,SOLYC11G005770.2,SOLYC10G050850.2,SOLYC01G058390.3,SOLYC09G031970.3,SOLYC10G008300.3,SOLYC01G104950.3,SOLYC11G007690.2,SOLYC09G009020.3,SOLYC01G110340.3,SOLYC02G062340.3,SOLYC11G065220.2,SOLYC04G…
	Bcaro_Ripe_vs_MG	down-regulated	GO:BP	signaling	GO:0023052	0.00577693	2.2383	742	2330	173	13501	SOLYC01G008770.3,SOLYC01G111560.3,SOLYC11G062410.2,SOLYC11G033270.2,SOLYC03G122190.3,SOLYC02G082480.3,SOLYC09G010370.3,SOLYC04G007710.3,SOLYC06G008330.2,SOLYC10G011690.3,SOLYC01G103040.3,SOLYC02G065110.3,SOLYC09G083090.3,SOLYC04G008050.3,SOLYC12G009020.2,SOLYC11G069500.2,SOLYC08G016050.3,SOLYC07G064610.3,SOLYC02G072530.2,SOLYC06G009270.3,SOLYC07G053980.3,SOLYC08G065320.3,SOLYC11G072240.2,SOLYC08G…
	Bcaro_Ripe_vs_MG	down-regulated	GO:BP	microtubule-based movement	GO:0007018	0.00613862	2.21193	68	2330	27	13501	SOLYC05G054260.3,SOLYC01G110380.3,SOLYC12G098630.2,SOLYC01G066820.3,SOLYC03G120810.3,SOLYC01G098080.3,SOLYC07G064030.3,SOLYC08G079710.3,SOLYC06G009780.3,SOLYC01G057320.2,SOLYC06G009783.1,SOLYC02G068340.3,SOLYC01G098985.1,SOLYC04G077540.3,SOLYC11G010920.2,SOLYC12G099540.2,SOLYC07G065210.3,SOLYC03G025470.3,SOLYC02G084390.3,SOLYC09G010060.3,SOLYC08G042030.2,SOLYC09G010810.3,SOLYC11G071730.2,SOLYC01G…
	Bcaro_Ripe_vs_MG	down-regulated	GO:BP	movement of cell or subcellular component	GO:0006928	0.00728492	2.13758	76	2330	29	13501	SOLYC05G054260.3,SOLYC01G111560.3,SOLYC01G110380.3,SOLYC12G098630.2,SOLYC01G066820.3,SOLYC03G120810.3,SOLYC01G098080.3,SOLYC07G064030.3,SOLYC08G079710.3,SOLYC06G009780.3,SOLYC01G057320.2,SOLYC06G009783.1,SOLYC02G068340.3,SOLYC01G098985.1,SOLYC04G077540.3,SOLYC11G010920.2,SOLYC12G099540.2,SOLYC07G065210.3,SOLYC03G025470.3,SOLYC02G084390.3,SOLYC09G010060.3,SOLYC08G042030.2,SOLYC09G010810.3,SOLYC11G…
	Bcaro_Ripe_vs_MG	down-regulated	GO:BP	nucleoside diphosphate metabolic process	GO:0009132	0.0123294	1.90906	74	2330	28	13501	SOLYC05G006520.3,SOLYC10G083570.2,SOLYC08G077180.3,SOLYC05G008600.3,SOLYC07G065900.3,SOLYC06G071960.3,SOLYC02G081160.3,SOLYC06G066440.3,SOLYC04G011510.3,SOLYC07G049280.3,SOLYC07G048010.3,SOLYC11G007690.2,SOLYC09G009020.3,SOLYC02G062340.3,SOLYC11G065220.2,SOLYC04G072800.3,SOLYC05G014485.1,SOLYC08G082430.3,SOLYC03G114500.3,SOLYC03G121070.3,SOLYC01G049650.3,SOLYC04G081400.3,SOLYC08G066100.3,SOLYC10G…
	Bcaro_Ripe_vs_MG	down-regulated	GO:BP	monocarboxylic acid metabolic process	GO:0032787	0.0130253	1.88521	294	2330	79	13501	SOLYC05G006520.3,SOLYC06G053670.1,SOLYC10G083570.2,SOLYC08G077180.3,SOLYC12G011160.2,SOLYC08G013860.3,SOLYC05G008600.3,SOLYC11G069050.2,SOLYC08G068390.3,SOLYC07G065900.3,SOLYC12G006930.2,SOLYC02G081160.3,SOLYC06G066440.3,SOLYC12G005180.2,SOLYC01G101040.3,SOLYC01G091520.3,SOLYC04G011510.3,SOLYC07G049280.3,SOLYC03G118410.3,SOLYC10G009240.3,SOLYC05G009270.3,SOLYC08G068570.3,SOLYC09G075040.3,SOLYC05G…
	Bcaro_Ripe_vs_MG	down-regulated	GO:BP	cellular carbohydrate biosynthetic process	GO:0034637	0.0143279	1.84382	139	2330	44	13501	SOLYC04G072920.3,SOLYC07G053980.3,SOLYC09G011810.3,SOLYC01G006740.3,SOLYC02G078230.2,SOLYC12G015770.2,SOLYC09G092130.3,SOLYC01G107800.3,SOLYC02G071120.3,SOLYC08G076650.3,SOLYC01G006370.3,SOLYC12G056580.2,SOLYC04G054930.3,SOLYC04G014800.3,SOLYC11G071230.2,SOLYC01G087210.3,SOLYC08G042000.3,SOLYC09G008260.3,SOLYC09G009190.3,SOLYC08G061100.3,SOLYC02G093090.1,SOLYC06G073190.3,SOLYC03G083960.3,SOLYC03G…
	Bcaro_Ripe_vs_MG	down-regulated	GO:BP	mitotic cell cycle process	GO:1903047	0.0143662	1.84266	156	2330	48	13501	SOLYC01G103040.3,SOLYC02G078640.3,SOLYC09G009140.3,SOLYC12G056580.2,SOLYC01G087210.3,SOLYC08G061100.3,SOLYC03G114520.3,SOLYC09G074830.3,SOLYC09G008070.3,SOLYC02G067810.1,SOLYC01G104570.3,SOLYC07G049680.3,SOLYC04G078470.3,SOLYC11G011370.2,SOLYC04G076040.3,SOLYC02G092980.3,SOLYC03G025710.3,SOLYC01G086690.2,SOLYC09G059440.1,SOLYC03G005450.3,SOLYC11G013240.2,SOLYC05G014690.2,SOLYC12G099515.1,SOLYC12G…
	Bcaro_Ripe_vs_MG	down-regulated	GO:BP	nucleoside diphosphate phosphorylation	GO:0006165	0.015536	1.80866	71	2330	27	13501	SOLYC05G006520.3,SOLYC10G083570.2,SOLYC08G077180.3,SOLYC05G008600.3,SOLYC07G065900.3,SOLYC06G071960.3,SOLYC02G081160.3,SOLYC06G066440.3,SOLYC04G011510.3,SOLYC07G049280.3,SOLYC11G007690.2,SOLYC09G009020.3,SOLYC02G062340.3,SOLYC11G065220.2,SOLYC04G072800.3,SOLYC05G014485.1,SOLYC08G082430.3,SOLYC03G114500.3,SOLYC03G121070.3,SOLYC01G049650.3,SOLYC04G081400.3,SOLYC08G066100.3,SOLYC10G085555.1,SOLYC12G…
	Bcaro_Ripe_vs_MG	down-regulated	GO:BP	glycolytic process	GO:0006096	0.0180782	1.74284	64	2330	25	13501	SOLYC05G006520.3,SOLYC10G083570.2,SOLYC08G077180.3,SOLYC05G008600.3,SOLYC07G065900.3,SOLYC02G081160.3,SOLYC06G066440.3,SOLYC04G011510.3,SOLYC07G049280.3,SOLYC11G007690.2,SOLYC09G009020.3,SOLYC02G062340.3,SOLYC11G065220.2,SOLYC04G072800.3,SOLYC05G014485.1,SOLYC03G114500.3,SOLYC03G121070.3,SOLYC01G049650.3,SOLYC04G081400.3,SOLYC08G066100.3,SOLYC10G085555.1,SOLYC12G095760.2,SOLYC10G085550.2,SOLYC01G…
	Bcaro_Ripe_vs_MG	down-regulated	GO:BP	ATP generation from ADP	GO:0006757	0.0180782	1.74284	64	2330	25	13501	SOLYC05G006520.3,SOLYC10G083570.2,SOLYC08G077180.3,SOLYC05G008600.3,SOLYC07G065900.3,SOLYC02G081160.3,SOLYC06G066440.3,SOLYC04G011510.3,SOLYC07G049280.3,SOLYC11G007690.2,SOLYC09G009020.3,SOLYC02G062340.3,SOLYC11G065220.2,SOLYC04G072800.3,SOLYC05G014485.1,SOLYC03G114500.3,SOLYC03G121070.3,SOLYC01G049650.3,SOLYC04G081400.3,SOLYC08G066100.3,SOLYC10G085555.1,SOLYC12G095760.2,SOLYC10G085550.2,SOLYC01G…
	Bcaro_Ripe_vs_MG	down-regulated	GO:BP	purine ribonucleoside diphosphate metabolic process	GO:0009179	0.0180782	1.74284	64	2330	25	13501	SOLYC05G006520.3,SOLYC10G083570.2,SOLYC08G077180.3,SOLYC05G008600.3,SOLYC07G065900.3,SOLYC02G081160.3,SOLYC06G066440.3,SOLYC04G011510.3,SOLYC07G049280.3,SOLYC11G007690.2,SOLYC09G009020.3,SOLYC02G062340.3,SOLYC11G065220.2,SOLYC04G072800.3,SOLYC05G014485.1,SOLYC03G114500.3,SOLYC03G121070.3,SOLYC01G049650.3,SOLYC04G081400.3,SOLYC08G066100.3,SOLYC10G085555.1,SOLYC12G095760.2,SOLYC10G085550.2,SOLYC01G…
	Bcaro_Ripe_vs_MG	down-regulated	GO:BP	purine nucleoside diphosphate metabolic process	GO:0009135	0.0180782	1.74284	64	2330	25	13501	SOLYC05G006520.3,SOLYC10G083570.2,SOLYC08G077180.3,SOLYC05G008600.3,SOLYC07G065900.3,SOLYC02G081160.3,SOLYC06G066440.3,SOLYC04G011510.3,SOLYC07G049280.3,SOLYC11G007690.2,SOLYC09G009020.3,SOLYC02G062340.3,SOLYC11G065220.2,SOLYC04G072800.3,SOLYC05G014485.1,SOLYC03G114500.3,SOLYC03G121070.3,SOLYC01G049650.3,SOLYC04G081400.3,SOLYC08G066100.3,SOLYC10G085555.1,SOLYC12G095760.2,SOLYC10G085550.2,SOLYC01G…
	Bcaro_Ripe_vs_MG	down-regulated	GO:BP	ADP metabolic process	GO:0046031	0.0180782	1.74284	64	2330	25	13501	SOLYC05G006520.3,SOLYC10G083570.2,SOLYC08G077180.3,SOLYC05G008600.3,SOLYC07G065900.3,SOLYC02G081160.3,SOLYC06G066440.3,SOLYC04G011510.3,SOLYC07G049280.3,SOLYC11G007690.2,SOLYC09G009020.3,SOLYC02G062340.3,SOLYC11G065220.2,SOLYC04G072800.3,SOLYC05G014485.1,SOLYC03G114500.3,SOLYC03G121070.3,SOLYC01G049650.3,SOLYC04G081400.3,SOLYC08G066100.3,SOLYC10G085555.1,SOLYC12G095760.2,SOLYC10G085550.2,SOLYC01G…
	Bcaro_Ripe_vs_MG	down-regulated	GO:BP	cell communication	GO:0007154	0.0187355	1.72734	843	2330	190	13501	SOLYC01G008770.3,SOLYC01G111560.3,SOLYC11G062410.2,SOLYC11G033270.2,SOLYC03G122190.3,SOLYC02G082480.3,SOLYC09G010370.3,SOLYC04G007710.3,SOLYC06G008330.2,SOLYC10G011690.3,SOLYC01G103040.3,SOLYC02G065110.3,SOLYC09G083090.3,SOLYC02G079640.3,SOLYC04G008050.3,SOLYC12G009020.2,SOLYC11G069500.2,SOLYC08G016050.3,SOLYC07G064610.3,SOLYC02G072530.2,SOLYC06G009270.3,SOLYC07G053980.3,SOLYC08G065320.3,SOLYC11G…
	Bcaro_Ripe_vs_MG	down-regulated	GO:BP	nucleotide phosphorylation	GO:0046939	0.0208099	1.68173	72	2330	27	13501	SOLYC05G006520.3,SOLYC10G083570.2,SOLYC08G077180.3,SOLYC05G008600.3,SOLYC07G065900.3,SOLYC06G071960.3,SOLYC02G081160.3,SOLYC06G066440.3,SOLYC04G011510.3,SOLYC07G049280.3,SOLYC11G007690.2,SOLYC09G009020.3,SOLYC02G062340.3,SOLYC11G065220.2,SOLYC04G072800.3,SOLYC05G014485.1,SOLYC08G082430.3,SOLYC03G114500.3,SOLYC03G121070.3,SOLYC01G049650.3,SOLYC04G081400.3,SOLYC08G066100.3,SOLYC10G085555.1,SOLYC12G…
	Bcaro_Ripe_vs_MG	down-regulated	GO:BP	ribonucleoside diphosphate metabolic process	GO:0009185	0.0246057	1.60897	65	2330	25	13501	SOLYC05G006520.3,SOLYC10G083570.2,SOLYC08G077180.3,SOLYC05G008600.3,SOLYC07G065900.3,SOLYC02G081160.3,SOLYC06G066440.3,SOLYC04G011510.3,SOLYC07G049280.3,SOLYC11G007690.2,SOLYC09G009020.3,SOLYC02G062340.3,SOLYC11G065220.2,SOLYC04G072800.3,SOLYC05G014485.1,SOLYC03G114500.3,SOLYC03G121070.3,SOLYC01G049650.3,SOLYC04G081400.3,SOLYC08G066100.3,SOLYC10G085555.1,SOLYC12G095760.2,SOLYC10G085550.2,SOLYC01G…
	Bcaro_Ripe_vs_MG	down-regulated	GO:BP	oxoacid metabolic process	GO:0043436	0.0282551	1.5489	671	2330	155	13501	SOLYC05G006520.3,SOLYC06G053670.1,SOLYC10G083570.2,SOLYC03G121910.1,SOLYC08G077180.3,SOLYC12G011160.2,SOLYC08G013860.3,SOLYC02G089620.3,SOLYC03G043950.3,SOLYC05G008600.3,SOLYC01G073740.3,SOLYC01G106480.3,SOLYC11G069050.2,SOLYC08G068390.3,SOLYC11G009080.2,SOLYC07G065900.3,SOLYC01G094790.3,SOLYC02G067180.3,SOLYC07G014670.3,SOLYC01G112280.3,SOLYC08G080370.3,SOLYC09G014900.3,SOLYC01G106060.3,SOLYC10G…
	Bcaro_Ripe_vs_MG	down-regulated	GO:BP	carbohydrate biosynthetic process	GO:0016051	0.0307184	1.5126	191	2330	55	13501	SOLYC04G064490.3,SOLYC04G072920.3,SOLYC07G053980.3,SOLYC09G011810.3,SOLYC10G079470.3,SOLYC01G006740.3,SOLYC02G078230.2,SOLYC12G015770.2,SOLYC09G092130.3,SOLYC01G107800.3,SOLYC02G071120.3,SOLYC08G076650.3,SOLYC03G031560.3,SOLYC01G112210.3,SOLYC01G006370.3,SOLYC12G056580.2,SOLYC04G054930.3,SOLYC04G014800.3,SOLYC11G071230.2,SOLYC06G083310.3,SOLYC01G087210.3,SOLYC08G042000.3,SOLYC04G082910.1,SOLYC09G…
	Bcaro_Ripe_vs_MG	down-regulated	GO:BP	carboxylic acid metabolic process	GO:0019752	0.0335021	1.47493	653	2330	151	13501	SOLYC05G006520.3,SOLYC06G053670.1,SOLYC10G083570.2,SOLYC03G121910.1,SOLYC08G077180.3,SOLYC12G011160.2,SOLYC08G013860.3,SOLYC02G089620.3,SOLYC03G043950.3,SOLYC05G008600.3,SOLYC01G073740.3,SOLYC01G106480.3,SOLYC11G069050.2,SOLYC08G068390.3,SOLYC11G009080.2,SOLYC07G065900.3,SOLYC01G094790.3,SOLYC02G067180.3,SOLYC01G112280.3,SOLYC08G080370.3,SOLYC09G014900.3,SOLYC01G106060.3,SOLYC10G005930.2,SOLYC04G…
	Bcaro_Ripe_vs_MG	down-regulated	GO:CC	cell periphery	GO:0071944	1.63897e-09	8.78543	1214	1927	298	11096	SOLYC08G066110.3,SOLYC12G055720.2,SOLYC01G111560.3,SOLYC11G011220.2,SOLYC01G010270.3,SOLYC03G114030.3,SOLYC01G098200.3,SOLYC02G082480.3,SOLYC09G010370.3,SOLYC12G096370.2,SOLYC09G065920.3,SOLYC01G109460.3,SOLYC02G088490.3,SOLYC04G054490.3,SOLYC01G103760.3,SOLYC05G054710.3,SOLYC01G005020.3,SOLYC01G079340.3,SOLYC01G102730.3,SOLYC07G053980.3,SOLYC09G090270.3,SOLYC04G040210.3,SOLYC11G033260.2,SOLYC10G…
	Bcaro_Ripe_vs_MG	down-regulated	GO:CC	plasma membrane	GO:0005886	4.2481e-07	6.3718	959	1927	235	11096	SOLYC12G055720.2,SOLYC01G111560.3,SOLYC11G011220.2,SOLYC01G098200.3,SOLYC02G082480.3,SOLYC09G010370.3,SOLYC09G065920.3,SOLYC01G109460.3,SOLYC02G088490.3,SOLYC04G054490.3,SOLYC01G103760.3,SOLYC01G005020.3,SOLYC01G079340.3,SOLYC01G102730.3,SOLYC07G053980.3,SOLYC09G090270.3,SOLYC04G040210.3,SOLYC11G033260.2,SOLYC10G083500.2,SOLYC11G069600.2,SOLYC10G076480.2,SOLYC05G008060.3,SOLYC09G098300.3,SOLYC11G…
	Bcaro_Ripe_vs_MG	down-regulated	GO:CC	microtubule cytoskeleton	GO:0015630	8.42856e-07	6.07425	129	1927	50	11096	SOLYC05G054260.3,SOLYC01G010270.3,SOLYC01G110380.3,SOLYC02G078640.3,SOLYC09G009140.3,SOLYC06G083090.3,SOLYC05G012160.3,SOLYC01G066590.3,SOLYC12G044240.2,SOLYC12G014560.2,SOLYC12G098630.2,SOLYC02G067990.3,SOLYC04G008720.3,SOLYC01G081380.3,SOLYC06G035970.3,SOLYC01G098080.3,SOLYC12G005050.2,SOLYC08G079710.3,SOLYC01G005460.3,SOLYC03G114760.3,SOLYC02G068340.3,SOLYC07G064970.3,SOLYC11G071575.1,SOLYC11G…
	Bcaro_Ripe_vs_MG	down-regulated	GO:CC	cytoskeleton	GO:0005856	2.27385e-05	4.64324	185	1927	61	11096	SOLYC08G066110.3,SOLYC05G054260.3,SOLYC01G010270.3,SOLYC10G080500.2,SOLYC10G006820.3,SOLYC01G110380.3,SOLYC02G078640.3,SOLYC09G009140.3,SOLYC09G090110.3,SOLYC06G083090.3,SOLYC05G012160.3,SOLYC01G066590.3,SOLYC12G044240.2,SOLYC12G014560.2,SOLYC12G098630.2,SOLYC02G067990.3,SOLYC04G008720.3,SOLYC01G081380.3,SOLYC06G035970.3,SOLYC01G098080.3,SOLYC09G010440.3,SOLYC01G111380.3,SOLYC12G005050.2,SOLYC08G…
	Bcaro_Ripe_vs_MG	down-regulated	GO:CC	plasmodesma	GO:0009506	5.20661e-05	4.28344	244	1927	74	11096	SOLYC11G011220.2,SOLYC03G114030.3,SOLYC07G053980.3,SOLYC09G007520.3,SOLYC02G078640.3,SOLYC11G069430.2,SOLYC02G082080.1,SOLYC01G103960.3,SOLYC02G089090.3,SOLYC04G015980.3,SOLYC05G013320.1,SOLYC06G075360.3,SOLYC05G013300.1,SOLYC08G074390.3,SOLYC06G065260.3,SOLYC01G111170.3,SOLYC03G083970.3,SOLYC05G013310.1,SOLYC01G087210.3,SOLYC04G082140.3,SOLYC03G059390.3,SOLYC01G091040.3,SOLYC04G051510.1,SOLYC02G…
	Bcaro_Ripe_vs_MG	down-regulated	GO:CC	symplast	GO:0055044	5.20661e-05	4.28344	244	1927	74	11096	SOLYC11G011220.2,SOLYC03G114030.3,SOLYC07G053980.3,SOLYC09G007520.3,SOLYC02G078640.3,SOLYC11G069430.2,SOLYC02G082080.1,SOLYC01G103960.3,SOLYC02G089090.3,SOLYC04G015980.3,SOLYC05G013320.1,SOLYC06G075360.3,SOLYC05G013300.1,SOLYC08G074390.3,SOLYC06G065260.3,SOLYC01G111170.3,SOLYC03G083970.3,SOLYC05G013310.1,SOLYC01G087210.3,SOLYC04G082140.3,SOLYC03G059390.3,SOLYC01G091040.3,SOLYC04G051510.1,SOLYC02G…
	Bcaro_Ripe_vs_MG	down-regulated	GO:CC	cell-cell junction	GO:0005911	5.20661e-05	4.28344	244	1927	74	11096	SOLYC11G011220.2,SOLYC03G114030.3,SOLYC07G053980.3,SOLYC09G007520.3,SOLYC02G078640.3,SOLYC11G069430.2,SOLYC02G082080.1,SOLYC01G103960.3,SOLYC02G089090.3,SOLYC04G015980.3,SOLYC05G013320.1,SOLYC06G075360.3,SOLYC05G013300.1,SOLYC08G074390.3,SOLYC06G065260.3,SOLYC01G111170.3,SOLYC03G083970.3,SOLYC05G013310.1,SOLYC01G087210.3,SOLYC04G082140.3,SOLYC03G059390.3,SOLYC01G091040.3,SOLYC04G051510.1,SOLYC02G…
	Bcaro_Ripe_vs_MG	down-regulated	GO:CC	anchoring junction	GO:0070161	5.20661e-05	4.28344	244	1927	74	11096	SOLYC11G011220.2,SOLYC03G114030.3,SOLYC07G053980.3,SOLYC09G007520.3,SOLYC02G078640.3,SOLYC11G069430.2,SOLYC02G082080.1,SOLYC01G103960.3,SOLYC02G089090.3,SOLYC04G015980.3,SOLYC05G013320.1,SOLYC06G075360.3,SOLYC05G013300.1,SOLYC08G074390.3,SOLYC06G065260.3,SOLYC01G111170.3,SOLYC03G083970.3,SOLYC05G013310.1,SOLYC01G087210.3,SOLYC04G082140.3,SOLYC03G059390.3,SOLYC01G091040.3,SOLYC04G051510.1,SOLYC02G…
	Bcaro_Ripe_vs_MG	down-regulated	GO:CC	cell junction	GO:0030054	5.20661e-05	4.28344	244	1927	74	11096	SOLYC11G011220.2,SOLYC03G114030.3,SOLYC07G053980.3,SOLYC09G007520.3,SOLYC02G078640.3,SOLYC11G069430.2,SOLYC02G082080.1,SOLYC01G103960.3,SOLYC02G089090.3,SOLYC04G015980.3,SOLYC05G013320.1,SOLYC06G075360.3,SOLYC05G013300.1,SOLYC08G074390.3,SOLYC06G065260.3,SOLYC01G111170.3,SOLYC03G083970.3,SOLYC05G013310.1,SOLYC01G087210.3,SOLYC04G082140.3,SOLYC03G059390.3,SOLYC01G091040.3,SOLYC04G051510.1,SOLYC02G…
	Bcaro_Ripe_vs_MG	down-regulated	GO:CC	membrane	GO:0016020	7.20372e-05	4.14244	5326	1927	1023	11096	SOLYC05G054730.3,SOLYC02G082140.3,SOLYC02G063270.3,SOLYC10G018600.2,SOLYC12G055720.2,SOLYC01G111560.3,SOLYC05G009530.3,SOLYC11G011220.2,SOLYC01G007150.3,SOLYC09G061230.3,SOLYC10G055670.2,SOLYC01G100590.3,SOLYC01G094880.3,SOLYC01G005620.3,SOLYC06G068080.3,SOLYC05G013960.3,SOLYC10G006140.3,SOLYC07G022830.3,SOLYC06G049070.3,SOLYC02G071170.3,SOLYC07G042150.3,SOLYC02G087550.3,SOLYC03G115020.3,SOLYC10G…
	Bcaro_Ripe_vs_MG	down-regulated	GO:CC	supramolecular polymer	GO:0099081	7.9749e-05	4.09827	103	1927	39	11096	SOLYC05G054260.3,SOLYC01G010270.3,SOLYC01G110380.3,SOLYC02G078640.3,SOLYC09G009140.3,SOLYC05G012160.3,SOLYC01G066590.3,SOLYC12G014560.2,SOLYC12G098630.2,SOLYC01G081380.3,SOLYC06G035970.3,SOLYC01G098080.3,SOLYC08G079710.3,SOLYC02G068340.3,SOLYC07G064970.3,SOLYC07G042580.3,SOLYC10G085020.2,SOLYC08G006890.3,SOLYC12G099540.2,SOLYC07G065210.3,SOLYC03G025470.3,SOLYC02G084390.3,SOLYC02G092950.3,SOLYC08G…
	Bcaro_Ripe_vs_MG	down-regulated	GO:CC	supramolecular fiber	GO:0099512	7.9749e-05	4.09827	103	1927	39	11096	SOLYC05G054260.3,SOLYC01G010270.3,SOLYC01G110380.3,SOLYC02G078640.3,SOLYC09G009140.3,SOLYC05G012160.3,SOLYC01G066590.3,SOLYC12G014560.2,SOLYC12G098630.2,SOLYC01G081380.3,SOLYC06G035970.3,SOLYC01G098080.3,SOLYC08G079710.3,SOLYC02G068340.3,SOLYC07G064970.3,SOLYC07G042580.3,SOLYC10G085020.2,SOLYC08G006890.3,SOLYC12G099540.2,SOLYC07G065210.3,SOLYC03G025470.3,SOLYC02G084390.3,SOLYC02G092950.3,SOLYC08G…
	Bcaro_Ripe_vs_MG	down-regulated	GO:CC	polymeric cytoskeletal fiber	GO:0099513	7.9749e-05	4.09827	103	1927	39	11096	SOLYC05G054260.3,SOLYC01G010270.3,SOLYC01G110380.3,SOLYC02G078640.3,SOLYC09G009140.3,SOLYC05G012160.3,SOLYC01G066590.3,SOLYC12G014560.2,SOLYC12G098630.2,SOLYC01G081380.3,SOLYC06G035970.3,SOLYC01G098080.3,SOLYC08G079710.3,SOLYC02G068340.3,SOLYC07G064970.3,SOLYC07G042580.3,SOLYC10G085020.2,SOLYC08G006890.3,SOLYC12G099540.2,SOLYC07G065210.3,SOLYC03G025470.3,SOLYC02G084390.3,SOLYC02G092950.3,SOLYC08G…
	Bcaro_Ripe_vs_MG	down-regulated	GO:CC	thylakoid membrane	GO:0042651	8.22377e-05	4.08493	208	1927	65	11096	SOLYC03G115020.3,SOLYC08G007770.3,SOLYC08G067840.3,SOLYC04G064670.3,SOLYC03G053110.3,SOLYC12G094630.2,SOLYC01G095430.3,SOLYC02G086890.3,SOLYC04G082640.3,SOLYC10G005050.3,SOLYC03G120640.3,SOLYC12G005180.2,SOLYC03G007860.1,SOLYC05G009300.1,SOLYC02G065400.3,SOLYC09G064500.3,SOLYC01G088310.3,SOLYC10G077040.2,SOLYC10G086150.2,SOLYC07G056240.3,SOLYC06G076480.3,SOLYC02G069460.3,SOLYC03G116870.3,SOLYC02G…
	Bcaro_Ripe_vs_MG	down-regulated	GO:CC	plastid thylakoid	GO:0031976	0.000219939	3.6577	209	1927	64	11096	SOLYC05G009530.3,SOLYC03G115020.3,SOLYC08G007770.3,SOLYC03G053110.3,SOLYC12G094630.2,SOLYC01G095430.3,SOLYC02G086890.3,SOLYC02G090100.1,SOLYC06G009400.3,SOLYC04G082640.3,SOLYC10G005050.3,SOLYC03G120640.3,SOLYC12G005180.2,SOLYC03G007860.1,SOLYC04G015490.3,SOLYC05G009300.1,SOLYC02G065400.3,SOLYC09G064500.3,SOLYC01G088310.3,SOLYC08G068570.3,SOLYC10G077040.2,SOLYC10G086150.2,SOLYC07G056240.3,SOLYC06G…
	Bcaro_Ripe_vs_MG	down-regulated	GO:CC	chloroplast thylakoid	GO:0009534	0.000219939	3.6577	209	1927	64	11096	SOLYC05G009530.3,SOLYC03G115020.3,SOLYC08G007770.3,SOLYC03G053110.3,SOLYC12G094630.2,SOLYC01G095430.3,SOLYC02G086890.3,SOLYC02G090100.1,SOLYC06G009400.3,SOLYC04G082640.3,SOLYC10G005050.3,SOLYC03G120640.3,SOLYC12G005180.2,SOLYC03G007860.1,SOLYC04G015490.3,SOLYC05G009300.1,SOLYC02G065400.3,SOLYC09G064500.3,SOLYC01G088310.3,SOLYC08G068570.3,SOLYC10G077040.2,SOLYC10G086150.2,SOLYC07G056240.3,SOLYC06G…
	Bcaro_Ripe_vs_MG	down-regulated	GO:CC	microtubule	GO:0005874	0.000223798	3.65014	99	1927	37	11096	SOLYC05G054260.3,SOLYC01G010270.3,SOLYC01G110380.3,SOLYC02G078640.3,SOLYC09G009140.3,SOLYC05G012160.3,SOLYC01G066590.3,SOLYC12G014560.2,SOLYC12G098630.2,SOLYC01G081380.3,SOLYC06G035970.3,SOLYC01G098080.3,SOLYC08G079710.3,SOLYC02G068340.3,SOLYC07G064970.3,SOLYC07G042580.3,SOLYC10G085020.2,SOLYC08G006890.3,SOLYC12G099540.2,SOLYC07G065210.3,SOLYC03G025470.3,SOLYC02G084390.3,SOLYC02G092950.3,SOLYC08G…
	Bcaro_Ripe_vs_MG	down-regulated	GO:CC	photosystem II	GO:0009523	0.000395816	3.40251	64	1927	27	11096	SOLYC08G067840.3,SOLYC04G064670.3,SOLYC02G065400.3,SOLYC09G064500.3,SOLYC10G077120.2,SOLYC05G007780.3,SOLYC06G065490.3,SOLYC09G065910.2,SOLYC07G032640.2,SOLYC09G014520.3,SOLYC12G011280.2,SOLYC10G054420.2,SOLYC04G009420.3,SOLYC12G011450.2,SOLYC01G105050.3,SOLYC03G114930.3,SOLYC05G025600.1,SOLYC02G079950.3,SOLYC10G007690.3,SOLYC01G105030.3,SOLYC10G006230.3,SOLYC03G005760.1,SOLYC05G056070.3,SOLYC05G…
	Bcaro_Ripe_vs_MG	down-regulated	GO:CC	microtubule associated complex	GO:0005875	0.000414128	3.38286	47	1927	22	11096	SOLYC05G054260.3,SOLYC01G110380.3,SOLYC06G083090.3,SOLYC01G066590.3,SOLYC12G044240.2,SOLYC12G098630.2,SOLYC02G067990.3,SOLYC04G008720.3,SOLYC01G081380.3,SOLYC01G098080.3,SOLYC12G005050.2,SOLYC08G079710.3,SOLYC01G005460.3,SOLYC02G068340.3,SOLYC12G099540.2,SOLYC07G065210.3,SOLYC03G025470.3,SOLYC02G084390.3,SOLYC08G066050.3,SOLYC09G010060.3,SOLYC09G010810.3,SOLYC10G083310.2
[truncated: 109 more rows]
