# Supplementary material for: Ketocarotenoid production in tomato triggers metabolic reprogramming and cellular adaptation: The quest for homeostasis
Source: Plant Biotechnol J. 2023 Nov 30;22(2):427–44. doi: 10.1111/pbi.14196 (PMC10826984; doi:10.1111/pbi.14196)
Supplement: Supplementary file 21 — Table S9 Gene‐metabolite correlation matrix of the ripe keto line / control comparison. [file PBI-22-427-s019.csv]

	474.7nm	482nm	adoni-C14:1	adoni-C16:1	astaxanthin	canthaxanthin	cis-lycopene	echinenone	gamma-carotene	lutein	lycopene	phoenico-C14:0	phoenico-C16:0	phoenicoxanthin	total carotenoid only	total ketocarotenoid	total all carotenoid	Parabanic acid	Aspartic acid	Cysteine L-	GABA	Serine	Threonine	Valine	Spermidine	Maleic acid	Mesaconic acid	C14:0	C16:1	C18:0	C18:1	C18:3	a-Tocopherol	y-Tocopherol	2-Piperidone	Fumaric acid	Aconitic acid	Succinic acid	Malic acid	a-Amyrin	beta-Amyrin	b-Sitosterol	Stigmaterol	total phytosterol GCMS	Putrescine	Unk Disaccharide 1	total (mono/di)sacharride	total all sugar GCMS	Arabinose/ Lyxose /xylose /ribose isomer
Unk_keto_474.7nm	1	0.02	0.84	1	-0.44	0.9	0	0.97	0	0	0	0.98	0.57	0.95	-0.88	0.91	0.72	-0.16	-0.88	1	-0.03	-0.41	-0.12	0.01	0.02	-0.09	-0.66	-0.45	-0.3	0.41	0.13	0.65	0.2	-0.84	-0.01	0.67	-0.42	0.78	-0.68	-0.48	0.72	-0.13	-0.36	-0.6	-0.69	0	0.7	0.49	-0.32
Unk_keto_482nm	0.02	1	-0.53	0.06	0.89	0.45	0	0.25	0	0	0	0.23	0.83	0.34	-0.1	0.44	0.42	-0.94	-0.13	-0.05	-0.2	0.09	0.06	0.01	-0.22	0.98	0.74	-0.37	0.52	0.58	0.76	0.46	-0.25	0.21	0	-0.73	-0.01	0.65	-0.16	-0.57	-0.42	-0.91	-0.06	-0.28	-0.54	0.01	0.4	0.48	0.23
adoni-C14:1	0.84	-0.53	1	0.82	-0.86	0.52	0	0.69	0	0	0	0.7	0.03	0.62	-0.69	0.53	0.38	0.38	-0.68	0.87	0.08	-0.39	-0.14	0	0.14	-0.61	-0.96	-0.18	-0.54	0.03	-0.3	0.3	0.3	-0.83	-0.01	0.97	-0.35	0.31	-0.49	-0.1	0.84	0.39	-0.27	-0.36	-0.29	-0.01	0.38	0.15	-0.4
adoni-C16:1	1	0.06	0.82	1	-0.4	0.92	0	0.98	0	0	0	0.99	0.61	0.96	-0.88	0.93	0.73	-0.2	-0.88	0.99	-0.03	-0.4	-0.12	0.01	0.02	-0.05	-0.63	-0.46	-0.27	0.43	0.16	0.67	0.19	-0.83	-0.01	0.64	-0.42	0.8	-0.68	-0.5	0.71	-0.17	-0.36	-0.61	-0.71	0	0.72	0.51	-0.31
astaxanthin	-0.44	0.89	-0.86	-0.4	1	-0.01	0	-0.22	0	0	0	-0.24	0.49	-0.13	0.32	-0.03	0.05	-0.77	0.29	-0.5	-0.16	0.27	0.11	0	-0.21	0.92	0.96	-0.13	0.61	0.33	0.62	0.12	-0.31	0.57	0.01	-0.96	0.18	0.23	0.17	-0.29	-0.71	-0.76	0.11	0.03	-0.17	0.01	0.04	0.21	0.35
canthaxanthin	0.9	0.45	0.52	0.92	-0.01	1	0	0.98	0	0	0	0.97	0.87	0.99	-0.83	1	0.82	-0.54	-0.84	0.87	-0.11	-0.33	-0.08	0.01	-0.07	0.34	-0.28	-0.56	-0.04	0.61	0.44	0.78	0.07	-0.67	-0.01	0.29	-0.38	0.97	-0.67	-0.67	0.47	-0.51	-0.35	-0.66	-0.84	0	0.8	0.64	-0.19
cis-lycopene	0	0	0	0	0	0	1	0	-0.22	-0.14	0.22	0	0	0	0.14	0	0.17	-0.17	-0.43	0	0.87	0.62	-0.1	-0.97	0.53	-0.03	0	0.08	0.75	-0.34	-0.12	-0.21	0.88	0.45	0.96	-0.01	0.9	0.02	0.69	-0.39	-0.29	0.26	-0.36	-0.24	-0.21	-0.68	-0.08	-0.08	0.73
echinenone	0.97	0.25	0.69	0.98	-0.22	0.98	0	1	0	0	0	1	0.74	1	-0.87	0.98	0.79	-0.37	-0.88	0.96	-0.07	-0.38	-0.1	0.01	-0.03	0.14	-0.47	-0.52	-0.17	0.53	0.3	0.74	0.13	-0.77	-0.01	0.49	-0.41	0.9	-0.69	-0.6	0.61	-0.34	-0.36	-0.65	-0.79	0	0.77	0.58	-0.26
gamma-carotene	0	0	0	0	0	0	-0.22	0	1	-0.94	0.91	0	0	0	0.41	0	0.5	-0.22	-0.07	0	0.25	-0.78	-0.94	-0.02	0.68	0.18	0	0.78	-0.42	0.68	0.64	0.61	0.15	-0.29	0.07	0.02	-0.09	0.03	0.06	-0.46	-0.38	-0.35	-0.76	-0.65	0.49	0.86	0.59	0.73	0.38
lutein	0	0	0	0	0	0	-0.14	0	-0.94	1	-1	0	0	0	-0.47	0	-0.56	0.28	0.23	0	-0.56	0.57	0.99	0.36	-0.88	-0.17	0	-0.82	0.16	-0.57	-0.61	-0.54	-0.46	0.14	-0.41	-0.01	-0.23	-0.04	-0.3	0.6	0.49	0.26	0.9	0.74	-0.43	-0.63	-0.58	-0.71	-0.65
lycopene	0	0	0	0	0	0	0.22	0	0.91	-1	1	0	0	0	0.47	0	0.57	-0.29	-0.26	0	0.62	-0.51	-0.98	-0.44	0.91	0.17	0	0.81	-0.09	0.54	0.59	0.52	0.53	-0.1	0.48	0.01	0.3	0.04	0.36	-0.62	-0.51	-0.24	-0.92	-0.75	0.4	0.57	0.56	0.7	0.7
phoenico-C14:0	0.98	0.23	0.7	0.99	-0.24	0.97	0	1	0	0	0	1	0.73	0.99	-0.88	0.98	0.79	-0.35	-0.88	0.96	-0.07	-0.38	-0.11	0.01	-0.02	0.12	-0.49	-0.51	-0.18	0.52	0.29	0.73	0.14	-0.78	-0.01	0.5	-0.41	0.89	-0.69	-0.59	0.61	-0.32	-0.36	-0.64	-0.78	0	0.77	0.58	-0.26
phoenico-C16:0	0.57	0.83	0.03	0.61	0.49	0.87	0	0.74	0	0	0	0.73	1	0.8	-0.57	0.86	0.74	-0.86	-0.59	0.52	-0.18	-0.16	-0.02	0.01	-0.17	0.75	0.24	-0.55	0.27	0.7	0.7	0.74	-0.1	-0.3	-0.01	-0.22	-0.24	0.96	-0.51	-0.74	0.06	-0.82	-0.25	-0.56	-0.82	0.01	0.72	0.67	0.01
phoenicoxanthin	0.95	0.34	0.62	0.96	-0.13	0.99	0	1	0	0	0	0.99	0.8	1	-0.86	0.99	0.81	-0.45	-0.87	0.93	-0.09	-0.36	-0.09	0.01	-0.05	0.22	-0.39	-0.54	-0.11	0.57	0.37	0.76	0.11	-0.73	-0.01	0.4	-0.4	0.93	-0.69	-0.63	0.55	-0.41	-0.36	-0.65	-0.82	0	0.79	0.61	-0.23
total carotenoid only	-0.88	-0.1	-0.69	-0.88	0.32	-0.83	0.14	-0.87	0.41	-0.47	0.47	-0.88	-0.57	-0.86	1	-0.83	-0.39	0.07	0.65	-0.87	0.36	0.14	-0.36	-0.25	0.44	0.08	0.52	0.8	0.2	-0.17	0.09	-0.38	0.13	0.69	0.27	-0.53	0.54	-0.71	0.8	0.16	-0.85	0.09	-0.12	0.19	0.82	0.24	-0.39	-0.15	0.61
total ketocarotenoid	0.91	0.44	0.53	0.93	-0.03	1	0	0.98	0	0	0	0.98	0.86	0.99	-0.83	1	0.82	-0.53	-0.85	0.88	-0.11	-0.33	-0.08	0.01	-0.07	0.33	-0.29	-0.56	-0.05	0.61	0.44	0.78	0.07	-0.67	-0.01	0.3	-0.38	0.97	-0.68	-0.67	0.48	-0.5	-0.35	-0.66	-0.84	0	0.8	0.64	-0.19
total all carotenoid	0.72	0.42	0.38	0.73	0.05	0.82	0.17	0.79	0.5	-0.56	0.57	0.79	0.74	0.81	-0.39	0.82	1	-0.66	-0.84	0.69	0.29	-0.51	-0.62	-0.28	0.46	0.42	-0.17	-0.01	-0.02	0.81	0.72	0.93	0.37	-0.55	0.3	0.19	-0.09	0.83	-0.31	-0.94	0.05	-0.58	-0.81	-0.97	-0.49	0.29	0.97	0.93	0.29
Parabanic acid	-0.16	-0.94	0.38	-0.2	-0.77	-0.54	-0.17	-0.37	-0.22	0.28	-0.29	-0.35	-0.86	-0.45	0.07	-0.53	-0.66	1	0.36	-0.09	-0.07	0.04	0.23	0.21	-0.1	-0.95	-0.6	0.18	-0.51	-0.7	-0.87	-0.64	-0.03	-0.1	-0.23	0.59	-0.11	-0.73	0.07	0.81	0.46	0.91	0.39	0.57	0.52	-0.08	-0.61	-0.7	-0.44
Aspartic acid	-0.88	-0.13	-0.68	-0.88	0.29	-0.84	-0.43	-0.88	-0.07	0.23	-0.26	-0.88	-0.59	-0.87	0.65	-0.85	-0.84	0.36	1	-0.87	-0.41	0.19	0.31	0.45	-0.36	-0.05	0.5	0.26	-0.08	-0.38	-0.25	-0.63	-0.58	0.56	-0.45	-0.51	-0.04	-0.76	0.28	0.74	-0.39	0.16	0.62	0.78	0.67	0.17	-0.73	-0.57	-0.15
Cysteine L-	1	-0.05	0.87	0.99	-0.5	0.87	0	0.96	0	0	0	0.96	0.52	0.93	-0.87	0.88	0.69	-0.09	-0.87	1	-0.01	-0.41	-0.13	0.01	0.04	-0.16	-0.71	-0.42	-0.33	0.37	0.08	0.62	0.21	-0.86	-0.01	0.72	-0.42	0.73	-0.67	-0.44	0.75	-0.07	-0.36	-0.58	-0.65	0	0.68	0.45	-0.34
GABA	-0.03	-0.2	0.08	-0.03	-0.16	-0.11	0.87	-0.07	0.25	-0.56	0.62	-0.07	-0.18	-0.09	0.36	-0.11	0.29	-0.07	-0.41	-0.01	1	0.24	-0.54	-0.96	0.87	-0.13	-0.13	0.51	0.45	-0.14	0.02	-0.03	0.97	0.28	0.96	0.13	0.85	-0.11	0.74	-0.46	-0.39	0.27	-0.68	-0.46	0.14	-0.27	0.1	0.15	0.85
Serine	-0.41	0.09	-0.39	-0.4	0.27	-0.33	0.62	-0.38	-0.78	0.57	-0.51	-0.38	-0.16	-0.36	0.14	-0.33	-0.51	0.04	0.19	-0.41	0.24	1	0.64	-0.45	-0.24	0	0.34	-0.34	0.81	-0.74	-0.47	-0.73	0.22	0.78	0.42	-0.36	0.66	-0.27	0.55	0.27	-0.21	0.32	0.49	0.55	-0.2	-0.91	-0.69	-0.69	0.25
Threonine	-0.12	0.06	-0.14	-0.12	0.11	-0.08	-0.1	-0.1	-0.94	0.99	-0.98	-0.11	-0.02	-0.09	-0.36	-0.08	-0.62	0.23	0.31	-0.13	-0.54	0.64	1	0.33	-0.88	-0.1	0.13	-0.78	0.25	-0.6	-0.58	-0.6	-0.47	0.27	-0.37	-0.14	-0.15	-0.09	-0.2	0.61	0.36	0.23	0.92	0.79	-0.38	-0.65	-0.64	-0.74	-0.56
Valine	0.01	0.01	0	0.01	0	0.01	-0.97	0.01	-0.02	0.36	-0.44	0.01	0.01	0.01	-0.25	0.01	-0.28	0.21	0.45	0.01	-0.96	-0.45	0.33	1	-0.71	-0.01	0	-0.27	-0.67	0.2	-0.02	0.08	-0.94	-0.39	-1	0.01	-0.91	-0.01	-0.73	0.5	0.39	-0.19	0.55	0.39	0.08	0.49	-0.05	-0.09	-0.84
Spermidine	0.02	-0.22	0.14	0.02	-0.21	-0.07	0.53	-0.03	0.68	-0.88	0.91	-0.02	-0.17	-0.05	0.44	-0.07	0.46	-0.1	-0.36	0.04	0.87	-0.24	-0.88	-0.71	1	-0.09	-0.18	0.78	0.06	0.21	0.28	0.28	0.81	0	0.74	0.19	0.56	-0.08	0.55	-0.54	-0.41	0.09	-0.89	-0.67	0.37	0.23	0.37	0.46	0.78
Maleic acid	-0.09	0.98	-0.61	-0.05	0.92	0.34	-0.03	0.14	0.18	-0.17	0.17	0.12	0.75	0.22	0.08	0.33	0.42	-0.95	-0.05	-0.16	-0.13	0	-0.1	-0.01	-0.09	1	0.79	-0.17	0.48	0.64	0.84	0.49	-0.23	0.25	0.03	-0.78	0.03	0.55	-0.06	-0.59	-0.56	-0.94	-0.16	-0.33	-0.37	0.16	0.42	0.55	0.34
Mesaconic acid	-0.66	0.74	-0.96	-0.63	0.96	-0.28	0	-0.47	0	0	0	-0.49	0.24	-0.39	0.52	-0.29	-0.17	-0.6	0.5	-0.71	-0.13	0.34	0.13	0	-0.18	0.79	1	0.03	0.59	0.16	0.48	-0.1	-0.32	0.73	0.01	-1	0.27	-0.04	0.34	-0.1	-0.8	-0.59	0.2	0.2	0.06	0.01	-0.18	0.03	0.39
C14:0	-0.45	-0.37	-0.18	-0.46	-0.13	-0.56	0.08	-0.52	0.78	-0.82	0.81	-0.51	-0.55	-0.54	0.8	-0.56	-0.01	0.18	0.26	-0.42	0.51	-0.34	-0.78	-0.27	0.78	-0.17	0.03	1	-0.21	0.1	0.17	0	0.35	0.17	0.31	-0.02	0.35	-0.54	0.58	-0.06	-0.56	0.16	-0.55	-0.24	0.85	0.54	0.02	0.2	0.57
C16:1	-0.3	0.52	-0.54	-0.27	0.61	-0.04	0.75	-0.17	-0.42	0.16	-0.09	-0.18	0.27	-0.11	0.2	-0.05	-0.02	-0.51	-0.08	-0.33	0.45	0.81	0.25	-0.67	0.06	0.48	0.59	-0.21	1	-0.24	0.11	-0.26	0.38	0.75	0.65	-0.6	0.77	0.11	0.59	-0.3	-0.54	-0.17	0.03	0.04	-0.35	-0.7	-0.22	-0.14	0.63
C18:0	0.41	0.58	0.03	0.43	0.33	0.61	-0.34	0.53	0.68	-0.57	0.54	0.52	0.7	0.57	-0.17	0.61	0.81	-0.7	-0.38	0.37	-0.14	-0.74	-0.6	0.2	0.21	0.64	0.16	0.1	-0.24	1	0.92	0.95	-0.15	-0.5	-0.16	-0.14	-0.42	0.69	-0.46	-0.73	-0.14	-0.85	-0.59	-0.76	-0.22	0.7	0.9	0.95	0.1
C18:1	0.13	0.76	-0.3	0.16	0.62	0.44	-0.12	0.3	0.64	-0.61	0.59	0.29	0.7	0.37	0.09	0.44	0.72	-0.87	-0.25	0.08	0.02	-0.47	-0.58	-0.02	0.28	0.84	0.48	0.17	0.11	0.92	1	0.81	-0.06	-0.12	0.06	-0.46	-0.1	0.6	-0.15	-0.79	-0.48	-0.93	-0.58	-0.7	-0.17	0.55	0.77	0.89	0.39
C18:3	0.65	0.46	0.3	0.67	0.12	0.78	-0.21	0.74	0.61	-0.54	0.52	0.73	0.74	0.76	-0.38	0.78	0.93	-0.64	-0.63	0.62	-0.03	-0.73	-0.6	0.08	0.28	0.49	-0.1	0	-0.26	0.95	0.81	1	0.03	-0.66	-0.05	0.12	-0.4	0.81	-0.53	-0.8	0.07	-0.72	-0.68	-0.87	-0.37	0.57	0.99	0.97	0.06
a-Tocopherol	0.2	-0.25	0.3	0.19	-0.31	0.07	0.88	0.13	0.15	-0.46	0.53	0.14	-0.1	0.11	0.13	0.07	0.37	-0.03	-0.58	0.21	0.97	0.22	-0.47	-0.94	0.81	-0.23	-0.32	0.35	0.38	-0.15	-0.06	0.03	1	0.1	0.94	0.32	0.75	0.02	0.59	-0.48	-0.16	0.33	-0.67	-0.51	-0.02	-0.35	0.18	0.16	0.72
y-Tocopherol	-0.84	0.21	-0.83	-0.83	0.57	-0.67	0.45	-0.77	-0.29	0.14	-0.1	-0.78	-0.3	-0.73	0.69	-0.67	-0.55	-0.1	0.56	-0.86	0.28	0.78	0.27	-0.39	0	0.25	0.73	0.17	0.75	-0.5	-0.12	-0.66	0.1	1	0.38	-0.74	0.73	-0.51	0.81	0.22	-0.74	0.08	0.3	0.49	0.28	-0.45	-0.66	-0.49	0.54
2-Piperidone	-0.01	0	-0.01	-0.01	0.01	-0.01	0.96	-0.01	0.07	-0.41	0.48	-0.01	-0.01	-0.01	0.27	-0.01	0.3	-0.23	-0.45	-0.01	0.96	0.42	-0.37	-1	0.74	0.03	0.01	0.31	0.65	-0.16	0.06	-0.05	0.94	0.38	1	-0.01	0.9	0.01	0.73	-0.52	-0.41	0.17	-0.58	-0.42	-0.06	-0.45	0.08	0.12	0.86
Fumaric acid	0.67	-0.73	0.97	0.64	-0.96	0.29	-0.01	0.49	0.02	-0.01	0.01	0.5	-0.22	0.4	-0.53	0.3	0.19	0.59	-0.51	0.72	0.13	-0.36	-0.14	0.01	0.19	-0.78	-1	-0.02	-0.6	-0.14	-0.46	0.12	0.32	-0.74	-0.01	1	-0.28	0.05	-0.35	0.09	0.8	0.58	-0.22	-0.22	-0.06	0.01	0.2	-0.01	-0.39
Aconitic acid	-0.42	-0.01	-0.35	-0.42	0.18	-0.38	0.9	-0.41	-0.09	-0.23	0.3	-0.41	-0.24	-0.4	0.54	-0.38	-0.09	-0.11	-0.04	-0.42	0.85	0.66	-0.15	-0.91	0.56	0.03	0.27	0.35	0.77	-0.42	-0.1	-0.4	0.75	0.73	0.9	-0.28	1	-0.31	0.93	-0.21	-0.61	0.26	-0.27	-0.04	0.15	-0.54	-0.3	-0.2	0.85
Succinic acid	0.78	0.65	0.31	0.8	0.23	0.97	0.02	0.9	0.03	-0.04	0.04	0.89	0.96	0.93	-0.71	0.97	0.83	-0.73	-0.76	0.73	-0.11	-0.27	-0.09	-0.01	-0.08	0.55	-0.04	-0.54	0.11	0.69	0.6	0.81	0.02	-0.51	0.01	0.05	-0.31	1	-0.6	-0.75	0.27	-0.68	-0.35	-0.66	-0.85	0.02	0.81	0.7	-0.07
Malic acid	-0.68	-0.16	-0.49	-0.68	0.17	-0.67	0.69	-0.69	0.06	-0.3	0.36	-0.69	-0.51	-0.69	0.8	-0.68	-0.31	0.07	0.28	-0.67	0.74	0.55	-0.2	-0.73	0.55	-0.06	0.34	0.58	0.59	-0.46	-0.15	-0.53	0.59	0.81	0.73	-0.35	0.93	-0.6	1	0.02	-0.72	0.33	-0.18	0.13	0.49	-0.32	-0.46	-0.3	0.81
a-Amyrin	-0.48	-0.57	-0.1	-0.5	-0.29	-0.67	-0.39	-0.6	-0.46	0.6	-0.62	-0.59	-0.74	-0.63	0.16	-0.67	-0.94	0.81	0.74	-0.44	-0.46	0.27	0.61	0.5	-0.54	-0.59	-0.1	-0.06	-0.3	-0.73	-0.79	-0.8	-0.48	0.22	-0.52	0.09	-0.21	-0.75	0.02	1	0.26	0.64	0.81	0.92	0.45	-0.14	-0.85	-0.87	-0.57
beta-Amyrin	0.72	-0.42	0.84	0.71	-0.71	0.47	-0.29	0.61	-0.38	0.49	-0.51	0.61	0.06	0.55	-0.85	0.48	0.05	0.46	-0.39	0.75	-0.39	-0.21	0.36	0.39	-0.41	-0.56	-0.8	-0.56	-0.54	-0.14	-0.48	0.07	-0.16	-0.74	-0.41	0.8	-0.61	0.27	-0.72	0.26	1	0.36	0.26	0.08	-0.42	-0.14	0.1	-0.16	-0.8
b-Sitosterol	-0.13	-0.91	0.39	-0.17	-0.76	-0.51	0.26	-0.34	-0.35	0.26	-0.24	-0.32	-0.82	-0.41	0.09	-0.5	-0.58	0.91	0.16	-0.07	0.27	0.32	0.23	-0.19	0.09	-0.94	-0.59	0.16	-0.17	-0.85	-0.93	-0.72	0.33	0.08	0.17	0.58	0.26	-0.68	0.33	0.64	0.36	1	0.26	0.47	0.38	-0.4	-0.64	-0.73	-0.15
Stigmaterol	-0.36	-0.06	-0.27	-0.36	0.11	-0.35	-0.36	-0.36	-0.76	0.9	-0.92	-0.36	-0.25	-0.36	-0.12	-0.35	-0.81	0.39	0.62	-0.36	-0.68	0.49	0.92	0.55	-0.89	-0.16	0.2	-0.55	0.03	-0.59	-0.58	-0.68	-0.67	0.3	-0.58	-0.22	-0.27	-0.35	-0.18	0.81	0.26	0.26	1	0.93	-0.05	-0.38	-0.75	-0.8	-0.64
total phytosterol GCMS	-0.6	-0.28	-0.36	-0.61	0.03	-0.66	-0.24	-0.65	-0.65	0.74	-0.75	-0.64	-0.56	-0.65	0.19	-0.66	-0.97	0.57	0.78	-0.58	-0.46	0.55	0.79	0.39	-0.67	-0.33	0.2	-0.24	0.04	-0.76	-0.7	-0.87	-0.51	0.49	-0.42	-0.22	-0.04	-0.66	0.13	0.92	0.08	0.47	0.93	1	0.27	-0.36	-0.93	-0.92	-0.44
Putrescine	-0.69	-0.54	-0.29	-0.71	-0.17	-0.84	-0.21	-0.79	0.49	-0.43	0.4	-0.78	-0.82	-0.82	0.82	-0.84	-0.49	0.52	0.67	-0.65	0.14	-0.2	-0.38	0.08	0.37	-0.37	0.06	0.85	-0.35	-0.22	-0.17	-0.37	-0.02	0.28	-0.06	-0.06	0.15	-0.85	0.49	0.45	-0.42	0.38	-0.05	0.27	1	0.48	-0.4	-0.23	0.2
Unk Disaccharide 1	0	0.01	-0.01	0	0.01	0	-0.68	0	0.86	-0.63	0.57	0	0.01	0	0.24	0	0.29	-0.08	0.17	0	-0.27	-0.91	-0.65	0.49	0.23	0.16	0.01	0.54	-0.7	0.7	0.55	0.57	-0.35	-0.45	-0.45	0.01	-0.54	0.02	-0.32	-0.14	-0.14	-0.4	-0.38	-0.36	0.48	1	0.49	0.59	-0.09
total (mono/di)sacharride	0.7	0.4	0.38	0.72	0.04	0.8	-0.08	0.77	0.59	-0.58	0.56	0.77	0.72	0.79	-0.39	0.8	0.97	-0.61	-0.73	0.68	0.1	-0.69	-0.64	-0.05	0.37	0.42	-0.18	0.02	-0.22	0.9	0.77	0.99	0.18	-0.66	0.08	0.2	-0.3	0.81	-0.46	-0.85	0.1	-0.64	-0.75	-0.93	-0.4	0.49	1	0.96	0.13
total all sugar GCMS	0.49	0.48	0.15	0.51	0.21	0.64	-0.08	0.58	0.73	-0.71	0.7	0.58	0.67	0.61	-0.15	0.64	0.93	-0.7	-0.57	0.45	0.15	-0.69	-0.74	-0.09	0.46	0.55	0.03	0.2	-0.14	0.95	0.89	0.97	0.16	-0.49	0.12	-0.01	-0.2	0.7	-0.3	-0.87	-0.16	-0.73	-0.8	-0.92	-0.23	0.59	0.96	1	0.3
Arabinose/ Lyxose /xylose /ribose isomer	-0.32	0.23	-0.4	-0.31	0.35	-0.19	0.73	-0.26	0.38	-0.65	0.7	-0.26	0.01	-0.23	0.61	-0.19	0.29	-0.44	-0.15	-0.34	0.85	0.25	-0.56	-0.84	0.78	0.34	0.39	0.57	0.63	0.1	0.39	0.06	0.72	0.54	0.86	-0.39	0.85	-0.07	0.81	-0.57	-0.8	-0.15	-0.64	-0.44	0.2	-0.09	0.13	0.3	1
Fructofuranoside, methyl	-0.01	0	-0.01	-0.01	0	-0.01	0.94	-0.01	0.14	-0.47	0.55	-0.01	0	-0.01	0.29	-0.01	0.34	-0.25	-0.46	-0.01	0.97	0.36	-0.44	-0.99	0.78	0.04	0	0.36	0.62	-0.1	0.11	0	0.95	0.35	1	-0.01	0.89	0.02	0.72	-0.55	-0.43	0.14	-0.64	-0.47	-0.03	-0.38	0.13	0.18	0.88
Glucose isomer	-0.74	-0.51	-0.35	-0.76	-0.12	-0.88	-0.19	-0.83	-0.37	0.44	-0.45	-0.83	-0.83	-0.86	0.47	-0.88	-0.99	0.72	0.86	-0.7	-0.24	0.41	0.49	0.27	-0.35	-0.49	0.12	0.15	-0.08	-0.78	-0.71	-0.9	-0.33	0.51	-0.29	-0.13	0.09	-0.9	0.35	0.94	-0.07	0.62	0.72	0.92	0.61	-0.18	-0.94	-0.88	-0.25
Sucrose	-0.74	-0.5	-0.36	-0.76	-0.11	-0.88	0.44	-0.83	-0.23	0.08	-0.04	-0.83	-0.82	-0.86	0.69	-0.88	-0.73	0.53	0.54	-0.71	0.44	0.63	0.15	-0.41	0.21	-0.44	0.13	0.43	0.33	-0.82	-0.61	-0.87	0.32	0.75	0.4	-0.15	0.7	-0.88	0.85	0.53	-0.39	0.69	0.25	0.57	0.61	-0.41	-0.83	-0.73	0.37
Galactaric acid	0.16	-0.72	0.52	0.13	-0.72	-0.17	-0.4	-0.01	0.62	-0.49	0.45	0	-0.5	-0.08	0.11	-0.16	0.05	0.57	0.02	0.21	0.03	-0.74	-0.56	0.26	0.4	-0.61	-0.64	0.6	-0.87	0.13	-0.13	0.18	0.05	-0.58	-0.24	0.65	-0.37	-0.32	-0.17	0.18	0.29	0.37	-0.35	-0.2	0.6	0.67	0.19	0.17	-0.21
Unk 15.3807	0	0.01	0	0	0.01	0	0.98	0	-0.04	-0.31	0.39	0	0	0	0.22	0	0.26	-0.22	-0.45	0	0.94	0.5	-0.27	-1	0.67	0.01	0.01	0.22	0.7	-0.22	-0.01	-0.1	0.93	0.41	0.99	-0.01	0.91	0.02	0.72	-0.48	-0.37	0.2	-0.51	-0.36	-0.13	-0.54	0.03	0.05	0.82
Unk 16.6497	-0.01	0.01	-0.01	-0.01	0.01	-0.01	-0.24	-0.01	-0.9	0.99	-1	-0.01	0	-0.01	-0.46	-0.01	-0.58	0.29	0.28	-0.01	-0.64	0.5	0.98	0.46	-0.92	-0.16	0.01	-0.81	0.08	-0.52	-0.58	-0.51	-0.55	0.1	-0.5	-0.03	-0.32	-0.04	-0.37	0.63	0.5	0.22	0.93	0.76	-0.39	-0.55	-0.56	-0.69	-0.71
Unk 25.6270	-1	0.08	-0.89	-0.99	0.53	-0.86	0	-0.95	0	0	0	-0.95	-0.49	-0.91	0.87	-0.86	-0.67	0.06	0.87	-1	0.01	0.42	0.13	-0.01	-0.05	0.19	0.73	0.41	0.35	-0.35	-0.06	-0.61	-0.22	0.86	0.01	-0.74	0.41	-0.71	0.66	0.42	-0.76	0.04	0.35	0.57	0.63	0	-0.66	-0.44	0.34
Unk 37.2655	-0.23	-0.66	0.17	-0.26	-0.49	-0.49	-0.39	-0.37	-0.51	0.65	-0.67	-0.36	-0.67	-0.43	-0.07	-0.48	-0.82	0.87	0.54	-0.18	-0.48	0.19	0.62	0.51	-0.56	-0.72	-0.34	-0.19	-0.42	-0.71	-0.86	-0.71	-0.43	-0.01	-0.54	0.33	-0.32	-0.62	-0.15	0.96	0.51	0.71	0.77	0.84	0.31	-0.18	-0.74	-0.83	-0.7
Unk_RI=2689.8	0.55	-0.13	0.54	0.54	-0.37	0.44	0.82	0.5	-0.13	-0.15	0.22	0.51	0.2	0.48	-0.34	0.44	0.5	-0.11	-0.83	0.56	0.75	0.25	-0.2	-0.81	0.52	-0.2	-0.47	-0.1	0.37	-0.11	-0.11	0.15	0.88	-0.14	0.8	0.47	0.52	0.35	0.23	-0.53	0.2	0.25	-0.53	-0.52	-0.45	-0.53	0.29	0.17	0.42
Unk_NP_RI=2859.5	0.05	0.01	0.04	0.05	-0.02	0.05	-0.28	0.05	-0.88	0.99	-1	0.05	0.03	0.05	-0.52	0.05	-0.53	0.28	0.24	0.05	-0.67	0.44	0.97	0.5	-0.93	-0.16	-0.03	-0.83	0.03	-0.48	-0.56	-0.46	-0.57	0.03	-0.54	0.02	-0.38	0	-0.43	0.61	0.55	0.2	0.91	0.72	-0.42	-0.51	-0.51	-0.65	-0.75
Unk_P_RI=1316.2	0.31	-0.63	0.61	0.29	-0.71	0.01	-0.24	0.16	-0.6	0.69	-0.7	0.17	-0.34	0.09	-0.56	0.02	-0.44	0.76	0.01	0.35	-0.39	0.1	0.6	0.39	-0.53	-0.76	-0.68	-0.47	-0.44	-0.57	-0.83	-0.41	-0.23	-0.38	-0.43	0.67	-0.42	-0.19	-0.43	0.67	0.87	0.67	0.58	0.52	-0.14	-0.33	-0.4	-0.61	-0.8
Unk_P_RI=2801.0	0.9	-0.42	0.99	0.88	-0.79	0.62	0	0.77	0	0	0	0.78	0.15	0.71	-0.75	0.63	0.46	0.27	-0.74	0.93	0.06	-0.41	-0.14	0.01	0.12	-0.51	-0.93	-0.24	-0.5	0.12	-0.22	0.39	0.29	-0.86	-0.01	0.93	-0.37	0.42	-0.55	-0.18	0.84	0.28	-0.3	-0.42	-0.38	-0.01	0.46	0.23	-0.39
Unk_P_RI=2801.1	-0.23	-0.97	0.34	-0.27	-0.77	-0.62	0.05	-0.45	-0.08	0.06	-0.06	-0.43	-0.93	-0.53	0.25	-0.62	-0.59	0.96	0.3	-0.17	0.21	0.08	0.03	-0.04	0.18	-0.94	-0.57	0.4	-0.39	-0.71	-0.81	-0.64	0.22	0.02	0.03	0.56	0.14	-0.79	0.32	0.67	0.27	0.95	0.17	0.43	0.63	-0.09	-0.58	-0.62	-0.16
UNKp_31.6min 3103	0.15	0.15	0.04	0.15	0.07	0.2	0.96	0.18	-0.38	0.04	0.04	0.18	0.21	0.19	-0.09	0.2	0.23	-0.28	-0.53	0.14	0.73	0.67	0.07	-0.89	0.34	0.08	0.01	-0.19	0.8	-0.29	-0.1	-0.14	0.78	0.37	0.87	-0.02	0.79	0.22	0.51	-0.43	-0.15	0.14	-0.26	-0.23	-0.46	-0.78	-0.02	-0.06	0.6
Unk_P_RI=2026.5, sugar	0.03	0.01	0.02	0.03	-0.01	0.03	0.69	0.03	-0.86	0.63	-0.56	0.03	0.02	0.03	-0.26	0.03	-0.26	0.06	-0.2	0.03	0.28	0.9	0.64	-0.5	-0.23	-0.14	-0.01	-0.55	0.7	-0.67	-0.53	-0.54	0.36	0.43	0.46	0	0.53	0.01	0.3	0.12	0.15	0.38	0.36	0.34	-0.5	-1	-0.46	-0.57	0.1
Unk_P_RI=2165.5, sugar	0.17	-0.42	0.38	0.16	-0.46	-0.03	0.81	0.07	0.17	-0.46	0.52	0.08	-0.25	0.03	0.15	-0.02	0.28	0.14	-0.52	0.2	0.95	0.16	-0.48	-0.88	0.82	-0.39	-0.43	0.43	0.24	-0.23	-0.18	-0.04	0.98	0.05	0.88	0.43	0.7	-0.11	0.58	-0.36	-0.09	0.47	-0.64	-0.44	0.1	-0.3	0.1	0.08	0.64
Uracil	0.03	-0.59	0.35	0	-0.55	-0.23	-0.42	-0.11	0.76	-0.62	0.57	-0.1	-0.47	-0.16	0.28	-0.23	0.08	0.45	0.11	0.07	0.05	-0.78	-0.67	0.25	0.47	-0.45	-0.46	0.73	-0.82	0.24	0.03	0.23	0.02	-0.48	-0.22	0.47	-0.32	-0.34	-0.08	0.11	0.09	0.23	-0.41	-0.25	0.7	0.78	0.23	0.26	-0.08
Unk_1033.55_6.6min	0.34	0.36	0.09	0.35	0.17	0.46	0.22	0.41	-0.87	0.81	-0.78	0.41	0.49	0.44	-0.68	0.46	-0.04	-0.2	-0.29	0.32	-0.26	0.59	0.79	-0.01	-0.64	0.16	0.04	-0.95	0.47	-0.26	-0.24	-0.15	-0.12	0.06	-0.03	-0.05	-0.04	0.46	-0.31	0.02	0.41	-0.06	0.51	0.25	-0.85	-0.76	-0.14	-0.3	-0.33
unk_166.04_0.7min	0.63	-0.03	0.55	0.62	-0.31	0.55	-0.78	0.6	0.13	0.15	-0.21	0.6	0.33	0.58	-0.67	0.55	0.28	0.08	-0.21	0.63	-0.71	-0.72	0.04	0.77	-0.43	-0.08	-0.45	-0.36	-0.78	0.47	0.12	0.53	-0.57	-0.88	-0.77	0.46	-0.97	0.45	-0.96	0.05	0.71	-0.23	0.09	-0.15	-0.27	0.5	0.46	0.32	-0.8
unk_216.04_0.68min	-0.48	-0.07	-0.37	-0.48	0.16	-0.46	0.01	-0.48	-0.86	0.87	-0.85	-0.48	-0.32	-0.47	0.03	-0.46	-0.84	0.36	0.57	-0.47	-0.36	0.78	0.92	0.19	-0.71	-0.17	0.27	-0.48	0.35	-0.78	-0.66	-0.84	-0.37	0.57	-0.23	-0.29	0.11	-0.44	0.15	0.74	0.08	0.38	0.92	0.93	-0.05	-0.65	-0.88	-0.9	-0.34
Unk_272.07_4.8min	0.48	0.16	0.32	0.49	-0.08	0.5	0.59	0.5	-0.74	0.54	-0.49	0.5	0.4	0.5	-0.64	0.5	0.16	-0.15	-0.59	0.47	0.2	0.6	0.51	-0.42	-0.22	-0.02	-0.21	-0.74	0.55	-0.32	-0.29	-0.11	0.36	0.02	0.39	0.2	0.27	0.45	-0.07	-0.2	0.4	0.14	0.15	-0.02	-0.82	-0.86	-0.02	-0.2	-0.03
unk_342.09_2.78min	-0.69	0.55	-0.89	-0.66	0.81	-0.38	0.14	-0.54	0.4	-0.45	0.45	-0.55	0.07	-0.47	0.77	-0.39	0	-0.56	0.41	-0.72	0.22	0.13	-0.32	-0.24	0.28	0.69	0.88	0.47	0.49	0.27	0.6	0.03	-0.01	0.68	0.26	-0.88	0.45	-0.16	0.57	-0.28	-0.98	-0.52	-0.2	-0.08	0.34	0.23	-0.02	0.24	0.69
Unk_362.16_4.2min	-0.16	-0.88	0.35	-0.19	-0.72	-0.52	-0.18	-0.35	-0.38	0.45	-0.45	-0.34	-0.81	-0.42	-0.01	-0.51	-0.73	0.98	0.38	-0.1	-0.17	0.15	0.4	0.26	-0.25	-0.91	-0.55	0.02	-0.44	-0.77	-0.93	-0.7	-0.11	-0.06	-0.29	0.54	-0.14	-0.69	0.02	0.87	0.51	0.9	0.53	0.67	0.41	-0.2	-0.68	-0.79	-0.52
unk_378.09_0.7min	0.7	0.01	0.58	0.7	-0.31	0.63	-0.71	0.68	0.28	-0.04	-0.02	0.68	0.4	0.66	-0.65	0.63	0.46	-0.03	-0.33	0.7	-0.58	-0.81	-0.15	0.66	-0.25	-0.02	-0.46	-0.26	-0.77	0.61	0.26	0.68	-0.44	-0.93	-0.65	0.48	-0.91	0.53	-0.93	-0.14	0.64	-0.31	-0.11	-0.35	-0.27	0.58	0.63	0.49	-0.67
unk_404.13_0.9min	-0.24	-0.36	-0.01	-0.26	-0.21	-0.37	0.1	-0.32	0.86	-0.9	0.9	-0.31	-0.43	-0.34	0.66	-0.37	0.19	0.12	0.06	-0.22	0.56	-0.47	-0.89	-0.31	0.86	-0.17	-0.1	0.98	-0.28	0.23	0.26	0.18	0.44	-0.01	0.35	0.11	0.29	-0.38	0.47	-0.22	-0.46	0.11	-0.7	-0.43	0.74	0.59	0.22	0.37	0.56
unk_406.04_0.94min	-0.46	-0.69	-0.02	-0.49	-0.41	-0.71	0.35	-0.6	0.37	-0.5	0.52	-0.59	-0.82	-0.65	0.71	-0.7	-0.3	0.53	0.25	-0.41	0.65	0.04	-0.47	-0.46	0.7	-0.55	-0.2	0.85	-0.08	-0.41	-0.33	-0.41	0.55	0.3	0.47	0.2	0.56	-0.76	0.75	0.21	-0.35	0.63	-0.32	0.04	0.81	0.09	-0.34	-0.24	0.5
Unk_430.22_5.4min	-0.01	-0.18	0.09	-0.02	-0.16	-0.09	-0.98	-0.05	0.15	0.19	-0.27	-0.05	-0.15	-0.07	-0.14	-0.08	-0.28	0.35	0.46	0	-0.85	-0.58	0.15	0.97	-0.53	-0.16	-0.13	-0.06	-0.82	0.19	-0.06	0.08	-0.84	-0.46	-0.96	0.13	-0.89	-0.14	-0.66	0.52	0.38	-0.07	0.42	0.33	0.28	0.62	-0.04	-0.06	-0.79
unk_432.20_4min	0.38	-0.65	0.67	0.35	-0.75	0.06	0.56	0.22	-0.45	0.26	-0.21	0.23	-0.32	0.15	-0.36	0.07	-0.09	0.55	-0.44	0.42	0.46	0.36	0.19	-0.47	0.18	-0.75	-0.74	-0.17	0.06	-0.62	-0.73	-0.36	0.62	-0.14	0.44	0.73	0.32	-0.13	0.16	0.16	0.55	0.79	-0.02	0.06	-0.19	-0.64	-0.23	-0.42	-0.05
unk_440.1_0.74min	0.46	0.16	0.3	0.46	-0.06	0.48	-0.68	0.48	0.69	-0.46	0.4	0.48	0.39	0.48	-0.25	0.48	0.58	-0.25	-0.22	0.44	-0.39	-0.96	-0.53	0.53	0.07	0.22	-0.19	0.15	-0.71	0.85	0.61	0.83	-0.35	-0.76	-0.5	0.21	-0.74	0.46	-0.68	-0.35	0.2	-0.54	-0.41	-0.55	0.01	0.87	0.76	0.76	-0.3
Chlorogenic acid glycoside V	0.25	-0.28	0.37	0.24	-0.37	0.11	0.89	0.18	-0.43	0.12	-0.05	0.19	-0.09	0.15	-0.19	0.11	0.08	0.14	-0.53	0.27	0.72	0.59	0.1	-0.81	0.34	-0.37	-0.38	-0.14	0.51	-0.52	-0.44	-0.29	0.82	0.17	0.78	0.37	0.68	0.02	0.43	-0.17	0.16	0.53	-0.19	-0.11	-0.32	-0.79	-0.15	-0.26	0.37
cis-Chlorogenic acid	0.45	0.11	0.32	0.45	-0.11	0.45	0.4	0.46	-0.86	0.74	-0.69	0.46	0.34	0.46	-0.71	0.45	-0.01	-0.02	-0.44	0.44	-0.04	0.6	0.7	-0.19	-0.45	-0.1	-0.22	-0.85	0.43	-0.4	-0.42	-0.21	0.14	-0.02	0.15	0.21	0.09	0.38	-0.21	0.02	0.53	0.19	0.38	0.18	-0.81	-0.85	-0.15	-0.35	-0.27
Feruloylquinic acid (trans-4-FQA)	0.36	-0.16	0.39	0.35	-0.3	0.26	0.8	0.31	-0.62	0.35	-0.28	0.32	0.07	0.29	-0.4	0.26	0.07	0.08	-0.56	0.37	0.51	0.64	0.32	-0.66	0.09	-0.29	-0.36	-0.42	0.53	-0.51	-0.46	-0.27	0.65	0.11	0.63	0.35	0.52	0.17	0.23	-0.14	0.31	0.44	-0.01	-0.03	-0.54	-0.88	-0.14	-0.3	0.18
Naringenin	0.9	-0.1	0.82	0.89	-0.5	0.76	0.17	0.85	-0.42	0.36	-0.34	0.85	0.41	0.81	-0.93	0.77	0.41	0.05	-0.78	0.9	-0.02	-0.02	0.25	-0.06	-0.18	-0.27	-0.69	-0.66	-0.1	0	-0.24	0.27	0.22	-0.63	0.04	0.69	-0.26	0.61	-0.56	-0.21	0.83	0.15	-0.04	-0.27	-0.77	-0.4	0.34	0.08	-0.41
Unk_Umbelliferone	0.07	0.51	-0.22	0.09	0.43	0.28	0.81	0.18	0.11	-0.4	0.46	0.18	0.46	0.23	0.14	0.27	0.55	-0.7	-0.51	0.03	0.73	0.33	-0.34	-0.85	0.55	0.53	0.34	0.08	0.78	0.22	0.48	0.27	0.7	0.36	0.85	-0.34	0.73	0.4	0.5	-0.79	-0.54	-0.35	-0.59	-0.57	-0.35	-0.33	0.35	0.42	0.85
Total phenolics	0.48	0.62	0.07	0.5	0.34	0.69	0.57	0.6	-0.39	0.2	-0.14	0.6	0.77	0.65	-0.51	0.69	0.53	-0.67	-0.69	0.44	0.25	0.4	0.19	-0.48	-0.04	0.49	0.14	-0.61	0.68	0.17	0.28	0.31	0.35	0.04	0.47	-0.14	0.29	0.75	-0.07	-0.64	0.04	-0.39	-0.17	-0.39	-0.89	-0.59	0.36	0.27	0.26
IAA	-0.21	0.39	-0.39	-0.19	0.45	-0.02	-0.51	-0.11	0.83	-0.66	0.6	-0.12	0.21	-0.07	0.41	-0.02	0.33	-0.45	0.24	-0.24	-0.19	-0.68	-0.62	0.33	0.23	0.55	0.44	0.51	-0.3	0.77	0.8	0.57	-0.34	-0.11	-0.28	-0.42	-0.3	0.11	-0.11	-0.33	-0.51	-0.68	-0.39	-0.38	0.38	0.89	0.48	0.66	0.19
JA-ILE	0.35	0.11	0.24	0.36	-0.06	0.36	0.84	0.37	-0.57	0.28	-0.21	0.37	0.29	0.37	-0.38	0.37	0.22	-0.19	-0.62	0.35	0.53	0.65	0.27	-0.72	0.11	-0.02	-0.16	-0.45	0.69	-0.33	-0.23	-0.13	0.65	0.18	0.69	0.15	0.57	0.34	0.24	-0.33	0.15	0.19	-0.09	-0.16	-0.65	-0.86	-0.01	-0.14	0.31
1-Butanol, 2-methyl	-0.99	-0.17	-0.75	-0.99	0.3	-0.96	0	-1	0	0	0	-1	-0.69	-0.99	0.88	-0.96	-0.77	0.29	0.89	-0.98	0.05	0.39	0.11	-0.01	0.01	-0.05	0.55	0.5	0.21	-0.49	-0.24	-0.71	-0.16	0.8	0.01	-0.56	0.41	-0.86	0.69	0.56	-0.65	0.26	0.36	0.63	0.76	0	-0.75	-0.55	0.28
2-Isobutylthiazole	0.04	-0.19	0.14	0.03	-0.19	-0.05	-0.37	-0.01	0.97	-0.85	0.8	-0.01	-0.14	-0.03	0.34	-0.05	0.38	0	0	0.05	0.11	-0.86	-0.87	0.15	0.59	-0.02	-0.17	0.76	-0.63	0.6	0.47	0.54	0.04	-0.42	-0.1	0.19	-0.25	-0.07	-0.06	-0.27	-0.2	-0.19	-0.65	-0.53	0.57	0.92	0.52	0.62	0.17
total v. leu/val derived	0.02	-0.19	0.13	0.01	-0.19	-0.06	-0.37	-0.02	0.97	-0.85	0.81	-0.02	-0.15	-0.04	0.35	-0.06	0.37	0.01	0.01	0.04	0.12	-0.86	-0.87	0.15	0.59	-0.02	-0.16	0.77	-0.63	0.59	0.47	0.53	0.04	-0.41	-0.1	0.18	-0.25	-0.08	-0.05	-0.26	-0.21	-0.19	-0.64	-0.52	0.58	0.92	0.51	0.61	0.17
7,8-Dihydro-beta-ionone	0.14	-0.99	0.66	0.1	-0.95	-0.29	0	-0.09	0	0	0	-0.07	-0.73	-0.18	-0.05	-0.28	-0.3	0.91	-0.02	0.21	0.19	-0.15	-0.08	-0.01	0.22	-0.98	-0.84	0.29	-0.57	-0.51	-0.73	-0.35	0.28	-0.34	0	0.83	-0.06	-0.51	0.04	0.49	0.53	0.88	0	0.18	0.42	-0.01	-0.28	-0.4	-0.28
beta-cyclocitral	-0.66	-0.4	-0.35	-0.68	-0.05	-0.76	-0.12	-0.73	-0.59	0.64	-0.64	-0.73	-0.69	-0.75	0.31	-0.76	-0.99	0.65	0.78	-0.64	-0.29	0.58	0.69	0.25	-0.51	-0.42	0.15	-0.09	0.07	-0.84	-0.76	-0.94	-0.36	0.55	-0.28	-0.17	0.1	-0.78	0.29	0.93	0.01	0.59	0.84	0.98	0.39	-0.39	-0.98	-0.96	-0.31
beta-Homocyclocitral	0.19	-0.73	0.56	0.16	-0.74	-0.14	0.65	0.02	-0.11	-0.12	0.17	0.03	-0.49	-0.05	-0.01	-0.13	-0.03	0.54	-0.38	0.24	0.72	0.24	-0.16	-0.64	0.54	-0.75	-0.68	0.25	0.04	-0.54	-0.59	-0.32	0.81	-0.04	0.63	0.67	0.52	-0.3	0.43	0.05	0.26	0.8	-0.29	-0.1	0.13	-0.43	-0.18	-0.28	0.26
beta-Ionone-5,6-epoxide	-0.79	-0.17	-0.58	-0.8	0.21	-0.78	-0.07	-0.81	-0.56	0.59	-0.59	-0.81	-0.58	-0.8	0.43	-0.78	-0.96	0.43	0.84	-0.78	-0.27	0.65	0.67	0.2	-0.5	-0.18	0.41	-0.07	0.25	-0.75	-0.58	-0.91	-0.38	0.72	-0.22	-0.43	0.2	-0.73	0.39	0.82	-0.22	0.4	0.82	0.95	0.37	-0.38	-0.96	-0.88	-0.16
Dihydroactinidiolide	-0.59	-0.58	-0.18	-0.61	-0.25	-0.78	-0.28	-0.7	-0.43	0.54	-0.55	-0.7	-0.8	-0.74	0.3	-0.77	-0.97	0.8	0.79	-0.55	-0.34	0.35	0.56	0.38	-0.45	-0.59	-0.04	0.04	-0.21	-0.78	-0.79	-0.87	-0.39	0.35	-0.4	0.02	-0.06	-0.84	0.18	0.99	0.13	0.67	0.77	0.93	0.53	-0.18	-0.91	-0.9	-0.43
trans-beta-ionone	-0.86	-0.13	-0.66	-0.87	0.28	-0.83	-0.3	-0.86	-0.32	0.43	-0.45	-0.87	-0.58	-0.85	0.55	-0.83	-0.92	0.39	0.97	-0.85	-0.4	0.41	0.51	0.38	-0.48	-0.09	0.49	0.08	0.07	-0.56	-0.41	-0.77	-0.54	0.65	-0.39	-0.5	0.04	-0.76	0.31	0.81	-0.31	0.25	0.76	0.9	0.53	-0.08	-0.86	-0.73	-0.19
beta-Isophorone	-0.99	0.12	-0.91	-0.98	0.57	-0.83	0	-0.93	0	0	0	-0.94	-0.45	-0.89	0.86	-0.84	-0.65	0.02	0.86	-1	0	0.42	0.13	-0.01	-0.06	0.23	0.76	0.39	0.37	-0.32	-0.02	-0.58	-0.23	0.87	0.01	-0.77	0.41	-0.68	0.65	0.39	-0.78	0	0.35	0.56	0.6	0	-0.64	-0.41	0.35
oxo-cyclocitral	-1	0.03	-0.87	-1	0.49	-0.88	0	-0.96	0	0	0	-0.96	-0.53	-0.93	0.87	-0.89	-0.69	0.11	0.87	-1	0.02	0.41	0.12	-0.01	-0.04	0.14	0.7	0.43	0.32	-0.38	-0.09	-0.63	-0.21	0.85	0.01	-0.71	0.42	-0.74	0.67	0.45	-0.75	0.08	0.36	0.59	0.66	0	-0.68	-0.46	0.33
a-Ionone	0	0	0	0	0	0	-0.79	0	0.77	-0.5	0.42	0	0	0	0.17	0	0.2	-0.03	0.24	0	-0.42	-0.9	-0.52	0.63	0.07	0.13	0	0.44	-0.76	0.65	0.48	0.52	-0.49	-0.48	-0.59	0.02	-0.65	0.01	-0.42	-0.03	-0.05	-0.39	-0.24	-0.25	0.44	0.99	0.42	0.51	-0.25
4-oxo-beta-ionone	-0.9	-0.46	-0.51	-0.92	0	-1	0	-0.98	0	0	0	-0.97	-0.87	-0.99	0.82	-1	-0.82	0.55	0.84	-0.87	0.11	0.33	0.08	-0.01	0.08	-0.35	0.27	0.56	0.03	-0.62	-0.45	-0.78	-0.06	0.66	0.01	-0.28	0.38	-0.97	0.67	0.68	-0.46	0.52	0.34	0.66	0.85	0	-0.8	-0.65	0.19
2,3-epoxygerianial	0	0	0	0	0	0	-0.3	0	-0.87	0.99	-1	0	0	0	-0.47	0	-0.57	0.3	0.29	0	-0.68	0.45	0.97	0.51	-0.94	-0.16	0	-0.8	0.03	-0.5	-0.56	-0.49	-0.59	0.06	-0.55	-0.01	-0.37	-0.04	-0.41	0.64	0.52	0.21	0.93	0.76	-0.38	-0.5	-0.54	-0.68	-0.74
pseudoionone	0	0	0	0	0	0	-0.04	0	-0.97	1	-0.99	0	0	0	-0.46	0	-0.55	0.27	0.19	0	-0.48	0.63	0.99	0.28	-0.84	-0.18	0	-0.82	0.23	-0.61	-0.62	-0.57	-0.39	0.18	-0.32	-0.01	-0.15	-0.04	-0.24	0.57	0.47	0.29	0.87	0.73	-0.45	-0.7	-0.59	-0.73	-0.58
1-Hepten-6-one, 2-methyl	0	0	0	0	0	0	-0.42	0	-0.8	0.96	-0.98	0	0	0	-0.47	0	-0.57	0.31	0.33	0	-0.77	0.34	0.94	0.62	-0.96	-0.15	0	-0.77	-0.08	-0.43	-0.52	-0.44	-0.68	0	-0.65	-0.01	-0.47	-0.04	-0.48	0.66	0.53	0.16	0.93	0.75	-0.33	-0.38	-0.5	-0.63	-0.81
Sulcatone	-0.48	-0.29	-0.25	-0.49	-0.04	-0.55	-0.35	-0.53	-0.67	0.8	-0.82	-0.52	-0.5	-0.54	0.05	-0.55	-0.92	0.59	0.73	-0.46	-0.57	0.45	0.82	0.51	-0.75	-0.36	0.1	-0.33	-0.07	-0.71	-0.71	-0.8	-0.59	0.34	-0.54	-0.12	-0.2	-0.58	-0.04	0.94	0.22	0.46	0.96	0.99	0.2	-0.32	-0.86	-0.89	-0.59
total v. lycopene derived	-0.47	-0.29	-0.24	-0.48	-0.04	-0.54	-0.34	-0.52	-0.67	0.8	-0.82	-0.52	-0.5	-0.53	0.04	-0.54	-0.92	0.59	0.72	-0.45	-0.57	0.46	0.83	0.51	-0.76	-0.36	0.1	-0.34	-0.07	-0.71	-0.71	-0.8	-0.59	0.34	-0.54	-0.12	-0.2	-0.57	-0.04	0.94	0.23	0.45	0.96	0.99	0.19	-0.33	-0.86	-0.89	-0.59
Farnesyl acetone	-0.32	0	-0.27	-0.32	0.14	-0.29	-0.49	-0.31	-0.69	0.87	-0.9	-0.31	-0.18	-0.3	-0.16	-0.29	-0.75	0.34	0.63	-0.32	-0.78	0.37	0.89	0.66	-0.93	-0.1	0.21	-0.56	-0.06	-0.47	-0.49	-0.58	-0.77	0.22	-0.69	-0.23	-0.39	-0.28	-0.29	0.79	0.28	0.16	0.99	0.89	-0.06	-0.27	-0.67	-0.71	-0.7
geranyl acetone	-0.63	0.04	-0.55	-0.62	0.32	-0.54	-0.45	-0.6	-0.52	0.69	-0.72	-0.6	-0.32	-0.58	0.2	-0.55	-0.85	0.29	0.85	-0.63	-0.67	0.4	0.75	0.58	-0.79	0	0.45	-0.29	0.04	-0.47	-0.39	-0.66	-0.75	0.47	-0.6	-0.46	-0.22	-0.48	-0.03	0.8	-0.06	0.11	0.93	0.92	0.2	-0.16	-0.76	-0.71	-0.47
total v. phyto/phytofluene derived	-0.62	0.04	-0.54	-0.62	0.32	-0.54	-0.45	-0.59	-0.53	0.7	-0.73	-0.59	-0.31	-0.57	0.19	-0.54	-0.85	0.29	0.84	-0.62	-0.67	0.4	0.76	0.58	-0.79	0	0.45	-0.3	0.04	-0.47	-0.39	-0.66	-0.75	0.46	-0.6	-0.46	-0.22	-0.48	-0.03	0.8	-0.05	0.11	0.94	0.93	0.19	-0.16	-0.76	-0.71	-0.48
total v.carotenoid derived	-0.52	-0.09	-0.39	-0.52	0.15	-0.5	-0.41	-0.52	-0.64	0.8	-0.82	-0.52	-0.36	-0.52	0.07	-0.5	-0.88	0.42	0.77	-0.51	-0.66	0.45	0.84	0.57	-0.82	-0.16	0.28	-0.38	0	-0.59	-0.55	-0.72	-0.7	0.39	-0.59	-0.3	-0.23	-0.49	-0.08	0.86	0.12	0.26	0.98	0.97	0.14	-0.27	-0.81	-0.81	-0.56
2,6-Octadiene, 2,6-dimethyl	0	0	0	0	0	0	-0.4	0	-0.81	0.96	-0.98	0	0	0	-0.47	0	-0.57	0.31	0.33	0	-0.76	0.36	0.94	0.61	-0.96	-0.15	0	-0.78	-0.06	-0.44	-0.53	-0.44	-0.67	0	-0.64	-0.01	-0.46	-0.04	-0.47	0.66	0.53	0.17	0.93	0.75	-0.34	-0.4	-0.51	-0.64	-0.8
alpha/ beta-Citral	0.01	-0.55	0.31	-0.01	-0.5	-0.23	-0.28	-0.12	-0.71	0.82	-0.83	-0.11	-0.45	-0.17	-0.36	-0.22	-0.69	0.77	0.3	0.04	-0.49	0.29	0.77	0.45	-0.67	-0.67	-0.42	-0.47	-0.3	-0.71	-0.88	-0.64	-0.38	-0.09	-0.49	0.4	-0.34	-0.37	-0.28	0.85	0.68	0.66	0.8	0.77	-0.02	-0.39	-0.65	-0.81	-0.77
Methyl octanoate	-0.02	-0.65	0.34	-0.05	-0.58	-0.3	0.63	-0.17	-0.55	0.33	-0.27	-0.16	-0.55	-0.23	-0.03	-0.29	-0.4	0.62	-0.11	0.02	0.49	0.62	0.31	-0.52	0.14	-0.73	-0.47	-0.05	0.25	-0.86	-0.84	-0.68	0.57	0.24	0.49	0.46	0.54	-0.43	0.46	0.36	0.28	0.88	0.17	0.34	0.03	-0.74	-0.57	-0.67	0.09
Nonanal	0.4	-0.76	0.75	0.37	-0.86	0.04	0.13	0.22	-0.51	0.47	-0.45	0.23	-0.4	0.14	-0.5	0.05	-0.27	0.76	-0.25	0.45	0.03	0.17	0.37	-0.01	-0.15	-0.87	-0.84	-0.3	-0.3	-0.62	-0.85	-0.39	0.22	-0.35	-0.02	0.83	-0.1	-0.19	-0.18	0.46	0.81	0.82	0.27	0.28	-0.13	-0.45	-0.31	-0.53	-0.48
Octanal	0.61	-0.59	0.84	0.59	-0.81	0.3	0.13	0.46	-0.52	0.48	-0.46	0.47	-0.14	0.39	-0.7	0.31	-0.06	0.57	-0.45	0.65	-0.01	0.11	0.37	-0.01	-0.19	-0.73	-0.85	-0.46	-0.27	-0.45	-0.7	-0.19	0.21	-0.49	-0.02	0.85	-0.19	0.08	-0.34	0.27	0.89	0.65	0.19	0.12	-0.36	-0.46	-0.11	-0.36	-0.52
trans,trans-2,4-Decadien-1-al	-0.14	-0.55	0.18	-0.16	-0.43	-0.36	0.51	-0.26	-0.74	0.57	-0.52	-0.25	-0.53	-0.3	-0.06	-0.35	-0.59	0.62	0.07	-0.1	0.27	0.75	0.57	-0.35	-0.14	-0.65	-0.32	-0.23	0.3	-0.95	-0.9	-0.81	0.34	0.35	0.31	0.3	0.45	-0.47	0.39	0.53	0.29	0.84	0.45	0.57	-0.02	-0.83	-0.73	-0.84	-0.07
trans,trans-2,4-Decadienal	-0.14	-0.56	0.19	-0.16	-0.44	-0.36	0.5	-0.26	-0.75	0.58	-0.53	-0.25	-0.53	-0.31	-0.06	-0.36	-0.6	0.63	0.08	-0.1	0.26	0.75	0.58	-0.34	-0.15	-0.66	-0.32	-0.24	0.29	-0.95	-0.91	-0.82	0.33	0.35	0.3	0.3	0.44	-0.47	0.38	0.54	0.29	0.84	0.46	0.58	-0.02	-0.82	-0.74	-0.85	-0.08
trans-2-Octenal	-0.05	-0.63	0.3	-0.07	-0.54	-0.31	0.71	-0.19	-0.47	0.23	-0.17	-0.18	-0.54	-0.24	0.04	-0.31	-0.35	0.56	-0.14	-0.01	0.6	0.62	0.22	-0.62	0.25	-0.68	-0.44	0.03	0.3	-0.82	-0.77	-0.65	0.66	0.28	0.59	0.42	0.63	-0.43	0.54	0.28	0.18	0.85	0.07	0.26	0.06	-0.73	-0.53	-0.61	0.21
1-Heptanal	-0.59	-0.03	-0.49	-0.59	0.25	-0.54	-0.47	-0.58	-0.54	0.71	-0.74	-0.58	-0.35	-0.57	0.16	-0.54	-0.87	0.36	0.84	-0.59	-0.68	0.38	0.76	0.61	-0.8	-0.07	0.38	-0.3	-0.02	-0.5	-0.44	-0.67	-0.75	0.42	-0.63	-0.39	-0.25	-0.5	-0.06	0.84	0.01	0.17	0.95	0.94	0.21	-0.16	-0.77	-0.74	-0.52
1-Pentanol	-0.3	-0.46	0	-0.32	-0.28	-0.47	-0.4	-0.4	-0.63	0.78	-0.8	-0.39	-0.55	-0.43	-0.09	-0.46	-0.87	0.73	0.61	-0.27	-0.58	0.31	0.77	0.56	-0.72	-0.54	-0.14	-0.33	-0.26	-0.71	-0.8	-0.74	-0.55	0.12	-0.59	0.13	-0.32	-0.56	-0.16	0.96	0.43	0.57	0.91	0.92	0.19	-0.27	-0.79	-0.87	-0.71
1-Penten-3-one	0.2	0.21	0.06	0.21	0.1	0.27	0.96	0.24	-0.17	-0.17	0.25	0.24	0.28	0.26	-0.04	0.27	0.41	-0.39	-0.62	0.19	0.81	0.51	-0.15	-0.94	0.5	0.16	0.02	-0.06	0.76	-0.11	0.09	0.05	0.85	0.3	0.93	-0.02	0.78	0.3	0.5	-0.6	-0.24	0.02	-0.46	-0.43	-0.43	-0.62	0.17	0.15	0.71
2-Heptanone, 6-methyl	0.22	-0.97	0.71	0.18	-0.97	-0.22	0	-0.01	0	0	0	0	-0.68	-0.1	-0.12	-0.21	-0.24	0.88	-0.09	0.28	0.18	-0.18	-0.09	-0.01	0.22	-0.98	-0.88	0.25	-0.58	-0.47	-0.71	-0.3	0.29	-0.4	0	0.87	-0.09	-0.45	-0.01	0.44	0.58	0.86	-0.03	0.13	0.36	-0.01	-0.22	-0.36	-0.3
2-Pentylfuran	0.09	-0.46	0.33	0.07	-0.46	-0.12	-0.81	-0.02	-0.17	0.46	-0.52	-0.01	-0.33	-0.06	-0.31	-0.11	-0.45	0.65	0.38	0.12	-0.77	-0.35	0.39	0.86	-0.61	-0.51	-0.41	-0.22	-0.79	-0.17	-0.46	-0.18	-0.7	-0.47	-0.88	0.41	-0.8	-0.25	-0.63	0.72	0.66	0.31	0.58	0.51	0.19	0.29	-0.26	-0.37	-0.93
cis-2-Penten-1-ol	0.92	-0.37	0.98	0.91	-0.75	0.67	0	0.81	0	0	0	0.82	0.21	0.76	-0.78	0.68	0.51	0.22	-0.77	0.95	0.05	-0.41	-0.14	0.01	0.11	-0.46	-0.9	-0.28	-0.48	0.16	-0.17	0.43	0.28	-0.86	-0.01	0.91	-0.38	0.47	-0.57	-0.23	0.83	0.23	-0.31	-0.45	-0.43	-0.01	0.5	0.27	-0.39
Methyl hexoate	-0.63	-0.26	-0.4	-0.64	0.06	-0.68	0.64	-0.67	-0.48	0.26	-0.2	-0.67	-0.57	-0.68	0.51	-0.68	-0.64	0.31	0.37	-0.62	0.47	0.87	0.34	-0.55	0.1	-0.26	0.24	0.14	0.63	-0.84	-0.57	-0.86	0.39	0.84	0.53	-0.25	0.81	-0.65	0.84	0.39	-0.38	0.58	0.31	0.54	0.27	-0.7	-0.8	-0.73	0.42
Pentanal	0.46	-0.12	0.46	0.46	-0.33	0.36	-0.81	0.42	-0.14	0.43	-0.49	0.43	0.16	0.4	-0.66	0.37	-0.03	0.27	0.01	0.47	-0.84	-0.49	0.34	0.87	-0.66	-0.21	-0.41	-0.49	-0.74	0.19	-0.15	0.22	-0.71	-0.72	-0.88	0.41	-0.96	0.25	-0.92	0.35	0.78	-0.05	0.41	0.18	-0.23	0.31	0.15	-0.01	-0.96
trans,trans-2,4-Hepta	0.16	-0.18	0.23	0.15	-0.24	0.06	0.8	0.11	-0.7	0.43	-0.36	0.11	-0.06	0.09	-0.26	0.06	-0.13	0.16	-0.37	0.17	0.49	0.78	0.43	-0.65	0.03	-0.32	-0.24	-0.38	0.6	-0.66	-0.56	-0.46	0.6	0.29	0.62	0.23	0.6	-0.01	0.36	0.02	0.21	0.52	0.13	0.16	-0.43	-0.95	-0.35	-0.47	0.2
trans-2-Pentenal	0.15	0.02	0.12	0.15	-0.05	0.14	0.97	0.15	-0.04	-0.31	0.38	0.15	0.1	0.15	0.08	0.14	0.37	-0.25	-0.58	0.15	0.92	0.43	-0.29	-0.99	0.66	0.01	-0.09	0.15	0.65	-0.15	0.02	0.01	0.94	0.28	0.98	0.08	0.84	0.15	0.6	-0.56	-0.26	0.16	-0.56	-0.45	-0.23	-0.53	0.14	0.13	0.77
alpha-Terpineol aceta	-0.76	-0.66	-0.28	-0.79	-0.25	-0.97	0	-0.89	0	0	0	-0.88	-0.97	-0.93	0.72	-0.96	-0.81	0.73	0.74	-0.72	0.15	0.25	0.05	-0.01	0.13	-0.57	0.02	0.57	-0.12	-0.68	-0.59	-0.79	0.02	0.5	0.01	-0.03	0.32	-1	0.61	0.73	-0.27	0.69	0.31	0.63	0.86	0	-0.79	-0.68	0.09
beta-Linalool	0.53	-0.84	0.91	0.5	-0.99	0.12	0	0.33	0	0	0	0.34	-0.39	0.24	-0.4	0.13	0.04	0.71	-0.38	0.59	0.15	-0.3	-0.12	0	0.2	-0.88	-0.99	0.06	-0.61	-0.26	-0.57	-0.03	0.32	-0.64	-0.01	0.99	-0.22	-0.12	-0.24	0.22	0.75	0.7	-0.15	-0.1	0.08	-0.01	0.05	-0.14	-0.37
Benzyl alcohol	0	0	0	0	0	0	0.51	0	-0.95	0.79	-0.73	0	0	0	-0.32	0	-0.39	0.14	-0.07	0	0.06	0.89	0.8	-0.29	-0.44	-0.17	0	-0.67	0.61	-0.71	-0.6	-0.6	0.15	0.4	0.25	-0.02	0.36	-0.02	0.17	0.28	0.25	0.39	0.56	0.5	-0.5	-0.98	-0.55	-0.67	-0.1
Phenylethyl Alcohol	0.55	-0.22	0.59	0.54	-0.45	0.39	-0.8	0.48	0.26	0.02	-0.09	0.48	0.12	0.45	-0.53	0.4	0.21	0.24	-0.13	0.56	-0.63	-0.8	-0.09	0.76	-0.29	-0.24	-0.54	-0.15	-0.91	0.42	0.05	0.47	-0.51	-0.89	-0.75	0.55	-0.94	0.27	-0.87	0.13	0.69	-0.09	0.03	-0.14	-0.05	0.61	0.41	0.28	-0.77
Benzaldehyde	-0.15	-0.2	-0.01	-0.16	-0.11	-0.22	-0.91	-0.19	-0.14	0.46	-0.53	-0.19	-0.25	-0.2	-0.13	-0.22	-0.52	0.45	0.6	-0.13	-0.9	-0.3	0.43	0.96	-0.72	-0.22	-0.05	-0.21	-0.66	-0.08	-0.27	-0.19	-0.9	-0.26	-0.96	0.05	-0.79	-0.27	-0.57	0.72	0.4	0.07	0.68	0.6	0.24	0.37	-0.31	-0.34	-0.85
Lycopene beta-cyclase B-CYC Solyc06g074240	0.48	0.59	0.08	0.5	0.31	0.68	-0.54	0.6	-0.27	0.46	-0.5	0.59	0.75	0.64	-0.71	0.67	0.27	-0.43	-0.19	0.44	-0.77	-0.21	0.42	0.62	-0.72	0.47	0.12	-0.78	-0.14	0.46	0.32	0.46	-0.66	-0.43	-0.63	-0.11	-0.73	0.71	-0.86	-0.13	0.43	-0.61	0.33	-0.03	-0.7	0.08	0.37	0.26	-0.63
Lycopene beta/epsilon cyclase : uncharacterised protein // FAD dependent oxidoreductase (Sl2.4) Solyc01g102950	0.49	0.68	0.04	0.51	0.39	0.73	-0.46	0.63	-0.22	0.38	-0.42	0.62	0.83	0.67	-0.69	0.72	0.36	-0.54	-0.25	0.44	-0.69	-0.21	0.35	0.54	-0.65	0.56	0.18	-0.76	-0.05	0.53	0.42	0.53	-0.59	-0.4	-0.54	-0.17	-0.66	0.78	-0.81	-0.25	0.34	-0.69	0.24	-0.13	-0.74	0.08	0.44	0.35	-0.52
Zeaxanthin epoxidase, chloroplastic : uncharacterised protein // FHA domain containing protein (Sl2.4) Solyc01g009080	0.47	0.69	0.02	0.5	0.41	0.72	-0.46	0.62	-0.2	0.37	-0.4	0.61	0.83	0.66	-0.67	0.71	0.37	-0.56	-0.24	0.42	-0.69	-0.21	0.34	0.53	-0.64	0.58	0.2	-0.75	-0.04	0.55	0.44	0.53	-0.6	-0.39	-0.54	-0.19	-0.65	0.78	-0.8	-0.26	0.32	-0.71	0.23	-0.13	-0.73	0.09	0.45	0.36	-0.5
NAD(P)H-quinone oxidoreductase subunit M, chloroplastic Solyc04g057980	0.36	0.94	-0.21	0.4	0.68	0.72	-0.08	0.56	-0.04	0.07	-0.07	0.55	0.97	0.63	-0.42	0.71	0.59	-0.9	-0.37	0.3	-0.29	-0.07	0.08	0.1	-0.29	0.87	0.46	-0.54	0.34	0.67	0.73	0.64	-0.26	-0.12	-0.1	-0.45	-0.23	0.86	-0.44	-0.63	-0.09	-0.9	-0.1	-0.4	-0.74	0.02	0.58	0.58	0.01
abscisic acid 8'-hydroxylase Solyc04g078900	0.45	0.77	-0.03	0.48	0.48	0.73	-0.4	0.62	-0.16	0.31	-0.34	0.61	0.88	0.67	-0.63	0.73	0.43	-0.65	-0.27	0.4	-0.62	-0.19	0.28	0.46	-0.58	0.67	0.27	-0.71	0.03	0.59	0.52	0.57	-0.54	-0.34	-0.46	-0.26	-0.58	0.81	-0.74	-0.35	0.23	-0.77	0.16	-0.2	-0.74	0.09	0.49	0.42	-0.4
abscisic acid 8'-hydroxylase Solyc08g075320	0.26	0.35	0.02	0.27	0.2	0.38	-0.82	0.33	-0.2	0.49	-0.55	0.32	0.43	0.35	-0.54	0.38	-0.02	-0.13	0.15	0.23	-0.96	-0.33	0.45	0.89	-0.82	0.27	0.09	-0.61	-0.41	0.34	0.16	0.27	-0.89	-0.43	-0.9	-0.08	-0.89	0.39	-0.87	0.21	0.44	-0.45	0.52	0.22	-0.36	0.28	0.15	0.07	-0.81
farnesyltranstransferase//protein farnesyltransferase Solyc02g086870	0.43	0.51	0.08	0.45	0.26	0.6	-0.62	0.53	-0.29	0.51	-0.56	0.52	0.66	0.56	-0.69	0.6	0.17	-0.32	-0.09	0.39	-0.84	-0.22	0.47	0.71	-0.78	0.39	0.09	-0.77	-0.21	0.4	0.24	0.38	-0.74	-0.44	-0.72	-0.09	-0.78	0.62	-0.88	-0.01	0.46	-0.54	0.42	0.07	-0.63	0.11	0.29	0.18	-0.71
Ribulose bisphosphate carboxylase small chain Solyc03g034220	0.46	0.56	0.08	0.48	0.3	0.65	-0.56	0.57	-0.27	0.48	-0.52	0.57	0.72	0.61	-0.71	0.65	0.24	-0.39	-0.15	0.42	-0.79	-0.22	0.44	0.65	-0.74	0.45	0.11	-0.78	-0.16	0.44	0.3	0.43	-0.69	-0.43	-0.66	-0.1	-0.75	0.68	-0.87	-0.09	0.44	-0.59	0.36	0	-0.68	0.09	0.34	0.23	-0.65
1-deoxy-D-xylulose-5-phosphate reductoisomerase Solyc03g114340	0.47	0.56	0.09	0.49	0.29	0.66	-0.56	0.58	-0.28	0.48	-0.52	0.58	0.72	0.62	-0.72	0.66	0.24	-0.39	-0.17	0.43	-0.79	-0.21	0.44	0.65	-0.74	0.44	0.1	-0.79	-0.16	0.44	0.29	0.43	-0.68	-0.44	-0.65	-0.09	-0.74	0.69	-0.87	-0.09	0.45	-0.58	0.36	0	-0.69	0.08	0.34	0.23	-0.66
geranylgeranyl pyrophosphate synthase (GGDS2) Solyc04g079960	0.48	0.58	0.09	0.5	0.3	0.68	-0.53	0.6	-0.27	0.47	-0.5	0.59	0.74	0.64	-0.72	0.68	0.27	-0.42	-0.19	0.44	-0.77	-0.21	0.42	0.62	-0.72	0.46	0.11	-0.79	-0.14	0.46	0.31	0.45	-0.66	-0.44	-0.63	-0.1	-0.73	0.71	-0.86	-0.13	0.44	-0.6	0.33	-0.03	-0.7	0.08	0.37	0.26	-0.63
Ribulose bisphosphate carboxylase small chain Solyc07g017950	0.36	0.93	-0.2	0.4	0.67	0.72	-0.14	0.56	-0.05	0.09	-0.11	0.55	0.96	0.63	-0.44	0.71	0.56	-0.88	-0.34	0.3	-0.34	-0.09	0.1	0.16	-0.33	0.86	0.45	-0.56	0.3	0.67	0.71	0.63	-0.31	-0.14	-0.16	-0.44	-0.29	0.85	-0.49	-0.59	-0.06	-0.9	-0.06	-0.37	-0.74	0.04	0.57	0.56	-0.04
Solanesyl diphosphate synthase (GGDS7?) Solyc07g061990	0.45	0.54	0.09	0.47	0.27	0.63	-0.58	0.56	-0.29	0.5	-0.54	0.55	0.69	0.59	-0.71	0.63	0.21	-0.36	-0.13	0.42	-0.81	-0.22	0.46	0.67	-0.76	0.41	0.1	-0.78	-0.18	0.42	0.26	0.41	-0.71	-0.44	-0.68	-0.09	-0.76	0.66	-0.87	-0.05	0.46	-0.56	0.39	0.03	-0.66	0.09	0.32	0.2	-0.68
dimethylallyltranstransferase||geranyltranstransferase Solyc12g015860	0.45	0.52	0.09	0.47	0.27	0.62	-0.59	0.55	-0.3	0.51	-0.55	0.55	0.68	0.59	-0.71	0.62	0.19	-0.34	-0.12	0.41	-0.82	-0.21	0.47	0.68	-0.77	0.4	0.09	-0.78	-0.19	0.41	0.25	0.39	-0.71	-0.44	-0.69	-0.08	-0.77	0.65	-0.88	-0.04	0.47	-0.55	0.4	0.05	-0.65	0.09	0.3	0.19	-0.69
Hydroxy-methylglutaryl-coenzyme A reductase Solyc03g032020	0.48	0.63	0.06	0.51	0.35	0.7	-0.5	0.61	-0.24	0.42	-0.46	0.6	0.79	0.65	-0.7	0.7	0.32	-0.49	-0.22	0.44	-0.73	-0.21	0.38	0.58	-0.69	0.52	0.15	-0.77	-0.1	0.5	0.37	0.49	-0.63	-0.42	-0.59	-0.14	-0.69	0.75	-0.84	-0.19	0.38	-0.65	0.28	-0.08	-0.72	0.08	0.41	0.31	-0.57
Phosphomevalonate kinase Solyc06g066310	0.37	0.46	0.07	0.39	0.24	0.53	-0.68	0.47	-0.28	0.53	-0.58	0.46	0.58	0.5	-0.65	0.53	0.1	-0.25	-0.01	0.34	-0.89	-0.25	0.48	0.78	-0.81	0.35	0.09	-0.74	-0.27	0.37	0.2	0.33	-0.8	-0.43	-0.78	-0.09	-0.82	0.55	-0.88	0.07	0.47	-0.51	0.47	0.13	-0.55	0.15	0.23	0.13	-0.76
Hydroxymethylglutaryl-CoA synthase Solyc12g056450	0.07	0.1	0.01	0.07	0.06	0.11	-0.95	0.09	-0.07	0.41	-0.49	0.09	0.12	0.1	-0.33	0.11	-0.22	0.13	0.38	0.06	-0.98	-0.42	0.37	0.99	-0.76	0.06	0.03	-0.37	-0.61	0.23	0.02	0.12	-0.95	-0.41	-0.99	-0.02	-0.92	0.09	-0.78	0.44	0.41	-0.26	0.56	0.36	-0.03	0.44	-0.01	-0.05	-0.85
4-hydroxyphenylpyruvate dioxygenase Solyc07g045050	0.48	0.57	0.09	0.5	0.29	0.67	-0.55	0.59	-0.28	0.48	-0.52	0.58	0.73	0.63	-0.72	0.66	0.25	-0.4	-0.18	0.44	-0.78	-0.21	0.43	0.64	-0.74	0.45	0.1	-0.79	-0.15	0.44	0.3	0.44	-0.67	-0.44	-0.64	-0.09	-0.74	0.7	-0.86	-0.11	0.45	-0.59	0.35	-0.01	-0.69	0.08	0.35	0.24	-0.65
Probable tocopherol O-methyltransferase, chloroplastic Solyc08g076360	0.49	0.59	0.09	0.51	0.31	0.69	-0.53	0.61	-0.27	0.46	-0.5	0.6	0.75	0.64	-0.72	0.68	0.28	-0.43	-0.2	0.45	-0.76	-0.21	0.42	0.61	-0.72	0.47	0.11	-0.78	-0.13	0.46	0.32	0.46	-0.65	-0.44	-0.62	-0.1	-0.72	0.72	-0.86	-0.14	0.43	-0.61	0.32	-0.04	-0.71	0.07	0.38	0.27	-0.62
4-hydroxyphenylpyruvate dioxygenase Solyc07g062180	0.47	0.57	0.09	0.5	0.29	0.67	-0.55	0.59	-0.28	0.48	-0.52	0.58	0.73	0.62	-0.72	0.66	0.25	-0.4	-0.17	0.43	-0.78	-0.21	0.44	0.64	-0.74	0.44	0.1	-0.79	-0.15	0.44	0.29	0.44	-0.67	-0.44	-0.65	-0.1	-0.74	0.69	-0.87	-0.1	0.45	-0.59	0.35	-0.01	-0.69	0.08	0.35	0.24	-0.65
tyrosine transaminase Solyc07g053720	0.17	0.23	0.02	0.18	0.13	0.25	-0.9	0.22	-0.14	0.46	-0.53	0.21	0.29	0.23	-0.44	0.25	-0.12	0	0.27	0.15	-0.98	-0.38	0.42	0.95	-0.8	0.17	0.06	-0.51	-0.51	0.29	0.09	0.2	-0.93	-0.42	-0.96	-0.05	-0.92	0.25	-0.84	0.33	0.44	-0.36	0.55	0.3	-0.21	0.36	0.08	0.01	-0.85
tyrosine transaminase Solyc10g007110	0.44	0.53	0.09	0.47	0.27	0.62	-0.59	0.55	-0.29	0.51	-0.55	0.54	0.68	0.59	-0.71	0.62	0.19	-0.34	-0.12	0.41	-0.82	-0.22	0.46	0.69	-0.77	0.41	0.09	-0.78	-0.19	0.41	0.25	0.4	-0.72	-0.44	-0.7	-0.09	-0.77	0.65	-0.87	-0.04	0.46	-0.55	0.4	0.05	-0.65	0.09	0.31	0.19	-0.69
arogenate dehydratase Solyc11g066890	0.47	0.55	0.09	0.49	0.28	0.65	-0.56	0.58	-0.29	0.49	-0.53	0.57	0.71	0.61	-0.72	0.65	0.23	-0.38	-0.16	0.43	-0.79	-0.21	0.45	0.65	-0.75	0.43	0.1	-0.79	-0.16	0.43	0.28	0.42	-0.69	-0.44	-0.66	-0.09	-0.75	0.68	-0.87	-0.08	0.45	-0.58	0.37	0.01	-0.68	0.08	0.34	0.22	-0.66
chlorophyllide a oxygenase Solyc06g060310	0.48	0.58	0.09	0.5	0.3	0.68	-0.54	0.6	-0.27	0.47	-0.51	0.59	0.74	0.64	-0.72	0.67	0.27	-0.42	-0.19	0.44	-0.77	-0.21	0.42	0.62	-0.73	0.46	0.11	-0.79	-0.14	0.46	0.31	0.45	-0.66	-0.44	-0.63	-0.1	-0.73	0.71	-0.86	-0.12	0.44	-0.6	0.34	-0.03	-0.7	0.08	0.36	0.25	-0.63
chlorophyll b reductase Solyc07g024000	0.46	0.54	0.09	0.48	0.28	0.64	-0.57	0.57	-0.29	0.5	-0.54	0.56	0.7	0.6	-0.71	0.64	0.22	-0.37	-0.14	0.42	-0.81	-0.21	0.45	0.67	-0.76	0.42	0.1	-0.79	-0.18	0.42	0.27	0.41	-0.7	-0.44	-0.68	-0.09	-0.76	0.67	-0.87	-0.06	0.46	-0.57	0.38	0.02	-0.67	0.08	0.32	0.21	-0.68
2-phytyl-1,4-naphthoquinone methyltransferase Solyc12g019010	0.48	0.59	0.09	0.51	0.31	0.69	-0.53	0.6	-0.27	0.46	-0.49	0.6	0.75	0.64	-0.72	0.68	0.28	-0.43	-0.2	0.44	-0.76	-0.21	0.42	0.61	-0.72	0.47	0.12	-0.78	-0.13	0.47	0.33	0.46	-0.65	-0.43	-0.62	-0.11	-0.72	0.72	-0.86	-0.14	0.43	-0.61	0.32	-0.04	-0.71	0.08	0.38	0.27	-0.62
Pyruvate Dehydrogenase alpha Subunit, E1a Component of Pyruvate Dehydrogenase Complex Solyc12g009400	0.46	0.54	0.1	0.48	0.28	0.64	-0.57	0.57	-0.29	0.5	-0.54	0.56	0.7	0.61	-0.72	0.64	0.22	-0.37	-0.15	0.42	-0.8	-0.21	0.45	0.66	-0.76	0.42	0.09	-0.79	-0.17	0.42	0.27	0.41	-0.69	-0.44	-0.67	-0.09	-0.75	0.67	-0.87	-0.07	0.46	-0.57	0.38	0.02	-0.67	0.08	0.32	0.21	-0.67
Pyruvate Dehydrogenase beta Subunit, E1b Component of Pyruvate Dehydrogenase Complex Solyc04g008590	0.46	0.55	0.1	0.48	0.28	0.65	-0.57	0.57	-0.29	0.49	-0.53	0.57	0.71	0.61	-0.72	0.65	0.22	-0.37	-0.15	0.43	-0.8	-0.21	0.45	0.66	-0.75	0.42	0.1	-0.79	-0.17	0.43	0.27	0.42	-0.69	-0.44	-0.67	-0.09	-0.75	0.67	-0.87	-0.07	0.46	-0.57	0.37	0.02	-0.68	0.08	0.33	0.22	-0.67
Dihydrolipoamide Acetyltransferase, E2 Component of Pyruvate Dehydrogenase Complex Solyc05g009530	0.47	0.55	0.09	0.49	0.28	0.65	-0.56	0.58	-0.29	0.49	-0.53	0.57	0.71	0.61	-0.72	0.65	0.23	-0.38	-0.16	0.43	-0.79	-0.21	0.44	0.65	-0.75	0.43	0.1	-0.79	-0.16	0.43	0.28	0.42	-0.69	-0.44	-0.66	-0.09	-0.75	0.68	-0.87	-0.08	0.45	-0.58	0.37	0.01	-0.68	0.08	0.34	0.22	-0.66
Acyl Carrier Protein Solyc03g118410	0.47	0.63	0.05	0.49	0.35	0.69	-0.52	0.6	-0.24	0.43	-0.46	0.59	0.77	0.64	-0.69	0.68	0.3	-0.47	-0.19	0.42	-0.75	-0.22	0.39	0.6	-0.7	0.51	0.16	-0.76	-0.11	0.5	0.37	0.48	-0.65	-0.42	-0.61	-0.15	-0.71	0.73	-0.84	-0.17	0.38	-0.65	0.3	-0.06	-0.7	0.1	0.4	0.3	-0.58
Biotin Carboxyl Carrier Protein of Heteromeric ACCase Solyc06g069530	0.48	0.6	0.08	0.5	0.32	0.69	-0.53	0.6	-0.26	0.45	-0.49	0.59	0.76	0.64	-0.71	0.68	0.29	-0.44	-0.2	0.44	-0.76	-0.21	0.41	0.61	-0.71	0.48	0.12	-0.78	-0.13	0.47	0.33	0.47	-0.65	-0.43	-0.62	-0.12	-0.72	0.72	-0.85	-0.15	0.42	-0.62	0.32	-0.04	-0.71	0.08	0.38	0.27	-0.61
Ketoacyl-ACP Synthase III Solyc03g097470	0.41	0.48	0.09	0.43	0.25	0.58	-0.63	0.51	-0.3	0.53	-0.58	0.51	0.63	0.54	-0.69	0.57	0.14	-0.29	-0.07	0.38	-0.86	-0.22	0.49	0.73	-0.8	0.37	0.08	-0.77	-0.23	0.38	0.21	0.35	-0.75	-0.44	-0.74	-0.08	-0.8	0.59	-0.88	0.03	0.48	-0.52	0.44	0.1	-0.61	0.11	0.26	0.15	-0.73
PII, regulatory ACCase protein Solyc06g009400	0.45	0.53	0.1	0.47	0.27	0.63	-0.58	0.56	-0.3	0.51	-0.55	0.55	0.69	0.6	-0.71	0.63	0.2	-0.35	-0.13	0.42	-0.81	-0.21	0.46	0.68	-0.77	0.41	0.09	-0.79	-0.18	0.41	0.26	0.4	-0.71	-0.44	-0.69	-0.08	-0.76	0.66	-0.87	-0.05	0.47	-0.55	0.39	0.04	-0.66	0.08	0.31	0.2	-0.69
Phosphatidate Phosphatase Solyc02g062580	0.48	0.68	0.03	0.5	0.4	0.72	-0.47	0.62	-0.21	0.38	-0.42	0.61	0.82	0.66	-0.68	0.71	0.36	-0.54	-0.24	0.43	-0.7	-0.21	0.35	0.54	-0.65	0.57	0.19	-0.75	-0.05	0.54	0.43	0.52	-0.6	-0.4	-0.55	-0.18	-0.66	0.77	-0.81	-0.25	0.33	-0.7	0.24	-0.12	-0.73	0.09	0.44	0.35	-0.52
16:2/18:2 galactolipid ?3 desaturase Solyc06g051400	0.47	0.55	0.1	0.49	0.28	0.66	-0.56	0.58	-0.29	0.49	-0.53	0.57	0.71	0.62	-0.72	0.65	0.23	-0.38	-0.16	0.43	-0.79	-0.21	0.45	0.65	-0.75	0.43	0.1	-0.79	-0.16	0.43	0.28	0.42	-0.68	-0.44	-0.66	-0.09	-0.75	0.68	-0.87	-0.08	0.45	-0.58	0.37	0.01	-0.68	0.08	0.34	0.22	-0.66
myo-Inositol-1-phosphate Synthase Solyc04g054740	0.49	0.61	0.08	0.51	0.32	0.7	-0.51	0.61	-0.26	0.44	-0.48	0.61	0.77	0.65	-0.72	0.69	0.3	-0.45	-0.21	0.45	-0.74	-0.21	0.4	0.6	-0.7	0.49	0.12	-0.78	-0.11	0.48	0.34	0.48	-0.64	-0.43	-0.6	-0.12	-0.71	0.74	-0.85	-0.16	0.42	-0.63	0.3	-0.06	-0.72	0.07	0.39	0.28	-0.6
18:1-Phosphatidylcholine ?6 desaturase Solyc04g040130	0.07	0.1	0.01	0.07	0.05	0.1	-0.95	0.09	-0.08	0.41	-0.49	0.09	0.12	0.09	-0.33	0.1	-0.23	0.14	0.39	0.06	-0.98	-0.42	0.38	0.99	-0.76	0.06	0.03	-0.37	-0.61	0.23	0.02	0.12	-0.95	-0.4	-0.99	-0.02	-0.92	0.09	-0.78	0.44	0.41	-0.25	0.56	0.37	-0.03	0.44	-0.01	-0.06	-0.86
Phosphatidylcholine : Diacylglycerol Cholinephosphotransferase Solyc03g116740	0.48	0.63	0.07	0.51	0.34	0.7	-0.5	0.61	-0.24	0.43	-0.46	0.61	0.79	0.66	-0.71	0.7	0.32	-0.48	-0.22	0.44	-0.73	-0.21	0.39	0.58	-0.69	0.51	0.14	-0.77	-0.1	0.5	0.37	0.49	-0.63	-0.42	-0.59	-0.13	-0.7	0.75	-0.84	-0.19	0.39	-0.65	0.29	-0.08	-0.72	0.08	0.41	0.3	-0.58
Caleosin | Caleosin Solyc01g005400	0.17	0.23	0.02	0.18	0.13	0.25	-0.89	0.22	-0.16	0.48	-0.54	0.22	0.28	0.23	-0.45	0.25	-0.13	0	0.27	0.16	-0.99	-0.37	0.44	0.95	-0.81	0.16	0.05	-0.52	-0.51	0.28	0.08	0.19	-0.93	-0.42	-0.96	-0.05	-0.92	0.25	-0.84	0.33	0.45	-0.35	0.56	0.31	-0.22	0.35	0.07	0	-0.85
Caleosin | Caleosin Solyc01g005410	0.07	0.11	0	0.08	0.06	0.11	-0.95	0.1	-0.07	0.41	-0.48	0.09	0.13	0.1	-0.33	0.11	-0.22	0.12	0.38	0.07	-0.98	-0.43	0.37	0.99	-0.76	0.07	0.03	-0.37	-0.61	0.24	0.03	0.13	-0.95	-0.41	-0.99	-0.03	-0.92	0.1	-0.78	0.43	0.41	-0.27	0.55	0.36	-0.04	0.44	0	-0.04	-0.85
Steroleosin, Hydroxysteroid Dehydrogenase Solyc03g097440	0.5	0.62	0.08	0.52	0.33	0.71	-0.5	0.62	-0.25	0.43	-0.47	0.62	0.78	0.66	-0.72	0.71	0.32	-0.47	-0.23	0.45	-0.73	-0.21	0.39	0.58	-0.69	0.5	0.13	-0.78	-0.1	0.49	0.36	0.49	-0.62	-0.43	-0.59	-0.12	-0.7	0.75	-0.84	-0.19	0.41	-0.64	0.29	-0.08	-0.73	0.07	0.41	0.3	-0.58
Lysophosphatidic Acid Acyltransferase/ Triacylglycerol lipase Solyc07g032170	0.43	0.52	0.09	0.45	0.27	0.61	-0.61	0.54	-0.29	0.51	-0.55	0.53	0.67	0.57	-0.7	0.61	0.18	-0.33	-0.11	0.4	-0.83	-0.22	0.47	0.7	-0.78	0.4	0.1	-0.78	-0.2	0.41	0.25	0.39	-0.73	-0.44	-0.71	-0.09	-0.78	0.63	-0.88	-0.02	0.46	-0.55	0.41	0.06	-0.64	0.1	0.3	0.19	-0.7
Lysophosphatidic Acid Acyltransferase/ Triacylglycerol lipase Solyc07g032180	0.43	0.52	0.09	0.46	0.26	0.61	-0.61	0.54	-0.29	0.51	-0.56	0.53	0.66	0.57	-0.7	0.61	0.18	-0.33	-0.11	0.4	-0.83	-0.22	0.47	0.7	-0.78	0.4	0.09	-0.78	-0.2	0.4	0.24	0.39	-0.73	-0.44	-0.71	-0.08	-0.78	0.63	-0.88	-0.02	0.47	-0.54	0.41	0.06	-0.64	0.1	0.29	0.18	-0.7
Enoyl-CoA Isomerase (Peroxisomal) Solyc01g091520	0.41	0.5	0.07	0.43	0.27	0.58	-0.64	0.51	-0.28	0.51	-0.56	0.5	0.64	0.54	-0.68	0.58	0.15	-0.31	-0.06	0.37	-0.86	-0.24	0.47	0.73	-0.79	0.39	0.1	-0.76	-0.23	0.4	0.24	0.37	-0.76	-0.43	-0.74	-0.09	-0.79	0.6	-0.88	0.01	0.46	-0.54	0.43	0.08	-0.6	0.13	0.28	0.17	-0.72
Enoyl-CoA Isomerase (peroxisomal)/(cytosolic) Solyc06g053670	0.46	0.54	0.09	0.48	0.27	0.64	-0.58	0.56	-0.29	0.5	-0.54	0.56	0.69	0.6	-0.71	0.63	0.21	-0.36	-0.14	0.42	-0.81	-0.21	0.46	0.67	-0.76	0.41	0.09	-0.79	-0.18	0.42	0.26	0.41	-0.7	-0.44	-0.68	-0.09	-0.76	0.66	-0.87	-0.05	0.46	-0.56	0.39	0.03	-0.66	0.08	0.32	0.2	-0.68
Hydroxyisobutyryl-CoA Hydrolase Solyc01g108800	0.12	0.19	0	0.12	0.12	0.19	-0.92	0.16	-0.11	0.44	-0.51	0.15	0.22	0.17	-0.39	0.18	-0.17	0.04	0.33	0.1	-0.99	-0.4	0.4	0.97	-0.79	0.14	0.06	-0.45	-0.55	0.27	0.07	0.17	-0.95	-0.41	-0.98	-0.06	-0.92	0.18	-0.81	0.37	0.41	-0.33	0.55	0.33	-0.13	0.4	0.04	-0.01	-0.84
Allene Oxide Cyclase Solyc02g085730	0.48	0.58	0.09	0.51	0.3	0.68	-0.53	0.6	-0.27	0.47	-0.51	0.59	0.74	0.64	-0.72	0.68	0.27	-0.42	-0.19	0.44	-0.77	-0.21	0.42	0.62	-0.72	0.46	0.11	-0.79	-0.14	0.46	0.31	0.45	-0.66	-0.44	-0.63	-0.1	-0.73	0.71	-0.86	-0.13	0.44	-0.6	0.33	-0.03	-0.7	0.08	0.37	0.25	-0.63
Lipoxygenase Solyc01g099200	0.49	0.64	0.06	0.51	0.35	0.71	-0.49	0.62	-0.24	0.42	-0.45	0.61	0.8	0.66	-0.7	0.71	0.33	-0.49	-0.23	0.44	-0.72	-0.21	0.38	0.57	-0.68	0.52	0.15	-0.77	-0.09	0.51	0.38	0.5	-0.62	-0.42	-0.58	-0.14	-0.69	0.75	-0.83	-0.2	0.38	-0.66	0.28	-0.09	-0.72	0.08	0.42	0.32	-0.56
Aminophospholipid ATPase, Translocase Solyc01g096930	0.41	0.5	0.08	0.43	0.26	0.58	-0.64	0.51	-0.29	0.52	-0.56	0.51	0.64	0.54	-0.68	0.58	0.15	-0.31	-0.07	0.38	-0.85	-0.23	0.47	0.73	-0.79	0.38	0.09	-0.76	-0.23	0.39	0.23	0.37	-0.75	-0.43	-0.74	-0.09	-0.79	0.6	-0.88	0.01	0.47	-0.53	0.43	0.09	-0.61	0.12	0.27	0.16	-0.72
Permease-like Protein of Inner Chloroplast Envelope Solyc01g100250	0.48	0.6	0.08	0.5	0.32	0.69	-0.53	0.6	-0.26	0.45	-0.49	0.6	0.76	0.64	-0.71	0.68	0.28	-0.44	-0.2	0.44	-0.76	-0.21	0.41	0.61	-0.71	0.48	0.12	-0.78	-0.13	0.47	0.33	0.46	-0.65	-0.43	-0.62	-0.11	-0.72	0.72	-0.85	-0.14	0.42	-0.62	0.32	-0.04	-0.71	0.08	0.38	0.27	-0.61
Esterase/lipase/thioesterase family protein Solyc01g098110	0.45	0.58	0.07	0.47	0.31	0.65	-0.57	0.56	-0.26	0.47	-0.51	0.56	0.72	0.6	-0.69	0.64	0.24	-0.4	-0.14	0.41	-0.8	-0.23	0.43	0.66	-0.74	0.46	0.13	-0.77	-0.16	0.46	0.31	0.44	-0.7	-0.43	-0.66	-0.12	-0.75	0.68	-0.86	-0.1	0.42	-0.6	0.36	0	-0.67	0.11	0.35	0.24	-0.65
Pheophytinase Solyc01g088090	0.41	0.53	0.06	0.43	0.29	0.59	-0.63	0.52	-0.27	0.49	-0.54	0.51	0.66	0.55	-0.67	0.59	0.18	-0.34	-0.08	0.38	-0.84	-0.24	0.45	0.71	-0.77	0.42	0.12	-0.75	-0.21	0.42	0.27	0.4	-0.75	-0.43	-0.72	-0.11	-0.78	0.62	-0.87	-0.02	0.44	-0.57	0.41	0.06	-0.61	0.13	0.3	0.2	-0.7
Pheophytinase-like Solyc02g062610	0.49	0.64	0.06	0.51	0.35	0.71	-0.49	0.62	-0.24	0.42	-0.45	0.61	0.8	0.66	-0.7	0.71	0.33	-0.49	-0.23	0.44	-0.72	-0.21	0.38	0.57	-0.68	0.52	0.15	-0.77	-0.09	0.51	0.38	0.5	-0.62	-0.42	-0.58	-0.14	-0.69	0.76	-0.83	-0.2	0.38	-0.66	0.27	-0.09	-0.73	0.08	0.42	0.32	-0.56
Chlorophyllase Solyc06g053980	0.48	0.69	0.03	0.5	0.4	0.72	-0.46	0.62	-0.21	0.37	-0.41	0.61	0.83	0.67	-0.68	0.72	0.37	-0.55	-0.24	0.43	-0.69	-0.21	0.34	0.53	-0.64	0.58	0.19	-0.75	-0.05	0.54	0.44	0.53	-0.59	-0.39	-0.54	-0.18	-0.65	0.78	-0.81	-0.26	0.33	-0.71	0.23	-0.13	-0.73	0.09	0.45	0.36	-0.5
TOMATO AGAMOUS-LIKE1 MADS box Solyc07g055920	0.45	0.53	0.09	0.47	0.27	0.63	-0.59	0.56	-0.3	0.51	-0.55	0.55	0.68	0.59	-0.71	0.63	0.2	-0.35	-0.13	0.41	-0.82	-0.21	0.46	0.68	-0.77	0.41	0.09	-0.78	-0.19	0.41	0.25	0.4	-0.71	-0.44	-0.69	-0.08	-0.77	0.65	-0.87	-0.04	0.47	-0.55	0.4	0.04	-0.66	0.09	0.31	0.19	-0.69
AUXIN RESPONSE FACTOR 2 Solyc11g069190	0.47	0.56	0.1	0.49	0.29	0.66	-0.55	0.59	-0.28	0.48	-0.52	0.58	0.72	0.62	-0.72	0.66	0.24	-0.39	-0.17	0.43	-0.79	-0.21	0.44	0.64	-0.74	0.44	0.1	-0.79	-0.16	0.44	0.29	0.43	-0.68	-0.44	-0.65	-0.09	-0.74	0.69	-0.87	-0.09	0.45	-0.58	0.36	0	-0.69	0.08	0.35	0.23	-0.65
Cell wall bound Invertase Solyc09g010080	0.48	0.58	0.09	0.5	0.3	0.68	-0.54	0.6	-0.27	0.47	-0.5	0.59	0.74	0.64	-0.72	0.67	0.27	-0.42	-0.19	0.44	-0.77	-0.21	0.42	0.62	-0.73	0.46	0.11	-0.78	-0.14	0.46	0.31	0.45	-0.66	-0.44	-0.63	-0.1	-0.73	0.71	-0.86	-0.12	0.44	-0.6	0.34	-0.03	-0.7	0.08	0.37	0.25	-0.63
Neutral invertase like protein Solyc11g007270	0.47	0.56	0.1	0.5	0.29	0.66	-0.55	0.59	-0.28	0.48	-0.52	0.58	0.72	0.62	-0.72	0.66	0.24	-0.39	-0.17	0.44	-0.78	-0.21	0.44	0.64	-0.74	0.44	0.1	-0.79	-0.16	0.44	0.29	0.43	-0.68	-0.44	-0.65	-0.09	-0.74	0.69	-0.87	-0.09	0.45	-0.58	0.36	0	-0.69	0.08	0.35	0.23	-0.65
Sucrose synthase (Susy) Solyc03g098290	0.49	0.59	0.09	0.51	0.3	0.69	-0.53	0.6	-0.27	0.46	-0.5	0.6	0.75	0.64	-0.72	0.68	0.28	-0.43	-0.2	0.45	-0.76	-0.21	0.42	0.62	-0.72	0.46	0.11	-0.79	-0.13	0.46	0.32	0.46	-0.65	-0.44	-0.62	-0.1	-0.72	0.72	-0.86	-0.13	0.43	-0.61	0.33	-0.04	-0.71	0.07	0.37	0.26	-0.62
3-ketoacyl-CoA synthase 6 Solyc02g085870	0.48	0.58	0.09	0.51	0.3	0.68	-0.53	0.6	-0.27	0.47	-0.5	0.59	0.74	0.64	-0.72	0.68	0.27	-0.42	-0.19	0.44	-0.77	-0.21	0.42	0.62	-0.72	0.46	0.11	-0.79	-0.14	0.46	0.31	0.45	-0.66	-0.44	-0.63	-0.1	-0.73	0.71	-0.86	-0.13	0.44	-0.6	0.33	-0.03	-0.7	0.07	0.37	0.26	-0.63
3-ketoacyl-CoA synthase 6 Solyc05g009270	0.47	0.8	-0.04	0.5	0.51	0.77	-0.32	0.64	-0.15	0.26	-0.28	0.63	0.92	0.7	-0.62	0.76	0.49	-0.71	-0.33	0.42	-0.54	-0.17	0.24	0.37	-0.51	0.71	0.28	-0.7	0.1	0.62	0.57	0.6	-0.46	-0.32	-0.37	-0.27	-0.51	0.85	-0.7	-0.43	0.19	-0.8	0.09	-0.26	-0.77	0.06	0.53	0.47	-0.32
multifunctional protein Solyc08g068390	0.35	0.44	0.06	0.37	0.24	0.5	-0.71	0.44	-0.27	0.52	-0.57	0.44	0.56	0.47	-0.63	0.5	0.07	-0.23	0.02	0.32	-0.91	-0.26	0.48	0.8	-0.82	0.34	0.09	-0.72	-0.3	0.37	0.19	0.32	-0.82	-0.43	-0.81	-0.09	-0.84	0.52	-0.88	0.1	0.46	-0.5	0.48	0.15	-0.52	0.17	0.22	0.12	-0.77
putative glyoxysomal fatty acid beta-oxidation multifunctional protein Solyc01g066620	0.09	0.14	0	0.09	0.08	0.14	-0.95	0.12	-0.08	0.41	-0.49	0.12	0.16	0.13	-0.35	0.14	-0.2	0.09	0.36	0.08	-0.98	-0.42	0.38	0.99	-0.76	0.1	0.04	-0.39	-0.59	0.26	0.05	0.15	-0.95	-0.41	-0.99	-0.04	-0.92	0.13	-0.79	0.41	0.41	-0.29	0.55	0.34	-0.07	0.43	0.02	-0.03	-0.85
4-coumarate-CoA ligase Solyc12g042460	0.28	0.45	0	0.3	0.27	0.45	-0.78	0.38	-0.17	0.45	-0.51	0.37	0.53	0.41	-0.55	0.44	0.07	-0.24	0.09	0.25	-0.93	-0.33	0.41	0.84	-0.79	0.37	0.14	-0.63	-0.35	0.42	0.25	0.35	-0.86	-0.42	-0.85	-0.14	-0.86	0.48	-0.87	0.11	0.39	-0.54	0.45	0.14	-0.42	0.28	0.23	0.16	-0.75
4-coumarate-CoA ligase Solyc03g097030	0.48	0.72	0.02	0.51	0.42	0.74	-0.42	0.63	-0.2	0.35	-0.38	0.62	0.86	0.68	-0.67	0.74	0.4	-0.59	-0.27	0.44	-0.65	-0.2	0.32	0.49	-0.61	0.61	0.21	-0.74	-0.01	0.56	0.47	0.55	-0.56	-0.38	-0.5	-0.2	-0.62	0.8	-0.78	-0.3	0.3	-0.73	0.2	-0.17	-0.75	0.08	0.47	0.39	-0.46
Chalcone synthase Solyc09g091510	0.48	0.59	0.08	0.5	0.32	0.68	-0.53	0.6	-0.26	0.46	-0.49	0.59	0.75	0.64	-0.71	0.68	0.28	-0.43	-0.19	0.44	-0.76	-0.22	0.41	0.62	-0.72	0.47	0.12	-0.78	-0.13	0.47	0.33	0.46	-0.66	-0.43	-0.63	-0.11	-0.72	0.72	-0.86	-0.14	0.42	-0.62	0.32	-0.04	-0.7	0.08	0.38	0.27	-0.62
chalcone isomerase Solyc05g052240	0.48	0.58	0.09	0.5	0.3	0.68	-0.54	0.6	-0.28	0.47	-0.51	0.59	0.74	0.63	-0.72	0.67	0.26	-0.41	-0.19	0.44	-0.77	-0.21	0.43	0.63	-0.73	0.45	0.11	-0.79	-0.14	0.45	0.3	0.45	-0.66	-0.44	-0.64	-0.1	-0.73	0.71	-0.86	-0.12	0.44	-0.6	0.34	-0.02	-0.7	0.08	0.36	0.25	-0.64
Phenylalanine ammonia-lyase Solyc05g056170	0.36	0.93	-0.21	0.39	0.67	0.72	-0.12	0.56	-0.04	0.09	-0.1	0.54	0.96	0.63	-0.43	0.71	0.57	-0.88	-0.35	0.29	-0.33	-0.09	0.1	0.15	-0.32	0.86	0.46	-0.56	0.31	0.67	0.72	0.63	-0.3	-0.13	-0.14	-0.45	-0.27	0.85	-0.47	-0.6	-0.07	-0.9	-0.07	-0.38	-0.74	0.04	0.57	0.57	-0.03
Hydroxycinnamoyl-CoA shikimate/quinate hydroxycinnamoyl transferase Solyc02g079490	0.43	0.52	0.08	0.45	0.28	0.61	-0.61	0.53	-0.28	0.5	-0.55	0.53	0.67	0.57	-0.69	0.6	0.18	-0.34	-0.1	0.39	-0.84	-0.23	0.46	0.7	-0.78	0.41	0.1	-0.77	-0.2	0.41	0.26	0.39	-0.73	-0.43	-0.71	-0.1	-0.78	0.63	-0.87	-0.02	0.45	-0.56	0.41	0.06	-0.63	0.11	0.3	0.19	-0.7
hydroxycinnamoyl-CoA:shikimate/quinate hydroxycinnamoyltransferase Solyc07g005760	0.45	0.54	0.08	0.47	0.28	0.63	-0.58	0.56	-0.28	0.49	-0.53	0.55	0.69	0.59	-0.7	0.63	0.21	-0.37	-0.13	0.41	-0.81	-0.22	0.45	0.67	-0.76	0.42	0.1	-0.78	-0.18	0.43	0.27	0.41	-0.71	-0.44	-0.68	-0.1	-0.76	0.66	-0.87	-0.06	0.45	-0.57	0.38	0.03	-0.66	0.1	0.32	0.21	-0.68
hydroxycinnamoyl-CoA:shikimate/quinate hydroxycinnamoyltransferase Solyc06g074710	0.45	0.52	0.09	0.47	0.27	0.62	-0.59	0.55	-0.3	0.51	-0.55	0.55	0.68	0.59	-0.71	0.62	0.19	-0.34	-0.12	0.41	-0.82	-0.22	0.47	0.69	-0.77	0.4	0.09	-0.78	-0.19	0.41	0.25	0.39	-0.72	-0.44	-0.7	-0.08	-0.77	0.64	-0.88	-0.03	0.47	-0.55	0.4	0.05	-0.65	0.09	0.3	0.19	-0.7
caffeoyl-CoA O-methyltransferase Solyc02g093270	0.36	0.47	0.06	0.38	0.25	0.53	-0.69	0.46	-0.26	0.51	-0.56	0.45	0.59	0.49	-0.64	0.52	0.1	-0.26	0	0.33	-0.89	-0.26	0.47	0.78	-0.81	0.36	0.1	-0.73	-0.28	0.38	0.21	0.34	-0.8	-0.43	-0.79	-0.1	-0.82	0.55	-0.88	0.07	0.46	-0.52	0.46	0.13	-0.54	0.16	0.24	0.14	-0.75
cinnamoyl-CoA reductase, putative Solyc01g068080	0.48	0.59	0.09	0.51	0.31	0.69	-0.53	0.6	-0.27	0.46	-0.5	0.6	0.75	0.64	-0.72	0.68	0.28	-0.43	-0.2	0.44	-0.76	-0.21	0.42	0.61	-0.72	0.47	0.11	-0.78	-0.13	0.46	0.32	0.46	-0.65	-0.44	-0.62	-0.11	-0.72	0.72	-0.86	-0.14	0.43	-0.61	0.32	-0.04	-0.71	0.08	0.38	0.27	-0.62
Cinnamoyl-CoA reductase family Solyc01g102730	0.47	0.68	0.03	0.5	0.39	0.71	-0.48	0.61	-0.21	0.39	-0.42	0.6	0.82	0.66	-0.68	0.71	0.35	-0.54	-0.23	0.43	-0.7	-0.21	0.35	0.55	-0.66	0.57	0.19	-0.75	-0.06	0.53	0.42	0.52	-0.61	-0.4	-0.56	-0.18	-0.67	0.77	-0.81	-0.24	0.34	-0.7	0.25	-0.11	-0.72	0.09	0.44	0.35	-0.52
O-methyltransferase Solyc06g064500	0.48	0.58	0.09	0.5	0.3	0.67	-0.54	0.59	-0.27	0.47	-0.51	0.59	0.74	0.63	-0.72	0.67	0.26	-0.41	-0.18	0.44	-0.77	-0.21	0.43	0.63	-0.73	0.46	0.11	-0.78	-0.14	0.45	0.31	0.45	-0.67	-0.44	-0.64	-0.1	-0.73	0.7	-0.86	-0.12	0.44	-0.6	0.34	-0.02	-0.7	0.08	0.36	0.25	-0.64
oxidoreductase Solyc11g020060	0.48	0.57	0.1	0.5	0.29	0.67	-0.54	0.59	-0.28	0.47	-0.51	0.59	0.73	0.63	-0.72	0.67	0.26	-0.41	-0.18	0.44	-0.77	-0.21	0.43	0.63	-0.73	0.45	0.1	-0.79	-0.15	0.45	0.3	0.44	-0.67	-0.44	-0.64	-0.1	-0.73	0.7	-0.86	-0.11	0.44	-0.59	0.34	-0.02	-0.7	0.08	0.36	0.24	-0.64
glycine hydroxymethyltransferase Solyc08g065490	0.46	0.55	0.1	0.49	0.28	0.65	-0.57	0.57	-0.29	0.5	-0.54	0.57	0.7	0.61	-0.72	0.65	0.22	-0.37	-0.15	0.43	-0.8	-0.21	0.45	0.66	-0.75	0.42	0.09	-0.79	-0.17	0.42	0.27	0.42	-0.69	-0.44	-0.67	-0.09	-0.75	0.67	-0.87	-0.07	0.46	-0.57	0.38	0.02	-0.68	0.08	0.33	0.21	-0.67
serine hydroxymethyltransferase Solyc02g091560	0.45	0.54	0.09	0.48	0.28	0.64	-0.58	0.56	-0.29	0.5	-0.54	0.56	0.69	0.6	-0.71	0.63	0.21	-0.36	-0.14	0.42	-0.81	-0.22	0.45	0.67	-0.76	0.42	0.1	-0.78	-0.18	0.42	0.27	0.41	-0.7	-0.44	-0.68	-0.09	-0.76	0.66	-0.87	-0.06	0.46	-0.56	0.38	0.03	-0.66	0.09	0.32	0.21	-0.68
dihydroxy-acid dehydratase Solyc00g024150	0.47	0.56	0.1	0.5	0.29	0.66	-0.55	0.59	-0.28	0.48	-0.52	0.58	0.72	0.62	-0.72	0.66	0.24	-0.39	-0.17	0.44	-0.78	-0.21	0.44	0.64	-0.74	0.44	0.1	-0.79	-0.16	0.44	0.29	0.43	-0.68	-0.44	-0.65	-0.09	-0.74	0.69	-0.87	-0.09	0.45	-0.58	0.36	0	-0.69	0.08	0.35	0.23	-0.65
3-isopropylmalate dehydrogenase Solyc05g009030	0.46	0.55	0.1	0.49	0.28	0.65	-0.57	0.57	-0.29	0.5	-0.54	0.57	0.7	0.61	-0.72	0.64	0.22	-0.37	-0.15	0.43	-0.8	-0.21	0.45	0.66	-0.75	0.42	0.09	-0.79	-0.17	0.42	0.27	0.42	-0.69	-0.44	-0.67	-0.09	-0.75	0.67	-0.87	-0.07	0.46	-0.57	0.38	0.02	-0.68	0.08	0.33	0.21	-0.67
3-phosphoshikimate 1-carboxyvinyltransferase Solyc05g050980	0.49	0.66	0.06	0.52	0.36	0.72	-0.48	0.63	-0.23	0.4	-0.44	0.62	0.81	0.67	-0.7	0.72	0.35	-0.51	-0.24	0.45	-0.71	-0.21	0.37	0.55	-0.66	0.54	0.16	-0.77	-0.07	0.52	0.4	0.51	-0.6	-0.42	-0.56	-0.15	-0.67	0.77	-0.83	-0.23	0.37	-0.67	0.26	-0.11	-0.74	0.08	0.43	0.33	-0.54
tryptophan synthase beta subunit Solyc10g006400	0.48	0.57	0.1	0.5	0.29	0.67	-0.55	0.59	-0.28	0.48	-0.52	0.58	0.73	0.63	-0.72	0.66	0.25	-0.4	-0.18	0.44	-0.78	-0.21	0.44	0.64	-0.74	0.44	0.1	-0.79	-0.15	0.44	0.29	0.44	-0.67	-0.44	-0.65	-0.09	-0.74	0.7	-0.87	-0.1	0.45	-0.59	0.35	-0.01	-0.69	0.08	0.35	0.24	-0.65
nitrilase Solyc07g041280	0.37	0.44	0.07	0.38	0.23	0.52	-0.69	0.46	-0.29	0.54	-0.59	0.45	0.57	0.48	-0.65	0.51	0.08	-0.23	0	0.34	-0.9	-0.24	0.49	0.78	-0.82	0.33	0.08	-0.74	-0.28	0.35	0.18	0.32	-0.8	-0.43	-0.79	-0.08	-0.83	0.53	-0.88	0.09	0.48	-0.49	0.48	0.15	-0.54	0.15	0.22	0.11	-0.77
amine oxidase Solyc07g043590	0.45	0.53	0.09	0.47	0.27	0.63	-0.58	0.56	-0.29	0.5	-0.55	0.55	0.69	0.59	-0.71	0.63	0.2	-0.35	-0.13	0.42	-0.81	-0.21	0.46	0.68	-0.77	0.41	0.09	-0.78	-0.18	0.41	0.26	0.4	-0.71	-0.44	-0.69	-0.08	-0.76	0.65	-0.87	-0.05	0.46	-0.56	0.39	0.04	-0.66	0.09	0.31	0.2	-0.69
amine oxidase Solyc03g031880	0.1	0.16	0	0.11	0.1	0.16	-0.94	0.13	-0.07	0.41	-0.48	0.13	0.19	0.14	-0.36	0.16	-0.18	0.07	0.35	0.09	-0.98	-0.43	0.37	0.98	-0.76	0.12	0.05	-0.4	-0.58	0.28	0.07	0.17	-0.95	-0.41	-0.98	-0.05	-0.92	0.15	-0.8	0.38	0.4	-0.31	0.54	0.33	-0.09	0.43	0.04	-0.01	-0.84
methionine adenosyltransferase Solyc01g101060	0.47	0.58	0.08	0.49	0.31	0.67	-0.54	0.59	-0.27	0.47	-0.5	0.58	0.74	0.63	-0.71	0.67	0.26	-0.42	-0.18	0.43	-0.77	-0.22	0.42	0.63	-0.73	0.46	0.12	-0.78	-0.14	0.46	0.31	0.45	-0.67	-0.43	-0.64	-0.11	-0.73	0.7	-0.86	-0.12	0.43	-0.6	0.34	-0.02	-0.69	0.08	0.36	0.25	-0.63
1-aminocyclopropane-1-carboxylate oxidase Solyc09g010000	0.37	0.45	0.07	0.39	0.24	0.53	-0.68	0.46	-0.29	0.53	-0.58	0.46	0.58	0.49	-0.66	0.52	0.09	-0.25	-0.01	0.34	-0.89	-0.24	0.49	0.78	-0.82	0.34	0.09	-0.74	-0.27	0.36	0.19	0.33	-0.8	-0.43	-0.79	-0.08	-0.82	0.54	-0.88	0.08	0.48	-0.5	0.47	0.14	-0.55	0.14	0.23	0.12	-0.76
1-aminocyclopropane-1-carboxylate oxidase Solyc04g007980	0.47	0.55	0.09	0.49	0.28	0.66	-0.56	0.58	-0.29	0.49	-0.53	0.57	0.71	0.62	-0.72	0.65	0.23	-0.38	-0.16	0.43	-0.79	-0.21	0.45	0.65	-0.75	0.43	0.1	-0.79	-0.16	0.43	0.28	0.42	-0.68	-0.44	-0.66	-0.09	-0.75	0.68	-0.87	-0.08	0.45	-0.58	0.37	0.01	-0.68	0.08	0.34	0.22	-0.66
1-aminocyclopropane-1-carboxylate oxidase Solyc07g026650	0.44	0.63	0.03	0.46	0.36	0.66	-0.55	0.57	-0.22	0.42	-0.46	0.56	0.76	0.61	-0.66	0.65	0.28	-0.47	-0.15	0.39	-0.77	-0.23	0.39	0.63	-0.71	0.52	0.18	-0.74	-0.13	0.5	0.37	0.47	-0.68	-0.41	-0.64	-0.17	-0.72	0.71	-0.84	-0.15	0.37	-0.66	0.31	-0.04	-0.67	0.13	0.38	0.29	-0.59
1-aminocyclopropane-1-carboxylate oxidase Solyc07g049550	0.47	0.61	0.07	0.5	0.33	0.69	-0.53	0.6	-0.25	0.44	-0.48	0.59	0.76	0.64	-0.7	0.68	0.29	-0.45	-0.19	0.43	-0.76	-0.22	0.4	0.61	-0.71	0.49	0.13	-0.77	-0.12	0.48	0.34	0.47	-0.65	-0.43	-0.62	-0.13	-0.72	0.72	-0.85	-0.15	0.41	-0.63	0.31	-0.05	-0.7	0.09	0.39	0.28	-0.6
1-aminocyclopropane-1-carboxylate oxidase Solyc02g036350	0.44	0.52	0.09	0.46	0.27	0.62	-0.59	0.55	-0.3	0.51	-0.55	0.54	0.68	0.58	-0.71	0.62	0.19	-0.34	-0.12	0.41	-0.82	-0.22	0.47	0.69	-0.77	0.4	0.09	-0.78	-0.19	0.41	0.25	0.39	-0.72	-0.44	-0.7	-0.08	-0.77	0.64	-0.88	-0.03	0.47	-0.55	0.4	0.05	-0.65	0.09	0.3	0.19	-0.7
1-aminocyclopropane-1-carboxylate oxidase Solyc02g081190	0.49	0.61	0.08	0.51	0.33	0.7	-0.51	0.61	-0.25	0.44	-0.48	0.6	0.77	0.65	-0.71	0.69	0.3	-0.46	-0.21	0.44	-0.74	-0.21	0.4	0.6	-0.7	0.49	0.13	-0.78	-0.11	0.48	0.35	0.48	-0.64	-0.43	-0.6	-0.12	-0.71	0.74	-0.85	-0.17	0.41	-0.63	0.3	-0.06	-0.72	0.08	0.39	0.29	-0.6
steroid 22alpha-hydroxylase Solyc02g085360	0.34	0.46	0.04	0.36	0.26	0.5	-0.72	0.43	-0.24	0.49	-0.55	0.43	0.56	0.46	-0.61	0.49	0.08	-0.25	0.03	0.31	-0.91	-0.28	0.46	0.8	-0.8	0.36	0.12	-0.69	-0.3	0.39	0.22	0.34	-0.83	-0.43	-0.81	-0.11	-0.84	0.52	-0.88	0.09	0.44	-0.52	0.46	0.14	-0.5	0.2	0.23	0.14	-0.75
3-oxo-5-alpha-steroid 4-dehydrogenase family protein Solyc11g006270	0.46	0.57	0.08	0.49	0.3	0.66	-0.56	0.58	-0.27	0.48	-0.52	0.57	0.72	0.62	-0.71	0.65	0.24	-0.4	-0.16	0.42	-0.79	-0.22	0.43	0.65	-0.74	0.45	0.11	-0.78	-0.16	0.45	0.3	0.43	-0.68	-0.43	-0.66	-0.1	-0.74	0.69	-0.86	-0.1	0.44	-0.59	0.36	0	-0.68	0.09	0.35	0.24	-0.65
3-oxo-5-alpha-steroid 4-dehydrogenase family protein Solyc11g006300	0.49	0.67	0.06	0.52	0.37	0.73	-0.47	0.63	-0.23	0.39	-0.43	0.62	0.82	0.68	-0.7	0.72	0.36	-0.53	-0.25	0.45	-0.7	-0.21	0.36	0.54	-0.65	0.55	0.16	-0.76	-0.06	0.53	0.41	0.52	-0.6	-0.41	-0.55	-0.16	-0.66	0.78	-0.82	-0.24	0.36	-0.68	0.25	-0.12	-0.74	0.08	0.44	0.34	-0.53
glycosyltransferase Solyc12g057060	0.09	0.14	0	0.1	0.08	0.14	-0.94	0.12	-0.08	0.42	-0.49	0.12	0.17	0.13	-0.35	0.14	-0.19	0.09	0.36	0.08	-0.98	-0.42	0.38	0.99	-0.77	0.1	0.04	-0.4	-0.59	0.26	0.05	0.15	-0.95	-0.41	-0.99	-0.04	-0.92	0.13	-0.79	0.4	0.41	-0.29	0.55	0.34	-0.08	0.43	0.02	-0.03	-0.85
UDP-glycosyltransferase//glucuronosyltransferase Solyc03g078490	0.11	0.19	-0.01	0.12	0.12	0.18	-0.93	0.15	-0.08	0.41	-0.49	0.15	0.22	0.17	-0.37	0.18	-0.15	0.04	0.33	0.1	-0.98	-0.42	0.38	0.98	-0.77	0.15	0.07	-0.43	-0.56	0.29	0.09	0.19	-0.95	-0.41	-0.98	-0.06	-0.92	0.18	-0.81	0.36	0.4	-0.34	0.54	0.31	-0.12	0.42	0.06	0.01	-0.83
UDP-glycosyltransferase//glucuronosyltransferase Solyc01g105350	0.5	0.69	0.05	0.53	0.39	0.74	-0.44	0.64	-0.22	0.37	-0.41	0.63	0.84	0.69	-0.7	0.74	0.38	-0.56	-0.27	0.45	-0.67	-0.2	0.34	0.51	-0.63	0.57	0.17	-0.76	-0.04	0.54	0.43	0.54	-0.57	-0.41	-0.52	-0.16	-0.64	0.8	-0.81	-0.27	0.34	-0.7	0.22	-0.15	-0.75	0.07	0.46	0.36	-0.5
transferase, transferring glycosyl groups//glucuronosyltransferase Solyc01g105360	0.42	0.85	-0.11	0.46	0.57	0.75	-0.27	0.61	-0.11	0.21	-0.23	0.6	0.94	0.67	-0.56	0.74	0.5	-0.77	-0.32	0.37	-0.49	-0.15	0.2	0.32	-0.47	0.77	0.35	-0.66	0.16	0.64	0.62	0.61	-0.43	-0.26	-0.32	-0.34	-0.45	0.85	-0.64	-0.48	0.1	-0.84	0.06	-0.29	-0.76	0.07	0.54	0.5	-0.23
Glucosyltransferase Solyc04g008310	0.4	0.49	0.07	0.42	0.26	0.57	-0.65	0.5	-0.28	0.51	-0.56	0.49	0.63	0.53	-0.67	0.56	0.14	-0.3	-0.05	0.37	-0.86	-0.24	0.47	0.74	-0.79	0.38	0.1	-0.75	-0.24	0.39	0.23	0.36	-0.77	-0.43	-0.75	-0.09	-0.8	0.59	-0.88	0.03	0.46	-0.53	0.44	0.09	-0.59	0.13	0.27	0.16	-0.73
lipoxygenase Solyc05g014790	0.46	0.54	0.1	0.48	0.27	0.64	-0.57	0.57	-0.29	0.5	-0.54	0.56	0.7	0.6	-0.72	0.64	0.21	-0.36	-0.14	0.42	-0.81	-0.21	0.46	0.67	-0.76	0.42	0.09	-0.79	-0.18	0.42	0.26	0.41	-0.7	-0.44	-0.68	-0.08	-0.76	0.67	-0.87	-0.06	0.46	-0.56	0.38	0.03	-0.67	0.08	0.32	0.21	-0.68
Gibberellin 20 oxidase, putative Solyc02g062470	0.09	0.13	0	0.09	0.08	0.14	-0.95	0.11	-0.07	0.41	-0.48	0.11	0.16	0.12	-0.34	0.13	-0.2	0.09	0.36	0.08	-0.98	-0.43	0.37	0.99	-0.76	0.1	0.04	-0.39	-0.59	0.26	0.05	0.15	-0.95	-0.41	-0.99	-0.04	-0.92	0.13	-0.79	0.41	0.41	-0.29	0.55	0.34	-0.06	0.44	0.02	-0.03	-0.85
gibberellin 20-oxidase Solyc11g072310	0.45	0.54	0.08	0.47	0.28	0.64	-0.58	0.56	-0.28	0.49	-0.53	0.55	0.7	0.6	-0.7	0.63	0.21	-0.37	-0.13	0.41	-0.81	-0.22	0.45	0.67	-0.76	0.42	0.1	-0.78	-0.18	0.43	0.27	0.41	-0.71	-0.44	-0.68	-0.1	-0.76	0.66	-0.87	-0.06	0.45	-0.57	0.38	0.03	-0.66	0.09	0.32	0.21	-0.68
malate dehydrogenase Solyc09g091070	0.47	0.56	0.1	0.49	0.28	0.66	-0.56	0.58	-0.29	0.49	-0.53	0.58	0.72	0.62	-0.72	0.65	0.24	-0.38	-0.16	0.43	-0.79	-0.21	0.44	0.65	-0.75	0.43	0.1	-0.79	-0.16	0.43	0.28	0.43	-0.68	-0.44	-0.66	-0.09	-0.75	0.68	-0.87	-0.09	0.45	-0.58	0.36	0	-0.68	0.08	0.34	0.23	-0.66
2-oxoglutarate dehydrogenase, mitochondrial Solyc04g011350	0.46	0.54	0.09	0.48	0.28	0.64	-0.58	0.57	-0.29	0.5	-0.54	0.56	0.7	0.6	-0.71	0.64	0.21	-0.36	-0.14	0.42	-0.81	-0.21	0.45	0.67	-0.76	0.42	0.1	-0.78	-0.18	0.42	0.27	0.41	-0.7	-0.44	-0.68	-0.09	-0.76	0.66	-0.87	-0.06	0.46	-0.56	0.38	0.03	-0.67	0.08	0.32	0.21	-0.68
complex II Solyc11g071790	0.48	0.57	0.09	0.5	0.3	0.67	-0.54	0.59	-0.28	0.47	-0.51	0.59	0.73	0.63	-0.72	0.67	0.26	-0.41	-0.18	0.44	-0.78	-0.21	0.43	0.63	-0.73	0.45	0.11	-0.79	-0.15	0.45	0.3	0.44	-0.67	-0.44	-0.64	-0.1	-0.73	0.7	-0.86	-0.11	0.44	-0.59	0.34	-0.02	-0.69	0.08	0.36	0.25	-0.64
glucose-6-phosphate isomerase Solyc04g076090	0.47	0.55	0.1	0.49	0.28	0.65	-0.56	0.58	-0.29	0.5	-0.54	0.57	0.71	0.61	-0.72	0.65	0.23	-0.37	-0.15	0.43	-0.8	-0.21	0.45	0.66	-0.75	0.42	0.09	-0.79	-0.17	0.43	0.27	0.42	-0.69	-0.44	-0.67	-0.09	-0.75	0.67	-0.87	-0.07	0.46	-0.57	0.37	0.02	-0.68	0.08	0.33	0.22	-0.67
Phosphofructokinase family protein Solyc11g010450	0.45	0.53	0.09	0.47	0.27	0.63	-0.59	0.56	-0.3	0.51	-0.55	0.55	0.68	0.59	-0.71	0.62	0.2	-0.35	-0.13	0.41	-0.82	-0.21	0.46	0.68	-0.77	0.4	0.09	-0.78	-0.19	0.41	0.25	0.4	-0.71	-0.44	-0.69	-0.08	-0.77	0.65	-0.87	-0.04	0.47	-0.55	0.4	0.04	-0.66	0.09	0.31	0.19	-0.69
phosphofructokinase, putative Solyc04g015200	0.48	0.57	0.09	0.5	0.29	0.67	-0.55	0.59	-0.28	0.48	-0.52	0.58	0.73	0.63	-0.72	0.67	0.25	-0.4	-0.18	0.44	-0.78	-0.21	0.43	0.64	-0.74	0.45	0.1	-0.79	-0.15	0.44	0.3	0.44	-0.67	-0.44	-0.64	-0.09	-0.74	0.7	-0.86	-0.11	0.45	-0.59	0.35	-0.01	-0.69	0.08	0.35	0.24	-0.65
fructose 1,6-bisphosphate 1-phosphatase Solyc05g052600	0.47	0.55	0.09	0.49	0.28	0.65	-0.56	0.58	-0.29	0.49	-0.53	0.57	0.71	0.61	-0.72	0.65	0.23	-0.38	-0.16	0.43	-0.79	-0.21	0.45	0.65	-0.75	0.43	0.1	-0.79	-0.16	0.43	0.28	0.42	-0.69	-0.44	-0.66	-0.09	-0.75	0.68	-0.87	-0.08	0.45	-0.58	0.37	0.01	-0.68	0.08	0.34	0.22	-0.66
plastidic aldolase NPALDP1 Solyc02g062340	0.5	0.62	0.09	0.52	0.33	0.71	-0.49	0.63	-0.25	0.43	-0.47	0.62	0.79	0.67	-0.72	0.71	0.32	-0.47	-0.23	0.46	-0.73	-0.21	0.39	0.57	-0.69	0.5	0.13	-0.78	-0.1	0.49	0.36	0.49	-0.62	-0.43	-0.58	-0.12	-0.69	0.75	-0.84	-0.19	0.41	-0.64	0.28	-0.08	-0.73	0.07	0.41	0.3	-0.58
plastidic aldolase Solyc01g110360	0.48	0.61	0.07	0.51	0.33	0.69	-0.52	0.61	-0.25	0.44	-0.48	0.6	0.77	0.65	-0.71	0.69	0.3	-0.46	-0.2	0.44	-0.75	-0.22	0.4	0.6	-0.7	0.5	0.13	-0.77	-0.11	0.49	0.35	0.48	-0.64	-0.43	-0.61	-0.13	-0.71	0.73	-0.85	-0.17	0.4	-0.64	0.3	-0.06	-0.71	0.08	0.39	0.29	-0.6
phosphoribulose kinase, putative Solyc08g076220	0.49	0.6	0.09	0.51	0.32	0.69	-0.52	0.61	-0.26	0.45	-0.49	0.6	0.76	0.65	-0.72	0.69	0.29	-0.44	-0.21	0.45	-0.75	-0.21	0.41	0.6	-0.71	0.48	0.12	-0.78	-0.12	0.47	0.33	0.47	-0.64	-0.43	-0.61	-0.11	-0.71	0.73	-0.85	-0.15	0.42	-0.62	0.31	-0.05	-0.71	0.08	0.38	0.28	-0.61
Glyceraldehyde-3-phosphate dehydrogenase Solyc04g009030	0.46	0.57	0.09	0.49	0.3	0.66	-0.56	0.58	-0.28	0.48	-0.52	0.57	0.72	0.62	-0.71	0.65	0.24	-0.4	-0.16	0.43	-0.79	-0.22	0.44	0.65	-0.74	0.45	0.11	-0.78	-0.16	0.44	0.3	0.43	-0.68	-0.44	-0.66	-0.1	-0.74	0.69	-0.86	-0.1	0.44	-0.59	0.36	0	-0.68	0.09	0.35	0.24	-0.65
Glyceraldehyde-3-phosphate dehydrogenase Solyc02g020940	0.5	0.68	0.05	0.53	0.38	0.74	-0.44	0.64	-0.22	0.38	-0.41	0.63	0.84	0.69	-0.7	0.74	0.38	-0.55	-0.27	0.45	-0.67	-0.21	0.34	0.52	-0.64	0.57	0.17	-0.76	-0.04	0.54	0.43	0.53	-0.57	-0.41	-0.52	-0.16	-0.65	0.79	-0.81	-0.27	0.35	-0.7	0.22	-0.14	-0.75	0.07	0.46	0.36	-0.5
pyruvate kinase Solyc09g008840	0.46	0.54	0.1	0.49	0.28	0.65	-0.57	0.57	-0.29	0.5	-0.54	0.57	0.7	0.61	-0.72	0.65	0.22	-0.37	-0.15	0.43	-0.8	-0.21	0.45	0.66	-0.75	0.42	0.09	-0.79	-0.17	0.42	0.27	0.42	-0.69	-0.44	-0.67	-0.09	-0.75	0.67	-0.87	-0.07	0.46	-0.57	0.38	0.02	-0.68	0.08	0.33	0.21	-0.67
transketolase Solyc10g018300	0.47	0.57	0.09	0.49	0.29	0.66	-0.55	0.58	-0.28	0.48	-0.52	0.58	0.73	0.62	-0.71	0.66	0.25	-0.4	-0.17	0.43	-0.78	-0.21	0.44	0.64	-0.74	0.45	0.11	-0.78	-0.15	0.44	0.3	0.44	-0.68	-0.44	-0.65	-0.1	-0.74	0.69	-0.86	-0.1	0.44	-0.59	0.35	-0.01	-0.69	0.08	0.35	0.24	-0.65
transketolase Solyc01g018020	0.36	0.92	-0.2	0.4	0.66	0.72	-0.17	0.56	-0.05	0.12	-0.13	0.55	0.95	0.63	-0.45	0.71	0.55	-0.86	-0.33	0.3	-0.38	-0.11	0.12	0.2	-0.36	0.85	0.45	-0.58	0.27	0.67	0.7	0.63	-0.35	-0.16	-0.2	-0.43	-0.32	0.85	-0.51	-0.57	-0.04	-0.89	-0.03	-0.35	-0.73	0.06	0.56	0.55	-0.08
Photosystem II 5 kDa protein%2C chloroplastic Solyc01g008510	0.48	0.61	0.07	0.5	0.33	0.69	-0.52	0.6	-0.25	0.44	-0.48	0.6	0.77	0.65	-0.71	0.69	0.3	-0.46	-0.2	0.44	-0.75	-0.22	0.4	0.6	-0.7	0.5	0.14	-0.77	-0.12	0.49	0.35	0.48	-0.64	-0.43	-0.61	-0.13	-0.71	0.73	-0.85	-0.16	0.4	-0.63	0.31	-0.06	-0.71	0.08	0.39	0.29	-0.6
photosystem II Solyc06g060340	0.45	0.55	0.08	0.47	0.29	0.64	-0.58	0.56	-0.28	0.49	-0.53	0.56	0.7	0.6	-0.7	0.64	0.22	-0.37	-0.14	0.41	-0.81	-0.22	0.45	0.67	-0.75	0.43	0.11	-0.78	-0.17	0.43	0.28	0.42	-0.7	-0.44	-0.68	-0.1	-0.76	0.67	-0.87	-0.07	0.45	-0.58	0.38	0.02	-0.66	0.09	0.33	0.22	-0.67
photosystem II Solyc07g044860	0.41	0.52	0.06	0.43	0.28	0.59	-0.63	0.51	-0.27	0.49	-0.54	0.51	0.65	0.55	-0.67	0.58	0.17	-0.33	-0.07	0.37	-0.85	-0.24	0.45	0.72	-0.78	0.41	0.11	-0.75	-0.22	0.42	0.26	0.39	-0.75	-0.43	-0.73	-0.11	-0.79	0.61	-0.87	-0.01	0.44	-0.56	0.41	0.07	-0.61	0.13	0.29	0.19	-0.7
photosystem II family protein Solyc07g054290	0.49	0.59	0.09	0.51	0.31	0.69	-0.52	0.61	-0.27	0.46	-0.49	0.6	0.76	0.65	-0.72	0.69	0.28	-0.43	-0.2	0.45	-0.76	-0.21	0.41	0.61	-0.71	0.47	0.11	-0.78	-0.13	0.47	0.33	0.46	-0.65	-0.44	-0.62	-0.11	-0.72	0.72	-0.86	-0.14	0.43	-0.61	0.32	-0.04	-0.71	0.07	0.38	0.27	-0.62
photosystem II Solyc09g065910	0.48	0.57	0.09	0.5	0.29	0.67	-0.55	0.59	-0.28	0.48	-0.52	0.58	0.73	0.63	-0.72	0.66	0.25	-0.4	-0.18	0.44	-0.78	-0.21	0.44	0.64	-0.74	0.44	0.1	-0.79	-0.15	0.44	0.3	0.44	-0.67	-0.44	-0.65	-0.09	-0.74	0.7	-0.86	-0.1	0.45	-0.59	0.35	-0.01	-0.69	0.08	0.35	0.24	-0.65
photosystem II Solyc10g077120	0.47	0.56	0.09	0.49	0.29	0.66	-0.56	0.58	-0.28	0.49	-0.53	0.57	0.72	0.62	-0.72	0.65	0.24	-0.38	-0.16	0.43	-0.79	-0.21	0.44	0.65	-0.75	0.43	0.1	-0.79	-0.16	0.43	0.28	0.43	-0.68	-0.44	-0.66	-0.09	-0.75	0.68	-0.87	-0.09	0.45	-0.58	0.36	0	-0.68	0.08	0.34	0.23	-0.66
photosystem II Solyc12g017250	0.44	0.53	0.09	0.46	0.27	0.62	-0.6	0.55	-0.29	0.5	-0.55	0.54	0.68	0.58	-0.7	0.62	0.19	-0.34	-0.12	0.4	-0.82	-0.22	0.46	0.69	-0.77	0.41	0.1	-0.78	-0.19	0.41	0.25	0.4	-0.72	-0.44	-0.7	-0.09	-0.77	0.64	-0.87	-0.03	0.46	-0.55	0.4	0.05	-0.65	0.1	0.3	0.19	-0.69
ferredoxin-NADP(+)-oxidoreductase 1 Solyc02g083810	0.46	0.56	0.09	0.48	0.29	0.65	-0.56	0.58	-0.28	0.48	-0.52	0.57	0.72	0.61	-0.71	0.65	0.24	-0.39	-0.16	0.42	-0.79	-0.22	0.44	0.65	-0.75	0.44	0.11	-0.78	-0.16	0.44	0.29	0.43	-0.69	-0.44	-0.66	-0.1	-0.75	0.68	-0.87	-0.09	0.44	-0.58	0.36	0	-0.68	0.09	0.34	0.23	-0.66
phosphoenolpyruvate carboxylase Solyc10g007290	0.44	0.76	-0.04	0.47	0.48	0.72	-0.42	0.6	-0.16	0.31	-0.34	0.59	0.87	0.65	-0.62	0.71	0.41	-0.64	-0.24	0.39	-0.64	-0.2	0.29	0.48	-0.59	0.66	0.27	-0.71	0.02	0.59	0.52	0.56	-0.57	-0.34	-0.48	-0.26	-0.59	0.8	-0.75	-0.33	0.23	-0.77	0.18	-0.18	-0.73	0.1	0.48	0.41	-0.41
phosphoenolpyruvate carboxylase Solyc07g062530	0.47	0.57	0.09	0.5	0.3	0.67	-0.55	0.59	-0.28	0.47	-0.51	0.58	0.73	0.63	-0.72	0.66	0.25	-0.4	-0.17	0.43	-0.78	-0.21	0.43	0.64	-0.73	0.45	0.11	-0.78	-0.15	0.45	0.3	0.44	-0.67	-0.44	-0.64	-0.1	-0.74	0.7	-0.86	-0.11	0.44	-0.59	0.35	-0.01	-0.69	0.08	0.35	0.24	-0.64
phosphoenolpyruvate carboxylase Solyc04g006970	0.46	0.56	0.08	0.48	0.29	0.65	-0.57	0.57	-0.28	0.48	-0.53	0.56	0.71	0.61	-0.71	0.64	0.23	-0.38	-0.15	0.42	-0.8	-0.22	0.44	0.66	-0.75	0.44	0.11	-0.78	-0.17	0.44	0.29	0.42	-0.7	-0.44	-0.67	-0.1	-0.75	0.67	-0.87	-0.08	0.45	-0.58	0.37	0.01	-0.67	0.09	0.33	0.22	-0.66
glyoxylate aminotransferase Solyc12g099930	0.48	0.59	0.09	0.5	0.31	0.68	-0.53	0.6	-0.27	0.46	-0.5	0.59	0.75	0.64	-0.72	0.68	0.27	-0.43	-0.19	0.44	-0.77	-0.21	0.42	0.62	-0.72	0.47	0.12	-0.78	-0.14	0.46	0.32	0.46	-0.66	-0.43	-0.63	-0.11	-0.73	0.71	-0.86	-0.13	0.43	-0.61	0.33	-0.03	-0.7	0.08	0.37	0.26	-0.63
NADH dehydrogenase Solyc07g054670	0.49	0.72	0.02	0.52	0.42	0.75	-0.42	0.64	-0.2	0.35	-0.38	0.63	0.86	0.69	-0.67	0.74	0.41	-0.59	-0.28	0.44	-0.65	-0.2	0.32	0.49	-0.61	0.61	0.21	-0.74	-0.01	0.56	0.47	0.55	-0.55	-0.38	-0.49	-0.2	-0.62	0.81	-0.78	-0.31	0.3	-0.73	0.19	-0.17	-0.75	0.08	0.48	0.39	-0.46
Biotin carboxyl carrier protein of acetyl-CoA carboxylase Solyc06g068010	0.47	0.55	0.1	0.49	0.28	0.65	-0.56	0.58	-0.29	0.49	-0.53	0.57	0.71	0.62	-0.72	0.65	0.23	-0.38	-0.16	0.43	-0.79	-0.21	0.45	0.65	-0.75	0.43	0.1	-0.79	-0.16	0.43	0.28	0.42	-0.68	-0.44	-0.66	-0.09	-0.75	0.68	-0.87	-0.08	0.46	-0.57	0.37	0.01	-0.68	0.08	0.34	0.22	-0.66
Acetyl-coenzyme A carboxylase carboxyl transferase subunit beta, chloroplastic Solyc09g091410	0.08	0.13	0	0.09	0.08	0.13	-0.95	0.11	-0.07	0.41	-0.48	0.11	0.15	0.12	-0.34	0.13	-0.2	0.1	0.37	0.07	-0.98	-0.43	0.37	0.99	-0.76	0.09	0.04	-0.39	-0.6	0.25	0.04	0.14	-0.95	-0.41	-0.99	-0.03	-0.92	0.12	-0.79	0.41	0.41	-0.28	0.55	0.35	-0.06	0.44	0.01	-0.03	-0.85
3-oxoacyl-reductase Solyc05g014560	0.09	0.14	0	0.09	0.08	0.14	-0.95	0.12	-0.07	0.41	-0.48	0.12	0.16	0.13	-0.35	0.14	-0.19	0.09	0.36	0.08	-0.98	-0.43	0.37	0.99	-0.76	0.1	0.04	-0.39	-0.59	0.26	0.05	0.15	-0.95	-0.41	-0.99	-0.04	-0.92	0.13	-0.79	0.4	0.41	-0.29	0.55	0.34	-0.07	0.44	0.02	-0.02	-0.85
acyl-[acyl-carrier protein] desaturase Solyc06g059720	0.43	0.54	0.07	0.46	0.29	0.62	-0.6	0.54	-0.27	0.49	-0.53	0.54	0.69	0.58	-0.69	0.62	0.2	-0.36	-0.11	0.4	-0.82	-0.23	0.45	0.69	-0.76	0.43	0.11	-0.77	-0.19	0.43	0.28	0.41	-0.72	-0.43	-0.7	-0.1	-0.77	0.65	-0.87	-0.05	0.44	-0.57	0.39	0.04	-0.64	0.11	0.32	0.21	-0.68
C-8,7 sterol isomerase Solyc06g082980	0.42	0.5	0.09	0.44	0.25	0.59	-0.62	0.52	-0.3	0.52	-0.57	0.52	0.64	0.56	-0.69	0.59	0.16	-0.31	-0.08	0.39	-0.85	-0.22	0.48	0.72	-0.79	0.38	0.09	-0.77	-0.22	0.39	0.22	0.37	-0.74	-0.44	-0.73	-0.08	-0.79	0.61	-0.88	0.01	0.47	-0.53	0.43	0.08	-0.62	0.1	0.27	0.16	-0.72
sterol 1 Solyc02g086180	0.37	0.9	-0.18	0.4	0.64	0.71	-0.23	0.56	-0.06	0.14	-0.16	0.55	0.94	0.63	-0.47	0.71	0.53	-0.83	-0.3	0.31	-0.43	-0.13	0.14	0.26	-0.4	0.83	0.43	-0.59	0.22	0.67	0.69	0.62	-0.4	-0.19	-0.26	-0.42	-0.38	0.84	-0.56	-0.53	-0.01	-0.89	0	-0.32	-0.72	0.08	0.56	0.54	-0.14
Sterol reductase Solyc01g009310	0.46	0.54	0.1	0.48	0.28	0.65	-0.57	0.57	-0.29	0.5	-0.54	0.57	0.7	0.61	-0.72	0.64	0.22	-0.37	-0.15	0.43	-0.8	-0.21	0.45	0.66	-0.76	0.42	0.09	-0.79	-0.17	0.42	0.27	0.41	-0.69	-0.44	-0.67	-0.09	-0.75	0.67	-0.87	-0.07	0.46	-0.57	0.38	0.02	-0.67	0.08	0.33	0.21	-0.67
transferase, transferring glycosyl groups Solyc08g083320	0.49	0.59	0.09	0.51	0.31	0.69	-0.52	0.61	-0.27	0.46	-0.49	0.6	0.76	0.65	-0.72	0.69	0.29	-0.44	-0.2	0.45	-0.76	-0.21	0.41	0.61	-0.71	0.47	0.11	-0.79	-0.13	0.47	0.33	0.46	-0.65	-0.44	-0.62	-0.11	-0.72	0.72	-0.86	-0.15	0.43	-0.61	0.32	-0.04	-0.71	0.07	0.38	0.27	-0.62
Alpha-amylase Solyc09g014400	0.38	0.48	0.06	0.4	0.26	0.55	-0.67	0.48	-0.27	0.51	-0.56	0.47	0.61	0.51	-0.66	0.54	0.12	-0.28	-0.03	0.35	-0.88	-0.25	0.47	0.76	-0.8	0.37	0.1	-0.74	-0.26	0.39	0.22	0.35	-0.78	-0.43	-0.77	-0.09	-0.81	0.57	-0.88	0.05	0.46	-0.52	0.45	0.11	-0.57	0.15	0.25	0.15	-0.74
alpha-amylase Solyc04g078930	0.36	0.94	-0.21	0.4	0.68	0.72	-0.08	0.56	-0.04	0.06	-0.07	0.55	0.97	0.63	-0.42	0.71	0.59	-0.9	-0.37	0.29	-0.29	-0.07	0.08	0.1	-0.29	0.87	0.46	-0.54	0.34	0.67	0.73	0.64	-0.26	-0.12	-0.1	-0.45	-0.23	0.86	-0.44	-0.63	-0.1	-0.9	-0.1	-0.4	-0.74	0.02	0.58	0.58	0.01
beta-amylase Solyc08g007130	0.1	0.16	0	0.11	0.1	0.16	-0.94	0.13	-0.08	0.41	-0.49	0.13	0.18	0.14	-0.36	0.15	-0.18	0.07	0.35	0.09	-0.98	-0.42	0.38	0.98	-0.77	0.12	0.05	-0.41	-0.58	0.27	0.06	0.16	-0.95	-0.41	-0.98	-0.04	-0.92	0.15	-0.8	0.39	0.41	-0.31	0.55	0.33	-0.09	0.43	0.03	-0.02	-0.84
hydrolase, hydrolyzing O-glycosyl compounds//alpha-N-arabinofuranosidase Solyc04g007150	0.48	0.6	0.08	0.5	0.32	0.68	-0.53	0.6	-0.26	0.45	-0.48	0.59	0.76	0.64	-0.71	0.68	0.29	-0.45	-0.19	0.44	-0.76	-0.22	0.41	0.61	-0.71	0.49	0.13	-0.78	-0.12	0.48	0.34	0.47	-0.65	-0.43	-0.62	-0.12	-0.72	0.72	-0.85	-0.15	0.41	-0.63	0.32	-0.05	-0.7	0.09	0.38	0.28	-0.61
hydrolase, hydrolyzing O-glycosyl compounds Solyc02g069670	0.46	0.73	-0.01	0.49	0.45	0.73	-0.43	0.61	-0.18	0.34	-0.37	0.61	0.86	0.67	-0.65	0.72	0.4	-0.61	-0.25	0.41	-0.66	-0.2	0.31	0.5	-0.61	0.63	0.24	-0.73	0	0.57	0.48	0.55	-0.57	-0.36	-0.5	-0.23	-0.62	0.8	-0.77	-0.31	0.27	-0.75	0.2	-0.16	-0.74	0.09	0.47	0.39	-0.45
disproportionating enzyme Solyc04g053120	0.41	0.5	0.07	0.42	0.26	0.57	-0.64	0.51	-0.29	0.52	-0.56	0.5	0.63	0.54	-0.68	0.57	0.14	-0.3	-0.06	0.37	-0.86	-0.23	0.47	0.73	-0.79	0.38	0.1	-0.76	-0.23	0.39	0.23	0.37	-0.76	-0.43	-0.74	-0.09	-0.8	0.6	-0.88	0.02	0.46	-0.53	0.44	0.09	-0.6	0.12	0.27	0.16	-0.73
NAC domain transcription factor (AHRD V1 **** Q5DM36_WHEAT)%3B contains Interpro domain(s) IPR003441 No apical meristem (NAM) protein Solyc01g009860	0.42	0.51	0.08	0.44	0.26	0.6	-0.62	0.53	-0.29	0.51	-0.56	0.52	0.65	0.56	-0.69	0.59	0.17	-0.32	-0.09	0.39	-0.84	-0.22	0.47	0.71	-0.79	0.39	0.09	-0.77	-0.21	0.4	0.24	0.38	-0.74	-0.44	-0.72	-0.09	-0.78	0.62	-0.88	0	0.47	-0.54	0.42	0.07	-0.62	0.11	0.28	0.17	-0.71
WRKY transcription factor 4 (AHRD V1 ***- A7UGD1_SOLTU)%3B contains Interpro domain(s) IPR003657 DNA-binding WRKY Solyc01g079260	0.46	0.54	0.09	0.48	0.27	0.64	-0.57	0.57	-0.29	0.5	-0.54	0.56	0.7	0.6	-0.71	0.64	0.22	-0.36	-0.14	0.42	-0.81	-0.21	0.45	0.67	-0.76	0.42	0.09	-0.79	-0.18	0.42	0.27	0.41	-0.7	-0.44	-0.68	-0.09	-0.76	0.67	-0.87	-0.06	0.46	-0.56	0.38	0.03	-0.67	0.08	0.32	0.21	-0.68
MADS-box transcription factor (AHRD V1 ***- Q75V01_9ASPA)%3B contains Interpro domain(s) IPR002100 Transcription factor%2C MADS-box Solyc01g106700	0.36	0.47	0.05	0.38	0.25	0.52	-0.7	0.46	-0.26	0.51	-0.56	0.45	0.58	0.49	-0.64	0.52	0.1	-0.26	0	0.33	-0.89	-0.26	0.47	0.78	-0.81	0.36	0.1	-0.72	-0.28	0.38	0.22	0.34	-0.81	-0.43	-0.79	-0.1	-0.83	0.54	-0.88	0.07	0.45	-0.52	0.46	0.13	-0.54	0.17	0.24	0.14	-0.75
Peptidase M50 family (AHRD V1 ***- B6UET0_MAIZE) Solyc01g106820	0.46	0.54	0.09	0.48	0.28	0.64	-0.58	0.57	-0.29	0.5	-0.54	0.56	0.7	0.6	-0.71	0.64	0.21	-0.36	-0.14	0.42	-0.81	-0.21	0.45	0.67	-0.76	0.42	0.1	-0.78	-0.18	0.42	0.27	0.41	-0.7	-0.44	-0.68	-0.09	-0.76	0.66	-0.87	-0.06	0.46	-0.57	0.38	0.03	-0.67	0.09	0.32	0.21	-0.68
WRKY family transcription factor Solyc02g080890	0.41	0.52	0.07	0.43	0.28	0.59	-0.63	0.52	-0.28	0.5	-0.55	0.51	0.65	0.55	-0.68	0.59	0.17	-0.33	-0.08	0.38	-0.85	-0.23	0.46	0.72	-0.78	0.4	0.11	-0.76	-0.22	0.41	0.25	0.39	-0.75	-0.43	-0.73	-0.1	-0.79	0.62	-0.88	-0.01	0.45	-0.55	0.42	0.07	-0.61	0.12	0.29	0.18	-0.71
Zinc finger C-x8-C-x5-C-x3-H type family protein Solyc02g084200	0.45	0.76	-0.03	0.48	0.48	0.73	-0.4	0.61	-0.16	0.31	-0.34	0.6	0.88	0.67	-0.63	0.72	0.42	-0.65	-0.26	0.4	-0.63	-0.19	0.29	0.46	-0.58	0.66	0.27	-0.71	0.03	0.59	0.52	0.57	-0.55	-0.34	-0.47	-0.26	-0.58	0.81	-0.75	-0.34	0.23	-0.77	0.17	-0.19	-0.74	0.09	0.49	0.42	-0.4
Ethylene-responsive transcription factor 4 (AHRD V1 *-** ERF78_ARATH)%3B contains Interpro domain(s) IPR001471 Pathogenesis-related transcriptional factor and ERF%2C DNA-binding Solyc03g026270	0.27	0.38	0.02	0.28	0.22	0.4	-0.81	0.35	-0.2	0.48	-0.55	0.34	0.46	0.37	-0.55	0.4	0	-0.16	0.13	0.24	-0.95	-0.33	0.45	0.88	-0.81	0.29	0.1	-0.62	-0.39	0.36	0.18	0.29	-0.88	-0.43	-0.88	-0.09	-0.88	0.41	-0.87	0.19	0.44	-0.47	0.5	0.2	-0.39	0.27	0.17	0.09	-0.8
CRT binding factor 2 (AHRD V1 *-*- B3TPN7_SOLHA)%3B contains Interpro domain(s) IPR001471 Pathogenesis-related transcriptional factor and ERF%2C DNA-binding Solyc03g026280	0.27	0.33	0.05	0.28	0.17	0.38	-0.8	0.34	-0.25	0.54	-0.6	0.33	0.42	0.36	-0.57	0.38	-0.05	-0.1	0.14	0.25	-0.96	-0.29	0.5	0.88	-0.84	0.24	0.07	-0.65	-0.39	0.3	0.11	0.24	-0.88	-0.42	-0.89	-0.06	-0.88	0.39	-0.87	0.24	0.48	-0.41	0.55	0.25	-0.39	0.23	0.12	0.03	-0.83
WRKY transcription factor 2 (AHRD V1 **** C0L2R9_SOLLC)%3B contains Interpro domain(s) IPR003657 DNA-binding WRKY Solyc03g116890	0.38	0.46	0.07	0.4	0.24	0.54	-0.68	0.47	-0.29	0.53	-0.58	0.47	0.59	0.5	-0.66	0.53	0.1	-0.25	-0.02	0.35	-0.89	-0.24	0.49	0.77	-0.81	0.35	0.09	-0.75	-0.27	0.36	0.19	0.33	-0.79	-0.43	-0.78	-0.08	-0.82	0.55	-0.88	0.07	0.48	-0.5	0.47	0.13	-0.56	0.14	0.23	0.12	-0.76
Protein FAR1-RELATED SEQUENCE 4 (AHRD V1 ***- FRS4_ARATH)%3B contains Interpro domain(s) IPR004330 Transcription factor%2C FAR1-related Solyc03g121630	0.47	0.8	-0.04	0.5	0.5	0.76	-0.33	0.64	-0.15	0.26	-0.29	0.63	0.92	0.69	-0.62	0.76	0.48	-0.7	-0.32	0.41	-0.55	-0.17	0.25	0.38	-0.52	0.7	0.28	-0.7	0.09	0.62	0.56	0.6	-0.47	-0.32	-0.38	-0.27	-0.52	0.85	-0.7	-0.42	0.19	-0.8	0.1	-0.25	-0.77	0.06	0.53	0.46	-0.33
CRT binding factor 2 (AHRD V1 ***- B3TPN7_SOLHA)%3B contains Interpro domain(s) IPR001471 Pathogenesis-related transcriptional factor and ERF%2C DNA-binding Solyc03g124110	0.05	0.07	0.01	0.06	0.04	0.08	-0.96	0.07	-0.07	0.41	-0.48	0.07	0.09	0.07	-0.31	0.08	-0.24	0.16	0.4	0.05	-0.98	-0.43	0.37	1	-0.75	0.04	0.02	-0.35	-0.63	0.22	0	0.1	-0.95	-0.4	-1	-0.01	-0.92	0.06	-0.77	0.46	0.41	-0.23	0.56	0.38	0	0.45	-0.02	-0.07	-0.86
Ethylene responsive transcription factor 2b (AHRD V1 *-*- C0J9I6_9ROSA)%3B contains Interpro domain(s) IPR001471 Pathogenesis-related transcriptional factor and ERF%2C DNA-binding Solyc04g072900	0.46	0.55	0.09	0.48	0.29	0.65	-0.57	0.57	-0.28	0.49	-0.53	0.57	0.71	0.61	-0.71	0.65	0.23	-0.38	-0.15	0.42	-0.8	-0.22	0.45	0.66	-0.75	0.43	0.1	-0.78	-0.17	0.43	0.28	0.42	-0.69	-0.44	-0.67	-0.09	-0.75	0.68	-0.87	-0.08	0.45	-0.58	0.37	0.01	-0.67	0.09	0.33	0.22	-0.66
LIM domain protein (AHRD V1 **-- Q306K1_BRANA)%3B contains Interpro domain(s) IPR001781 Zinc finger%2C LIM-type Solyc04g077780	0.41	0.49	0.08	0.43	0.25	0.58	-0.63	0.51	-0.3	0.52	-0.57	0.51	0.63	0.55	-0.69	0.58	0.15	-0.3	-0.07	0.38	-0.85	-0.23	0.48	0.73	-0.8	0.38	0.09	-0.77	-0.23	0.39	0.22	0.36	-0.75	-0.43	-0.74	-0.08	-0.79	0.6	-0.88	0.02	0.47	-0.53	0.44	0.09	-0.61	0.11	0.27	0.16	-0.73
Zinc-finger protein (AHRD V1 ***- Q40899_PETHY)%3B contains Interpro domain(s) IPR007087 Zinc finger%2C C2H2-type Solyc04g077980	0.37	0.48	0.05	0.39	0.26	0.53	-0.69	0.47	-0.26	0.51	-0.56	0.46	0.6	0.5	-0.64	0.53	0.11	-0.28	-0.01	0.34	-0.89	-0.26	0.47	0.77	-0.8	0.37	0.11	-0.73	-0.27	0.39	0.23	0.35	-0.8	-0.43	-0.78	-0.1	-0.82	0.56	-0.88	0.05	0.45	-0.53	0.45	0.12	-0.55	0.17	0.25	0.15	-0.74
Response regulator 11 (AHRD V1 *-*- Q0WRT0_ARATH)%3B contains Interpro domain(s) IPR017053 Response regulator%2C plant B-type Solyc05g014260	0.27	0.36	0.03	0.28	0.2	0.4	-0.8	0.34	-0.22	0.5	-0.56	0.34	0.45	0.37	-0.55	0.39	-0.01	-0.14	0.14	0.25	-0.95	-0.31	0.46	0.88	-0.82	0.27	0.09	-0.63	-0.39	0.34	0.15	0.27	-0.88	-0.43	-0.89	-0.08	-0.88	0.41	-0.87	0.2	0.45	-0.45	0.52	0.22	-0.39	0.26	0.16	0.07	-0.81
Ethylene responsive transcription factor 1a (AHRD V1 *-*- C0J9I9_9ROSA)%3B contains Interpro domain(s) IPR001471 Pathogenesis-related transcriptional factor and ERF%2C DNA-binding Solyc05g052030	0.37	0.46	0.06	0.39	0.24	0.53	-0.68	0.47	-0.28	0.52	-0.57	0.46	0.58	0.5	-0.65	0.53	0.1	-0.26	-0.01	0.34	-0.89	-0.25	0.48	0.77	-0.81	0.35	0.09	-0.74	-0.27	0.37	0.2	0.34	-0.8	-0.43	-0.78	-0.09	-0.82	0.55	-0.88	0.07	0.47	-0.51	0.47	0.13	-0.55	0.15	0.23	0.13	-0.75
Ethylene responsive transcription factor 1a (AHRD V1 *-** D1MWZ3_CITLA)%3B contains Interpro domain(s) IPR001471 Pathogenesis-related transcriptional factor and ERF%2C DNA-binding Solyc05g052040	0.48	0.61	0.07	0.5	0.33	0.69	-0.52	0.6	-0.25	0.44	-0.48	0.6	0.77	0.64	-0.71	0.69	0.3	-0.46	-0.2	0.44	-0.75	-0.22	0.4	0.6	-0.7	0.49	0.14	-0.77	-0.12	0.48	0.35	0.48	-0.65	-0.43	-0.61	-0.13	-0.71	0.73	-0.85	-0.16	0.4	-0.63	0.31	-0.06	-0.71	0.08	0.39	0.29	-0.6
sigma factor A Solyc06g072710	0.49	0.66	0.05	0.51	0.37	0.72	-0.48	0.62	-0.23	0.4	-0.43	0.61	0.81	0.67	-0.7	0.71	0.35	-0.52	-0.24	0.44	-0.71	-0.21	0.36	0.55	-0.66	0.54	0.16	-0.76	-0.07	0.52	0.4	0.51	-0.61	-0.41	-0.56	-0.15	-0.67	0.77	-0.82	-0.23	0.36	-0.68	0.26	-0.11	-0.73	0.08	0.43	0.33	-0.54
Cys2/His2 zinc-finger transcription factor (AHRD V1 **** Q4U318_SILLA)%3B contains Interpro domain(s) IPR007087 Zinc finger%2C C2H2-type Solyc06g075780	0.38	0.47	0.06	0.4	0.25	0.54	-0.68	0.47	-0.27	0.52	-0.57	0.47	0.6	0.51	-0.65	0.54	0.11	-0.27	-0.02	0.35	-0.88	-0.25	0.48	0.77	-0.8	0.36	0.1	-0.74	-0.26	0.38	0.22	0.35	-0.79	-0.43	-0.77	-0.09	-0.82	0.56	-0.88	0.06	0.46	-0.52	0.46	0.12	-0.56	0.15	0.25	0.14	-0.74
Transcription factor (Fragment) (AHRD V1 *--* D6MKQ8_9ASPA)%3B contains Interpro domain(s) IPR006447 Myb-like DNA-binding region%2C SHAQKYF class Solyc06g076350	0.38	0.46	0.07	0.4	0.24	0.53	-0.68	0.47	-0.29	0.53	-0.58	0.46	0.58	0.5	-0.66	0.53	0.09	-0.25	-0.01	0.35	-0.89	-0.24	0.49	0.77	-0.82	0.34	0.09	-0.75	-0.27	0.36	0.19	0.33	-0.79	-0.43	-0.78	-0.08	-0.82	0.55	-0.88	0.08	0.48	-0.5	0.47	0.14	-0.56	0.14	0.23	0.12	-0.76
Myb family transcription factor (Fragment) (AHRD V1 *--* D7M1F0_ARALY)%3B contains Interpro domain(s) IPR006447 Myb-like DNA-binding region%2C SHAQKYF class Solyc06g076770	0.41	0.5	0.07	0.43	0.27	0.58	-0.64	0.51	-0.28	0.51	-0.56	0.5	0.64	0.54	-0.68	0.58	0.15	-0.31	-0.07	0.37	-0.85	-0.23	0.47	0.73	-0.79	0.39	0.1	-0.76	-0.23	0.4	0.24	0.37	-0.76	-0.43	-0.74	-0.09	-0.79	0.6	-0.88	0.01	0.46	-0.54	0.43	0.08	-0.6	0.12	0.28	0.17	-0.72
YABBY-like transcription factor CRABS CLAW-like protein (AHRD V1 **-* Q6SRZ7_ANTMA)%3B contains Interpro domain(s) IPR006780 YABBY protein Solyc07g008180	0.48	0.59	0.08	0.5	0.31	0.68	-0.54	0.6	-0.27	0.46	-0.5	0.59	0.74	0.63	-0.71	0.67	0.27	-0.42	-0.19	0.44	-0.77	-0.21	0.42	0.62	-0.72	0.47	0.12	-0.78	-0.14	0.46	0.32	0.45	-0.66	-0.43	-0.63	-0.11	-0.73	0.71	-0.86	-0.13	0.43	-0.61	0.33	-0.03	-0.7	0.08	0.37	0.26	-0.63
basic helix-loop-helix (bHLH) DNA-binding superfamily protein Solyc08g081140	0.4	0.51	0.06	0.42	0.28	0.57	-0.65	0.5	-0.26	0.5	-0.54	0.49	0.64	0.53	-0.66	0.57	0.15	-0.32	-0.05	0.36	-0.86	-0.25	0.46	0.74	-0.79	0.4	0.11	-0.74	-0.23	0.41	0.25	0.38	-0.77	-0.43	-0.75	-0.11	-0.8	0.6	-0.88	0.01	0.44	-0.55	0.42	0.08	-0.59	0.14	0.28	0.18	-0.71
Zinc finger family protein (AHRD V1 ***- D7LWQ5_ARALY)%3B contains Interpro domain(s) IPR007087 Zinc finger%2C C2H2-type Solyc09g008440	0.46	0.82	-0.06	0.5	0.53	0.77	-0.29	0.64	-0.13	0.23	-0.26	0.63	0.93	0.7	-0.6	0.76	0.51	-0.74	-0.34	0.41	-0.51	-0.16	0.22	0.34	-0.48	0.73	0.3	-0.68	0.13	0.63	0.59	0.61	-0.44	-0.3	-0.34	-0.29	-0.48	0.86	-0.67	-0.46	0.16	-0.82	0.07	-0.29	-0.78	0.06	0.55	0.49	-0.28
WRKY-like transcription factor (AHRD V1 **** Q06B53_SOLPE)%3B contains Interpro domain(s) IPR003657 DNA-binding WRKY Solyc09g014990	0.07	0.1	0.01	0.07	0.06	0.11	-0.95	0.09	-0.08	0.41	-0.49	0.09	0.12	0.1	-0.33	0.11	-0.22	0.13	0.38	0.06	-0.98	-0.42	0.38	0.99	-0.76	0.06	0.03	-0.37	-0.61	0.23	0.02	0.12	-0.95	-0.41	-0.99	-0.02	-0.92	0.09	-0.78	0.44	0.41	-0.26	0.56	0.36	-0.03	0.44	-0.01	-0.05	-0.86
Auxin responsive protein (AHRD V1 ***- D9IQE6_CATRO)%3B contains Interpro domain(s) IPR003311 AUX/IAA protein Solyc09g065850	0.48	0.57	0.09	0.5	0.3	0.67	-0.54	0.59	-0.28	0.47	-0.51	0.58	0.73	0.63	-0.72	0.67	0.26	-0.41	-0.18	0.44	-0.78	-0.21	0.43	0.63	-0.73	0.45	0.11	-0.79	-0.15	0.45	0.3	0.44	-0.67	-0.44	-0.64	-0.1	-0.74	0.7	-0.86	-0.11	0.44	-0.59	0.35	-0.02	-0.69	0.08	0.36	0.24	-0.64
BHLH transcription factor (AHRD V1 *-** B6SY24_MAIZE)%3B contains Interpro domain(s) IPR001092 Basic helix-loop-helix dimerisation region bHLH Solyc09g098110	0.41	0.52	0.06	0.43	0.28	0.59	-0.63	0.52	-0.27	0.5	-0.54	0.51	0.66	0.55	-0.67	0.59	0.17	-0.33	-0.08	0.38	-0.85	-0.24	0.45	0.72	-0.78	0.41	0.11	-0.75	-0.21	0.42	0.26	0.39	-0.75	-0.43	-0.73	-0.11	-0.79	0.62	-0.87	-0.01	0.44	-0.56	0.41	0.06	-0.61	0.13	0.29	0.19	-0.7
WRKY transcription factor (AHRD V1 ***- D3YEX5_SOLLC)%3B contains Interpro domain(s) IPR003657 DNA-binding WRKY Solyc10g009550	0.18	0.24	0.02	0.19	0.14	0.26	-0.89	0.23	-0.15	0.47	-0.54	0.22	0.3	0.24	-0.45	0.26	-0.12	-0.01	0.26	0.16	-0.98	-0.37	0.43	0.95	-0.81	0.18	0.06	-0.52	-0.5	0.29	0.09	0.21	-0.93	-0.42	-0.95	-0.06	-0.91	0.26	-0.84	0.32	0.44	-0.37	0.55	0.29	-0.22	0.35	0.08	0.01	-0.85
Ethylene-responsive transcription factor 13 (AHRD V1 *-*- ERF99_ARATH)%3B contains Interpro domain(s) IPR001471 Pathogenesis-related transcriptional factor and ERF%2C DNA-binding Solyc10g076370	0.36	0.47	0.05	0.38	0.26	0.52	-0.7	0.46	-0.25	0.5	-0.55	0.45	0.59	0.49	-0.63	0.52	0.11	-0.27	0	0.33	-0.89	-0.27	0.46	0.78	-0.8	0.37	0.11	-0.72	-0.28	0.39	0.23	0.35	-0.8	-0.43	-0.79	-0.1	-0.83	0.55	-0.88	0.06	0.45	-0.53	0.45	0.12	-0.54	0.18	0.25	0.15	-0.74
Transcription factor Dp-1 (AHRD V1 **** B6UDG0_MAIZE)%3B contains Interpro domain(s) IPR016556 Transcription factor DP%2C subgroup Solyc10g078430	0.47	0.57	0.09	0.5	0.29	0.67	-0.55	0.59	-0.28	0.48	-0.51	0.58	0.73	0.63	-0.72	0.66	0.25	-0.4	-0.18	0.44	-0.78	-0.21	0.43	0.64	-0.73	0.45	0.11	-0.79	-0.15	0.45	0.3	0.44	-0.67	-0.44	-0.64	-0.1	-0.74	0.7	-0.86	-0.11	0.44	-0.59	0.35	-0.01	-0.69	0.08	0.35	0.24	-0.64
Ethylene receptor (AHRD V1 ***- C0ILN8_COFCA)%3B contains Interpro domain(s) IPR001789 Signal transduction response regulator%2C receiver region IPR014525 Signal transduction histidine kinase%2C hybrid-type%2C ethylene sensor IPR005467 Signal transduction histidine kinase%2C core Solyc11g006180	0.41	0.5	0.07	0.43	0.26	0.58	-0.64	0.51	-0.28	0.51	-0.56	0.5	0.64	0.54	-0.68	0.58	0.15	-0.31	-0.07	0.37	-0.86	-0.23	0.47	0.73	-0.79	0.38	0.1	-0.76	-0.23	0.4	0.23	0.37	-0.76	-0.43	-0.74	-0.09	-0.79	0.6	-0.88	0.01	0.46	-0.54	0.43	0.09	-0.6	0.12	0.27	0.17	-0.72
Zinc finger protein (AHRD V1 ***- D7KHP2_ARALY)%3B contains Interpro domain(s) IPR007087 Zinc finger%2C C2H2-type Solyc11g062060	0.46	0.74	-0.01	0.49	0.46	0.73	-0.41	0.62	-0.18	0.33	-0.36	0.61	0.87	0.67	-0.64	0.73	0.41	-0.62	-0.26	0.41	-0.64	-0.2	0.3	0.48	-0.6	0.64	0.24	-0.72	0.01	0.58	0.5	0.56	-0.56	-0.36	-0.48	-0.23	-0.6	0.81	-0.76	-0.33	0.26	-0.76	0.18	-0.18	-0.74	0.09	0.48	0.41	-0.43
AP2-like ethylene-responsive transcription factor At1g79700 (AHRD V1 *--- AP2L3_ARATH)%3B contains Interpro domain(s) IPR001471 Pathogenesis-related transcriptional factor and ERF%2C DNA-binding Solyc11g072600	0.22	0.33	0.01	0.23	0.2	0.34	-0.85	0.29	-0.15	0.45	-0.52	0.29	0.4	0.31	-0.49	0.34	-0.04	-0.11	0.19	0.2	-0.97	-0.36	0.42	0.91	-0.8	0.26	0.1	-0.56	-0.44	0.36	0.17	0.27	-0.91	-0.42	-0.92	-0.09	-0.9	0.35	-0.86	0.23	0.42	-0.45	0.51	0.23	-0.31	0.33	0.15	0.08	-0.81
Zinc finger CCCH domain-containing protein 20 (AHRD V1 ***- C3H20_ARATH)%3B contains Interpro domain(s) IPR000571 Zinc finger%2C CCCH-type Solyc12g008660	0.38	0.47	0.06	0.4	0.25	0.54	-0.68	0.47	-0.28	0.52	-0.57	0.47	0.6	0.51	-0.66	0.54	0.11	-0.27	-0.02	0.35	-0.88	-0.25	0.48	0.77	-0.81	0.36	0.1	-0.74	-0.26	0.38	0.21	0.34	-0.79	-0.43	-0.78	-0.09	-0.82	0.56	-0.88	0.06	0.46	-0.52	0.46	0.12	-0.56	0.15	0.24	0.14	-0.75
Zinc-finger protein (AHRD V1 ***- Q40899_PETHY)%3B contains Interpro domain(s) IPR007087 Zinc finger%2C C2H2-type Solyc12g088390	0.08	0.11	0.01	0.08	0.06	0.12	-0.95	0.1	-0.07	0.41	-0.49	0.1	0.13	0.11	-0.33	0.12	-0.21	0.12	0.38	0.07	-0.98	-0.42	0.37	0.99	-0.76	0.07	0.03	-0.38	-0.61	0.24	0.03	0.13	-0.95	-0.41	-0.99	-0.03	-0.92	0.1	-0.78	0.43	0.41	-0.27	0.56	0.36	-0.04	0.44	0	-0.05	-0.85
Late embryogenesis abundant protein (Fragment) (AHRD V1 **-- B7TGG5_PINSY)%3B contains Interpro domain(s) IPR013990 Water Stress and Hypersensitive response Solyc01g095140	0.4	0.5	0.07	0.42	0.26	0.57	-0.65	0.5	-0.28	0.51	-0.56	0.49	0.63	0.53	-0.67	0.57	0.14	-0.3	-0.05	0.37	-0.86	-0.24	0.47	0.74	-0.79	0.38	0.1	-0.75	-0.24	0.4	0.23	0.37	-0.77	-0.43	-0.75	-0.1	-0.8	0.59	-0.88	0.02	0.46	-0.54	0.43	0.09	-0.59	0.13	0.27	0.16	-0.72
Pathogenesis-related protein 4B (Fragment) (AHRD V1 **-- Q6LBM4_TOBAC)%3B contains Interpro domain(s) IPR018226 Barwin%2C conserved site IPR001153 Barwin Solyc01g097240	0.39	0.47	0.07	0.41	0.25	0.55	-0.67	0.48	-0.29	0.53	-0.57	0.48	0.6	0.51	-0.67	0.55	0.11	-0.27	-0.03	0.36	-0.88	-0.24	0.48	0.76	-0.81	0.36	0.09	-0.75	-0.25	0.38	0.21	0.34	-0.78	-0.43	-0.77	-0.08	-0.81	0.57	-0.88	0.05	0.47	-0.51	0.46	0.12	-0.57	0.13	0.24	0.14	-0.75
Calmodulin (AHRD V1 ***- B6TGU5_MAIZE)%3B contains Interpro domain(s) IPR011992 EF-Hand type Solyc02g091500	0.41	0.51	0.07	0.43	0.27	0.59	-0.63	0.52	-0.28	0.51	-0.55	0.51	0.65	0.55	-0.68	0.59	0.16	-0.32	-0.08	0.38	-0.85	-0.23	0.47	0.72	-0.79	0.39	0.1	-0.76	-0.22	0.4	0.24	0.38	-0.75	-0.43	-0.73	-0.09	-0.79	0.61	-0.88	0	0.46	-0.54	0.42	0.07	-0.61	0.12	0.28	0.18	-0.71
MYB transcription factor (AHRD V1 **-* Q6R036_ARATH)%3B contains Interpro domain(s) IPR015495 Myb transcription factor Solyc03g116100	0.42	0.51	0.08	0.44	0.26	0.6	-0.62	0.53	-0.29	0.52	-0.56	0.52	0.65	0.56	-0.69	0.59	0.17	-0.32	-0.09	0.39	-0.84	-0.22	0.47	0.71	-0.79	0.39	0.09	-0.77	-0.21	0.4	0.24	0.38	-0.74	-0.44	-0.72	-0.09	-0.78	0.62	-0.88	0	0.47	-0.54	0.42	0.07	-0.63	0.11	0.28	0.17	-0.71
Unknown Protein (AHRD V1) Solyc04g005480	0.45	0.54	0.09	0.47	0.28	0.63	-0.58	0.56	-0.28	0.49	-0.54	0.55	0.69	0.59	-0.7	0.63	0.21	-0.36	-0.13	0.41	-0.81	-0.22	0.45	0.68	-0.76	0.42	0.1	-0.78	-0.18	0.42	0.27	0.41	-0.71	-0.44	-0.68	-0.09	-0.76	0.66	-0.87	-0.06	0.45	-0.57	0.39	0.03	-0.66	0.09	0.32	0.21	-0.68
Abscisic acid receptor PYL4 (AHRD V1 *--- PYL4_ARATH)%3B contains Interpro domain(s) IPR019587 Polyketide cyclase/dehydrase Solyc06g050500	0.39	0.52	0.05	0.41	0.29	0.57	-0.66	0.49	-0.25	0.48	-0.53	0.48	0.64	0.53	-0.65	0.56	0.15	-0.32	-0.04	0.35	-0.86	-0.26	0.45	0.74	-0.78	0.41	0.13	-0.73	-0.24	0.42	0.27	0.39	-0.77	-0.43	-0.75	-0.12	-0.8	0.59	-0.87	0.01	0.43	-0.56	0.42	0.08	-0.58	0.16	0.28	0.19	-0.71
Aldehyde dehydrogenase family protein expressed (AHRD V1 **** Q53NG8_ORYSJ)%3B contains Interpro domain(s) IPR012394 Aldehyde dehydrogenase NAD(P)-dependent IPR015590 Aldehyde dehydrogenase Solyc06g060250	0.43	0.51	0.09	0.45	0.26	0.61	-0.61	0.54	-0.29	0.51	-0.56	0.53	0.66	0.57	-0.7	0.6	0.18	-0.33	-0.1	0.4	-0.83	-0.22	0.47	0.7	-0.78	0.4	0.09	-0.78	-0.21	0.4	0.24	0.38	-0.73	-0.44	-0.71	-0.09	-0.78	0.63	-0.88	-0.02	0.47	-0.54	0.41	0.06	-0.63	0.1	0.29	0.18	-0.71
WRKY transcription factor-30 (AHRD V1 **** B6VB04_CAPAN)%3B contains Interpro domain(s) IPR003657 DNA-binding WRKY Solyc08g008280	0.38	0.46	0.08	0.4	0.23	0.54	-0.67	0.48	-0.3	0.54	-0.59	0.47	0.59	0.51	-0.67	0.54	0.1	-0.25	-0.02	0.35	-0.88	-0.23	0.5	0.76	-0.82	0.34	0.08	-0.75	-0.26	0.36	0.19	0.33	-0.79	-0.43	-0.77	-0.08	-0.81	0.55	-0.88	0.07	0.48	-0.5	0.47	0.13	-0.57	0.13	0.23	0.12	-0.76
WRKY transcription factor (AHRD V1 **** B1Q4U8_9ROSI)%3B contains Interpro domain(s) IPR003657 DNA-binding WRKY Solyc08g067340	0.06	0.08	0.01	0.06	0.05	0.09	-0.95	0.08	-0.07	0.41	-0.48	0.08	0.1	0.08	-0.32	0.09	-0.24	0.15	0.4	0.06	-0.98	-0.42	0.37	1	-0.76	0.05	0.02	-0.36	-0.62	0.22	0.01	0.11	-0.95	-0.4	-1	-0.01	-0.92	0.07	-0.77	0.45	0.41	-0.24	0.56	0.37	-0.02	0.44	-0.02	-0.06	-0.86
Osmotin-like protein (Fragment) (AHRD V1 **-- Q8S4L1_SOLNI)%3B contains Interpro domain(s) IPR017949 Thaumatin%2C conserved site IPR001938 Thaumatin%2C pathogenesis-related Solyc08g080640	0.47	0.61	0.07	0.49	0.33	0.68	-0.53	0.59	-0.25	0.44	-0.48	0.59	0.76	0.64	-0.7	0.68	0.29	-0.45	-0.19	0.43	-0.76	-0.22	0.4	0.61	-0.71	0.49	0.14	-0.77	-0.12	0.48	0.35	0.47	-0.66	-0.42	-0.62	-0.13	-0.72	0.72	-0.85	-0.15	0.4	-0.63	0.31	-0.05	-0.7	0.09	0.38	0.28	-0.6
Osmotin-like protein (Fragment) (AHRD V1 **-- Q8S4L1_SOLNI)%3B contains Interpro domain(s) IPR001938 Thaumatin%2C pathogenesis-related Solyc08g080650	0.46	0.63	0.05	0.49	0.36	0.69	-0.52	0.59	-0.23	0.42	-0.46	0.59	0.78	0.64	-0.69	0.68	0.3	-0.48	-0.19	0.42	-0.75	-0.22	0.39	0.6	-0.69	0.52	0.16	-0.76	-0.11	0.5	0.37	0.49	-0.65	-0.41	-0.61	-0.15	-0.71	0.73	-0.84	-0.18	0.38	-0.66	0.3	-0.07	-0.7	0.1	0.4	0.3	-0.58
Cysteine synthase (AHRD V1 **** Q3LAG5_TOBAC)%3B contains Interpro domain(s) IPR005859 Cysteine synthase A Solyc09g082060	0.42	0.5	0.09	0.44	0.26	0.59	-0.62	0.52	-0.3	0.52	-0.57	0.52	0.65	0.56	-0.69	0.59	0.16	-0.31	-0.08	0.39	-0.85	-0.22	0.48	0.72	-0.79	0.38	0.09	-0.77	-0.22	0.39	0.23	0.37	-0.74	-0.44	-0.73	-0.08	-0.79	0.61	-0.88	0	0.47	-0.53	0.43	0.08	-0.62	0.1	0.28	0.17	-0.72
Seed maturation protein LEA 4 (AHRD V1 ***- Q9FE69_GLYTO)%3B contains Interpro domain(s) IPR005513 Late embryogenesis abundant (LEA) group 1 Solyc10g078770	0.44	0.52	0.09	0.46	0.27	0.61	-0.6	0.54	-0.29	0.51	-0.55	0.53	0.67	0.57	-0.7	0.61	0.18	-0.33	-0.11	0.4	-0.83	-0.22	0.47	0.7	-0.78	0.4	0.09	-0.78	-0.2	0.4	0.24	0.39	-0.73	-0.44	-0.71	-0.09	-0.78	0.63	-0.88	-0.02	0.47	-0.55	0.41	0.06	-0.64	0.1	0.29	0.18	-0.7
Calcium-dependent protein kinase 4 (AHRD V1 ***- Q5EDD1_CAPAN)%3B contains Interpro domain(s) IPR002290 Serine/threonine protein kinase Solyc10g079130	0.47	0.56	0.09	0.49	0.29	0.66	-0.55	0.59	-0.28	0.48	-0.52	0.58	0.72	0.62	-0.72	0.66	0.25	-0.39	-0.17	0.43	-0.78	-0.21	0.44	0.64	-0.74	0.44	0.1	-0.79	-0.15	0.44	0.29	0.43	-0.68	-0.44	-0.65	-0.09	-0.74	0.69	-0.87	-0.1	0.45	-0.58	0.36	0	-0.69	0.08	0.35	0.23	-0.65
Arabinogalactan protein (AHRD V1 ***- B6SST2_MAIZE) Solyc01g008220	0.26	0.38	0.01	0.28	0.22	0.4	-0.81	0.34	-0.18	0.47	-0.53	0.34	0.46	0.37	-0.54	0.4	0.01	-0.17	0.14	0.24	-0.95	-0.34	0.43	0.88	-0.81	0.3	0.11	-0.61	-0.39	0.37	0.19	0.3	-0.89	-0.43	-0.88	-0.1	-0.88	0.42	-0.87	0.18	0.43	-0.48	0.49	0.2	-0.38	0.29	0.18	0.1	-0.79
beta-D-xylosidase 4 Solyc01g104950	0.48	0.6	0.08	0.5	0.32	0.68	-0.53	0.6	-0.26	0.45	-0.49	0.59	0.76	0.64	-0.71	0.68	0.28	-0.44	-0.19	0.44	-0.76	-0.22	0.41	0.61	-0.71	0.48	0.12	-0.78	-0.13	0.47	0.33	0.46	-0.66	-0.43	-0.62	-0.12	-0.72	0.72	-0.85	-0.14	0.42	-0.62	0.32	-0.04	-0.7	0.08	0.38	0.27	-0.62
beta-galactosidase 3 Solyc01g110000	0.45	0.71	0	0.48	0.43	0.71	-0.46	0.6	-0.19	0.36	-0.39	0.59	0.84	0.65	-0.65	0.71	0.37	-0.58	-0.23	0.41	-0.69	-0.21	0.33	0.53	-0.63	0.61	0.23	-0.73	-0.03	0.56	0.46	0.54	-0.6	-0.37	-0.53	-0.22	-0.64	0.78	-0.79	-0.27	0.29	-0.73	0.23	-0.14	-0.72	0.1	0.45	0.37	-0.48
Glycosyltransferase (AHRD V1 ***- B9IK47_POPTR)%3B contains Interpro domain(s) IPR002495 Glycosyl transferase%2C family 8 Solyc02g088630	0.47	0.61	0.07	0.49	0.33	0.68	-0.53	0.59	-0.25	0.44	-0.48	0.59	0.76	0.64	-0.7	0.68	0.28	-0.45	-0.19	0.43	-0.76	-0.22	0.4	0.61	-0.71	0.49	0.14	-0.77	-0.13	0.48	0.34	0.47	-0.66	-0.43	-0.62	-0.13	-0.72	0.72	-0.85	-0.15	0.41	-0.63	0.32	-0.05	-0.7	0.09	0.38	0.28	-0.61
Laccase-22 (AHRD V1 **-- LAC22_ORYSJ)%3B contains Interpro domain(s) IPR001117 Multicopper oxidase%2C type 1 Solyc02g090360	0.5	0.71	0.03	0.53	0.41	0.75	-0.41	0.65	-0.2	0.35	-0.38	0.64	0.86	0.69	-0.68	0.75	0.41	-0.59	-0.29	0.45	-0.64	-0.2	0.32	0.48	-0.61	0.6	0.2	-0.75	-0.01	0.56	0.46	0.56	-0.55	-0.39	-0.49	-0.19	-0.62	0.81	-0.79	-0.31	0.31	-0.72	0.19	-0.18	-0.76	0.07	0.48	0.39	-0.46
Pectinacetylesterase like protein (Fragment) (AHRD V1 *--- Q56WP8_ARATH)%3B contains Interpro domain(s) IPR004963 Pectinacetylesterase Solyc03g025600	0.44	0.52	0.09	0.46	0.27	0.62	-0.6	0.55	-0.3	0.51	-0.55	0.54	0.67	0.58	-0.71	0.62	0.19	-0.34	-0.12	0.41	-0.82	-0.22	0.47	0.69	-0.77	0.4	0.09	-0.78	-0.19	0.41	0.25	0.39	-0.72	-0.44	-0.7	-0.08	-0.77	0.64	-0.88	-0.03	0.47	-0.55	0.4	0.05	-0.65	0.09	0.3	0.19	-0.7
Pectate lyase family protein (AHRD V1 **** D7LXH4_ARALY)%3B contains Interpro domain(s) IPR002022 Pectate lyase/Amb allergen Solyc05g055510	0.46	0.72	0	0.49	0.43	0.72	-0.45	0.61	-0.19	0.35	-0.38	0.6	0.84	0.66	-0.65	0.71	0.38	-0.59	-0.24	0.41	-0.67	-0.21	0.32	0.52	-0.62	0.61	0.23	-0.73	-0.02	0.56	0.47	0.54	-0.59	-0.37	-0.52	-0.21	-0.63	0.79	-0.79	-0.28	0.29	-0.73	0.21	-0.15	-0.73	0.1	0.46	0.38	-0.47
UDP-glucosyltransferase (AHRD V1 **** A7M6U9_IPONI)%3B contains Interpro domain(s) IPR002213 UDP-glucuronosyl/UDP-glucosyltransferase Solyc07g043120	0.44	0.53	0.09	0.46	0.27	0.62	-0.6	0.55	-0.29	0.5	-0.55	0.54	0.68	0.58	-0.7	0.62	0.19	-0.34	-0.11	0.4	-0.82	-0.22	0.46	0.69	-0.77	0.41	0.1	-0.78	-0.19	0.41	0.26	0.4	-0.72	-0.44	-0.7	-0.09	-0.77	0.64	-0.87	-0.03	0.46	-0.56	0.4	0.05	-0.65	0.1	0.3	0.19	-0.69
Cell wall-associated hydrolase (AHRD V1 ---- Q04CK3_LACDB)%3B contains Interpro domain(s) IPR002482 Peptidoglycan-binding Lysin subgroup Solyc07g055250	0.46	0.68	0.02	0.49	0.4	0.7	-0.49	0.6	-0.21	0.39	-0.42	0.59	0.81	0.65	-0.67	0.7	0.34	-0.53	-0.21	0.41	-0.72	-0.22	0.35	0.56	-0.66	0.57	0.2	-0.75	-0.07	0.53	0.42	0.51	-0.62	-0.39	-0.57	-0.19	-0.67	0.76	-0.81	-0.23	0.33	-0.7	0.26	-0.1	-0.71	0.1	0.43	0.34	-0.53
Pectinacetylesterase family protein Solyc08g005800	0.41	0.53	0.05	0.43	0.29	0.59	-0.63	0.52	-0.26	0.48	-0.53	0.51	0.66	0.55	-0.67	0.59	0.18	-0.35	-0.08	0.37	-0.84	-0.24	0.44	0.72	-0.77	0.42	0.12	-0.75	-0.21	0.43	0.28	0.4	-0.75	-0.43	-0.72	-0.12	-0.78	0.62	-0.87	-0.03	0.43	-0.57	0.4	0.05	-0.61	0.14	0.3	0.2	-0.69
Glycine rich protein (AHRD V1 *-*- Q94CG1_TOBAC)%3B contains Interpro domain(s) IPR010800 Glycine rich Solyc09g097760	0.35	0.94	-0.21	0.39	0.68	0.72	-0.09	0.56	-0.04	0.07	-0.08	0.54	0.96	0.63	-0.42	0.71	0.58	-0.9	-0.36	0.29	-0.3	-0.07	0.08	0.12	-0.3	0.87	0.46	-0.55	0.33	0.67	0.72	0.63	-0.27	-0.12	-0.11	-0.45	-0.24	0.86	-0.45	-0.62	-0.09	-0.9	-0.09	-0.39	-0.74	0.03	0.58	0.57	0
beta-D-xylosidase 4 Solyc10g047030	0.48	0.64	0.06	0.51	0.35	0.71	-0.5	0.61	-0.24	0.42	-0.45	0.61	0.79	0.66	-0.7	0.7	0.32	-0.49	-0.22	0.44	-0.73	-0.21	0.38	0.58	-0.68	0.52	0.15	-0.77	-0.09	0.5	0.38	0.5	-0.63	-0.42	-0.58	-0.14	-0.69	0.75	-0.84	-0.2	0.38	-0.66	0.28	-0.08	-0.72	0.08	0.41	0.31	-0.57
Alpha-L-arabinofuranosidase (AHRD V1 **** Q76LU4_SOLLC)%3B contains Interpro domain(s) IPR017853 Glycoside hydrolase%2C catalytic core Solyc10g081120	0.4	0.48	0.08	0.42	0.25	0.56	-0.65	0.5	-0.29	0.52	-0.57	0.49	0.62	0.53	-0.67	0.56	0.13	-0.28	-0.05	0.37	-0.87	-0.23	0.48	0.74	-0.8	0.37	0.09	-0.76	-0.24	0.38	0.22	0.35	-0.77	-0.43	-0.75	-0.08	-0.8	0.58	-0.88	0.04	0.47	-0.52	0.45	0.11	-0.59	0.12	0.26	0.15	-0.74
Cellulose synthase (AHRD V1 ***- B9GTH4_POPTR)%3B contains Interpro domain(s) IPR005150 Cellulose synthase Solyc11g005560	0.47	0.56	0.09	0.49	0.29	0.66	-0.55	0.58	-0.28	0.48	-0.52	0.58	0.72	0.62	-0.72	0.66	0.25	-0.4	-0.17	0.43	-0.78	-0.21	0.44	0.64	-0.74	0.44	0.1	-0.79	-0.15	0.44	0.29	0.43	-0.68	-0.44	-0.65	-0.1	-0.74	0.69	-0.87	-0.1	0.45	-0.59	0.36	-0.01	-0.69	0.08	0.35	0.24	-0.65
Cellulose synthase-like C6 glycosyltransferase family 2 (AHRD V1 **-- A6N4C3_PHYPA)%3B contains Interpro domain(s) IPR001173 Glycosyl transferase%2C family 2 Solyc11g066820	0.44	0.53	0.08	0.46	0.28	0.62	-0.6	0.54	-0.28	0.5	-0.54	0.54	0.68	0.58	-0.7	0.62	0.2	-0.35	-0.11	0.4	-0.82	-0.22	0.45	0.69	-0.77	0.42	0.11	-0.77	-0.19	0.42	0.27	0.4	-0.72	-0.43	-0.7	-0.1	-0.77	0.64	-0.87	-0.04	0.45	-0.56	0.4	0.04	-0.64	0.1	0.31	0.2	-0.69
Glycosyltransferase (AHRD V1 ***- B9HBZ3_POPTR)%3B contains Interpro domain(s) IPR002495 Glycosyl transferase%2C family 8 Solyc12g010200	0.44	0.52	0.09	0.46	0.26	0.62	-0.6	0.55	-0.3	0.51	-0.56	0.54	0.67	0.58	-0.71	0.61	0.18	-0.33	-0.11	0.41	-0.83	-0.22	0.47	0.69	-0.78	0.4	0.09	-0.78	-0.2	0.4	0.24	0.39	-0.72	-0.44	-0.7	-0.08	-0.77	0.64	-0.88	-0.02	0.47	-0.54	0.41	0.06	-0.65	0.09	0.3	0.18	-0.7
Cellulose synthase-like C1-1 glycosyltransferase family 2 protein (AHRD V1 ***- D8RV47_SELML)%3B contains Interpro domain(s) IPR001173 Glycosyl transferase%2C family 2 Solyc12g088240	0.37	0.46	0.06	0.39	0.25	0.53	-0.69	0.46	-0.27	0.52	-0.57	0.46	0.58	0.49	-0.65	0.52	0.1	-0.26	-0.01	0.34	-0.89	-0.25	0.48	0.78	-0.81	0.35	0.1	-0.73	-0.27	0.38	0.21	0.34	-0.8	-0.43	-0.79	-0.09	-0.82	0.55	-0.88	0.07	0.46	-0.51	0.46	0.13	-0.55	0.16	0.24	0.13	-0.75
10-formyltetrahydrofolate synthetase Solyc01g006280	0.43	0.51	0.09	0.45	0.26	0.6	-0.61	0.53	-0.3	0.52	-0.56	0.53	0.65	0.57	-0.7	0.6	0.17	-0.32	-0.1	0.4	-0.84	-0.22	0.47	0.71	-0.79	0.39	0.09	-0.78	-0.21	0.39	0.23	0.38	-0.73	-0.44	-0.72	-0.08	-0.78	0.62	-0.88	-0.01	0.47	-0.54	0.42	0.07	-0.63	0.1	0.28	0.17	-0.71
glutamine synthetase 2 Solyc01g080280	0.46	0.81	-0.05	0.49	0.52	0.76	-0.32	0.63	-0.14	0.25	-0.28	0.62	0.92	0.69	-0.61	0.75	0.48	-0.72	-0.32	0.41	-0.54	-0.17	0.24	0.37	-0.51	0.72	0.3	-0.69	0.11	0.62	0.57	0.6	-0.47	-0.31	-0.37	-0.29	-0.5	0.85	-0.69	-0.43	0.17	-0.81	0.09	-0.26	-0.77	0.07	0.53	0.47	-0.31
Arginine decarboxylase (AHRD V1 **** Q9SCF0_DATST)%3B contains Interpro domain(s) IPR002985 Arginine decarboxylase Solyc01g110440	0.27	0.68	-0.15	0.29	0.49	0.53	-0.66	0.41	-0.05	0.29	-0.34	0.41	0.71	0.47	-0.47	0.53	0.25	-0.52	0.01	0.22	-0.8	-0.32	0.27	0.69	-0.66	0.62	0.33	-0.58	-0.16	0.59	0.5	0.5	-0.77	-0.33	-0.69	-0.32	-0.73	0.62	-0.77	-0.14	0.18	-0.76	0.28	-0.04	-0.49	0.31	0.38	0.36	-0.52
SKU5 similar 5 Solyc01g111970	0.48	0.6	0.08	0.5	0.32	0.68	-0.53	0.6	-0.26	0.45	-0.49	0.59	0.76	0.64	-0.71	0.68	0.28	-0.44	-0.19	0.44	-0.76	-0.22	0.41	0.61	-0.71	0.48	0.13	-0.78	-0.13	0.47	0.34	0.47	-0.66	-0.43	-0.62	-0.12	-0.72	0.72	-0.85	-0.15	0.41	-0.62	0.32	-0.04	-0.7	0.09	0.38	0.27	-0.61
HAD-superfamily hydrolase subfamily IA variant 3 containing protein expressed (AHRD V1 **** Q10I42_ORYSJ)%3B contains Interpro domain(s) IPR005834 Haloacid dehalogenase-like hydrolase Solyc03g111610	0.47	0.67	0.03	0.49	0.39	0.7	-0.49	0.61	-0.22	0.39	-0.43	0.6	0.81	0.65	-0.68	0.7	0.34	-0.52	-0.22	0.42	-0.72	-0.22	0.36	0.56	-0.67	0.56	0.18	-0.75	-0.07	0.53	0.41	0.51	-0.62	-0.4	-0.57	-0.17	-0.68	0.76	-0.82	-0.22	0.35	-0.69	0.26	-0.1	-0.72	0.1	0.43	0.34	-0.54
Peptidase M20/M25/M40 family protein Solyc08g076970	0.46	0.54	0.09	0.48	0.28	0.64	-0.57	0.57	-0.29	0.5	-0.54	0.56	0.7	0.6	-0.71	0.64	0.22	-0.37	-0.14	0.42	-0.8	-0.21	0.45	0.67	-0.76	0.42	0.1	-0.78	-0.17	0.42	0.27	0.41	-0.7	-0.44	-0.68	-0.09	-0.76	0.67	-0.87	-0.06	0.46	-0.57	0.38	0.02	-0.67	0.08	0.32	0.21	-0.68
alpha carbonic anhydrase 1 Solyc09g009830	0.42	0.85	-0.11	0.46	0.57	0.74	-0.29	0.6	-0.11	0.22	-0.24	0.59	0.93	0.67	-0.56	0.73	0.5	-0.76	-0.31	0.36	-0.51	-0.15	0.21	0.33	-0.48	0.76	0.35	-0.66	0.15	0.64	0.62	0.61	-0.45	-0.26	-0.33	-0.34	-0.46	0.85	-0.64	-0.46	0.11	-0.84	0.07	-0.28	-0.75	0.07	0.54	0.49	-0.25
Bifunctional polymyxin resistance protein ArnA (AHRD V1 **-- ARNA_SALDC)%3B contains Interpro domain(s) IPR016040 NAD(P)-binding domain Solyc09g075120	0.43	0.51	0.08	0.45	0.26	0.6	-0.62	0.53	-0.29	0.52	-0.56	0.52	0.65	0.56	-0.69	0.6	0.17	-0.32	-0.09	0.39	-0.84	-0.22	0.47	0.71	-0.78	0.39	0.09	-0.77	-0.21	0.4	0.24	0.38	-0.74	-0.44	-0.72	-0.09	-0.78	0.62	-0.88	-0.01	0.47	-0.54	0.42	0.07	-0.63	0.1	0.28	0.17	-0.71
Arginine decarboxylase (AHRD V1 **** Q5F307_SOLLC)%3B contains Interpro domain(s) IPR002985 Arginine decarboxylase Solyc10g054440	0.45	0.53	0.09	0.47	0.27	0.63	-0.59	0.55	-0.29	0.5	-0.55	0.55	0.68	0.59	-0.71	0.62	0.2	-0.35	-0.13	0.41	-0.82	-0.22	0.46	0.68	-0.77	0.41	0.09	-0.78	-0.19	0.41	0.26	0.4	-0.71	-0.44	-0.69	-0.09	-0.77	0.65	-0.87	-0.04	0.46	-0.56	0.4	0.04	-0.65	0.09	0.31	0.2	-0.69
GTP cyclohydrolase II/3 4-dihydroxy-2-butanone 4-phosphate synthase (AHRD V1 **-- Q6A4W9_MALDO)%3B contains Interpro domain(s) IPR016299 Riboflavin biosynthesis protein RibA Solyc11g073160	0.5	0.67	0.06	0.53	0.37	0.74	-0.45	0.64	-0.23	0.39	-0.42	0.63	0.83	0.69	-0.71	0.73	0.37	-0.53	-0.26	0.46	-0.69	-0.21	0.35	0.53	-0.65	0.55	0.16	-0.77	-0.06	0.53	0.41	0.53	-0.58	-0.42	-0.54	-0.15	-0.66	0.79	-0.82	-0.25	0.36	-0.68	0.24	-0.13	-0.75	0.07	0.45	0.35	-0.52
Short-chain dehydrogenase/reductase family protein (AHRD V1 **-- D7LV30_ARALY)%3B contains Interpro domain(s) IPR002347 Glucose/ribitol dehydrogenase Solyc12g045030	0.29	0.37	0.05	0.31	0.2	0.42	-0.78	0.37	-0.25	0.53	-0.59	0.36	0.46	0.39	-0.58	0.42	-0.01	-0.14	0.11	0.27	-0.95	-0.28	0.49	0.86	-0.84	0.27	0.08	-0.67	-0.37	0.32	0.14	0.27	-0.87	-0.43	-0.87	-0.07	-0.87	0.43	-0.87	0.19	0.47	-0.44	0.53	0.22	-0.43	0.22	0.15	0.06	-0.81
Flavanone 3-hydroxylase-like protein (AHRD V1 **-- Q9FLV0_ARATH)%3B contains Interpro domain(s) IPR005123 Oxoglutarate and iron-dependent oxygenase Solyc03g080190	0.46	0.64	0.04	0.48	0.37	0.68	-0.52	0.59	-0.22	0.41	-0.45	0.58	0.78	0.63	-0.68	0.68	0.31	-0.49	-0.19	0.41	-0.74	-0.22	0.38	0.6	-0.69	0.53	0.17	-0.75	-0.1	0.51	0.39	0.49	-0.65	-0.41	-0.6	-0.17	-0.7	0.73	-0.83	-0.18	0.36	-0.67	0.29	-0.07	-0.7	0.11	0.4	0.31	-0.57
cytochrome P450 Solyc04g083150	0.48	0.61	0.07	0.5	0.33	0.69	-0.53	0.6	-0.26	0.45	-0.48	0.59	0.76	0.64	-0.71	0.68	0.29	-0.45	-0.2	0.44	-0.76	-0.22	0.41	0.61	-0.71	0.49	0.13	-0.78	-0.12	0.48	0.34	0.47	-0.65	-0.43	-0.62	-0.12	-0.72	0.72	-0.85	-0.15	0.41	-0.63	0.31	-0.05	-0.7	0.09	0.38	0.28	-0.61
Non-lysosomal glucosylceramidase (AHRD V1 ***- B9SS77_RICCO)%3B contains Interpro domain(s) IPR014551 Beta-glucosidase%2C GBA2 type Solyc11g042460	0.47	0.56	0.1	0.5	0.29	0.67	-0.55	0.59	-0.28	0.48	-0.52	0.58	0.72	0.62	-0.72	0.66	0.25	-0.39	-0.17	0.44	-0.78	-0.21	0.44	0.64	-0.74	0.44	0.1	-0.79	-0.15	0.44	0.29	0.43	-0.67	-0.44	-0.65	-0.09	-0.74	0.69	-0.87	-0.1	0.45	-0.58	0.35	-0.01	-0.69	0.08	0.35	0.23	-0.65
cytochrome P450, family 71, subfamily B, polypeptide 10 Solyc12g042480	0.4	0.52	0.06	0.42	0.28	0.58	-0.64	0.51	-0.26	0.49	-0.54	0.5	0.65	0.54	-0.66	0.58	0.16	-0.33	-0.06	0.37	-0.85	-0.24	0.45	0.73	-0.78	0.41	0.12	-0.75	-0.22	0.42	0.26	0.39	-0.76	-0.43	-0.74	-0.11	-0.79	0.61	-0.87	0	0.44	-0.56	0.42	0.07	-0.6	0.14	0.29	0.19	-0.71
Putative acyl-CoA synthetase YngI SOLYC06G008920	0.47	0.56	0.09	0.49	0.29	0.66	-0.56	0.58	-0.28	0.48	-0.52	0.57	0.72	0.62	-0.71	0.65	0.24	-0.39	-0.16	0.43	-0.79	-0.21	0.44	0.65	-0.75	0.44	0.1	-0.78	-0.16	0.44	0.29	0.43	-0.68	-0.44	-0.66	-0.09	-0.75	0.68	-0.87	-0.09	0.45	-0.58	0.36	0	-0.68	0.08	0.34	0.23	-0.66
Long-chain-fatty-acid CoA ligase SOLYC09G092450	0.37	0.46	0.06	0.39	0.25	0.53	-0.68	0.47	-0.28	0.52	-0.57	0.46	0.59	0.5	-0.65	0.53	0.1	-0.26	-0.01	0.34	-0.89	-0.25	0.48	0.77	-0.81	0.35	0.09	-0.74	-0.27	0.37	0.21	0.34	-0.79	-0.43	-0.78	-0.09	-0.82	0.55	-0.88	0.07	0.47	-0.51	0.46	0.13	-0.55	0.15	0.24	0.13	-0.75
oxidoreductase SOLYC04G074540	0.5	0.73	0.03	0.53	0.43	0.76	-0.39	0.65	-0.19	0.33	-0.36	0.64	0.88	0.7	-0.68	0.76	0.43	-0.62	-0.3	0.45	-0.62	-0.19	0.3	0.46	-0.58	0.62	0.21	-0.74	0.01	0.57	0.48	0.57	-0.53	-0.38	-0.46	-0.2	-0.59	0.83	-0.77	-0.34	0.29	-0.74	0.17	-0.2	-0.77	0.07	0.5	0.41	-0.43
hexaprenyldihydroxybenzoate methyltransferase||polyprenyldihydroxybenzoate methyltransferase||polyprenyldihydroxybenzoate methyltransferase||polyprenyldihydroxybenzoate methyltransferase||3-nonaprenyl-4,5-dihydroxybenzoate methyltransferase||3-demethylubiquinone-9 3-O-methyltransferase||nonaprenyldihydroxybenzoate methyltransferase||hexaprenyldihydroxybenzoate methyltransferase SOLYC07G055850	0.49	0.67	0.05	0.51	0.38	0.72	-0.47	0.63	-0.22	0.39	-0.43	0.62	0.82	0.67	-0.69	0.72	0.35	-0.53	-0.24	0.44	-0.7	-0.21	0.36	0.55	-0.66	0.55	0.17	-0.76	-0.06	0.53	0.41	0.52	-0.6	-0.41	-0.55	-0.16	-0.67	0.77	-0.82	-0.24	0.36	-0.68	0.25	-0.12	-0.73	0.08	0.44	0.34	-0.53
O-acyltransferase WSD1 SOLYC07G053890	0	0	0	0	0	0	-0.92	0	-0.19	0.51	-0.58	0	0	0	-0.3	0	-0.37	0.26	0.46	0	-0.98	-0.31	0.48	0.99	-0.81	-0.05	0	-0.39	-0.59	0.07	-0.13	-0.04	-0.95	-0.33	-0.99	0	-0.87	-0.03	-0.72	0.57	0.44	-0.12	0.67	0.5	0.01	0.34	-0.16	-0.21	-0.89
Glycerol-3-phosphate acyltransferase 1 SOLYC07G056320	0.32	0.39	0.06	0.34	0.2	0.45	-0.74	0.4	-0.28	0.55	-0.6	0.39	0.5	0.42	-0.62	0.45	0.01	-0.17	0.07	0.29	-0.93	-0.26	0.5	0.83	-0.84	0.28	0.07	-0.7	-0.33	0.32	0.14	0.27	-0.84	-0.43	-0.84	-0.07	-0.85	0.46	-0.88	0.17	0.48	-0.45	0.52	0.21	-0.47	0.18	0.17	0.07	-0.81
cyclopropyl isomerase SOLYC12G098640	0.41	0.5	0.07	0.43	0.26	0.58	-0.64	0.51	-0.28	0.51	-0.56	0.5	0.64	0.54	-0.68	0.58	0.15	-0.31	-0.07	0.37	-0.86	-0.23	0.47	0.73	-0.79	0.39	0.1	-0.76	-0.23	0.4	0.24	0.37	-0.76	-0.43	-0.74	-0.09	-0.79	0.6	-0.88	0.01	0.46	-0.54	0.43	0.08	-0.6	0.12	0.27	0.17	-0.72
pheophorbide a oxygenase Solyc04g040160	0.47	0.67	0.04	0.5	0.38	0.71	-0.48	0.61	-0.22	0.39	-0.43	0.6	0.81	0.66	-0.68	0.71	0.34	-0.52	-0.23	0.43	-0.71	-0.21	0.36	0.56	-0.66	0.55	0.18	-0.76	-0.07	0.53	0.41	0.51	-0.62	-0.4	-0.56	-0.17	-0.67	0.76	-0.82	-0.23	0.35	-0.69	0.26	-0.11	-0.72	0.09	0.43	0.34	-0.54
amino acid metabolism.synthesis.glutamate family.arginine.acetylglutamate kinase solyc11g005620	0.35	0.45	0.05	0.37	0.25	0.51	-0.71	0.44	-0.25	0.51	-0.56	0.44	0.57	0.47	-0.62	0.5	0.08	-0.25	0.02	0.32	-0.9	-0.27	0.47	0.8	-0.81	0.35	0.11	-0.71	-0.29	0.38	0.21	0.34	-0.82	-0.43	-0.81	-0.1	-0.83	0.53	-0.88	0.09	0.45	-0.51	0.47	0.14	-0.52	0.18	0.23	0.13	-0.76
Biodegradation of Xenobiotics solyc02g069800	0.48	0.58	0.09	0.51	0.3	0.68	-0.53	0.6	-0.27	0.46	-0.5	0.59	0.75	0.64	-0.72	0.68	0.27	-0.42	-0.19	0.44	-0.77	-0.21	0.42	0.62	-0.72	0.46	0.11	-0.79	-0.14	0.46	0.31	0.45	-0.66	-0.44	-0.63	-0.1	-0.73	0.71	-0.86	-0.13	0.43	-0.6	0.33	-0.03	-0.7	0.08	0.37	0.26	-0.63
Biodegradation of Xenobiotics solyc05g051660	0.41	0.51	0.06	0.43	0.28	0.58	-0.64	0.51	-0.27	0.5	-0.55	0.5	0.65	0.54	-0.67	0.58	0.16	-0.32	-0.07	0.37	-0.85	-0.24	0.46	0.73	-0.78	0.4	0.11	-0.75	-0.22	0.41	0.25	0.38	-0.76	-0.43	-0.73	-0.1	-0.79	0.61	-0.88	0	0.45	-0.55	0.42	0.07	-0.6	0.13	0.28	0.18	-0.71
Biodegradation of Xenobiotics solyc07g040890	0.16	0.34	-0.05	0.17	0.23	0.29	-0.88	0.23	-0.09	0.4	-0.47	0.23	0.37	0.26	-0.42	0.29	-0.05	-0.12	0.25	0.14	-0.97	-0.4	0.37	0.93	-0.77	0.28	0.14	-0.49	-0.46	0.38	0.2	0.27	-0.93	-0.4	-0.93	-0.14	-0.9	0.31	-0.83	0.24	0.36	-0.47	0.49	0.23	-0.23	0.4	0.14	0.1	-0.78
cell.vesicle transport solyc06g075610	0.49	0.7	0.03	0.52	0.41	0.74	-0.44	0.63	-0.2	0.36	-0.39	0.62	0.85	0.68	-0.68	0.73	0.39	-0.57	-0.27	0.44	-0.66	-0.2	0.33	0.51	-0.62	0.59	0.2	-0.75	-0.03	0.55	0.45	0.54	-0.57	-0.39	-0.51	-0.19	-0.63	0.8	-0.8	-0.29	0.32	-0.72	0.21	-0.15	-0.75	0.08	0.46	0.38	-0.48
Co-factor and vitamine metabolism solyc06g081980	0.45	0.53	0.09	0.47	0.27	0.63	-0.59	0.56	-0.29	0.5	-0.55	0.55	0.69	0.59	-0.71	0.63	0.2	-0.35	-0.13	0.41	-0.81	-0.22	0.46	0.68	-0.77	0.41	0.09	-0.78	-0.18	0.41	0.26	0.4	-0.71	-0.44	-0.69	-0.09	-0.76	0.65	-0.87	-0.05	0.46	-0.56	0.39	0.04	-0.66	0.09	0.31	0.2	-0.69
Co-factor and vitamine metabolism.iron-sulphur clusters solyc12g015910	0.47	0.56	0.1	0.5	0.29	0.67	-0.55	0.59	-0.28	0.48	-0.52	0.58	0.72	0.62	-0.72	0.66	0.25	-0.39	-0.17	0.44	-0.78	-0.21	0.44	0.64	-0.74	0.44	0.1	-0.79	-0.15	0.44	0.29	0.43	-0.67	-0.44	-0.65	-0.09	-0.74	0.69	-0.87	-0.1	0.45	-0.58	0.36	-0.01	-0.69	0.08	0.35	0.23	-0.65
development.late embryogenesis abundant solyc09g031920	0.46	0.56	0.08	0.48	0.29	0.65	-0.57	0.57	-0.28	0.48	-0.52	0.56	0.71	0.61	-0.71	0.64	0.23	-0.38	-0.15	0.42	-0.8	-0.22	0.44	0.66	-0.75	0.44	0.11	-0.78	-0.17	0.44	0.29	0.43	-0.69	-0.44	-0.67	-0.1	-0.75	0.68	-0.87	-0.08	0.44	-0.58	0.37	0.01	-0.67	0.09	0.34	0.23	-0.66
development.unspecified solyc02g089140	0.07	0.11	0	0.08	0.06	0.11	-0.95	0.09	-0.07	0.4	-0.48	0.09	0.13	0.1	-0.33	0.11	-0.22	0.12	0.38	0.06	-0.98	-0.43	0.37	0.99	-0.76	0.07	0.03	-0.37	-0.61	0.24	0.03	0.13	-0.95	-0.41	-0.99	-0.03	-0.92	0.1	-0.78	0.43	0.41	-0.27	0.55	0.36	-0.03	0.45	0	-0.04	-0.85
development.unspecified solyc07g066390	0.46	0.77	-0.03	0.49	0.49	0.74	-0.39	0.62	-0.16	0.3	-0.33	0.61	0.89	0.67	-0.62	0.73	0.43	-0.66	-0.28	0.4	-0.61	-0.19	0.28	0.44	-0.57	0.67	0.27	-0.71	0.05	0.6	0.53	0.58	-0.53	-0.34	-0.45	-0.26	-0.57	0.82	-0.74	-0.36	0.22	-0.78	0.15	-0.21	-0.75	0.08	0.5	0.43	-0.39
development.unspecified solyc09g008370	0.48	0.58	0.09	0.5	0.3	0.68	-0.53	0.6	-0.27	0.47	-0.5	0.59	0.74	0.64	-0.72	0.68	0.27	-0.42	-0.19	0.44	-0.77	-0.21	0.42	0.62	-0.72	0.46	0.11	-0.79	-0.14	0.46	0.31	0.45	-0.66	-0.44	-0.63	-0.1	-0.73	0.71	-0.86	-0.13	0.44	-0.6	0.33	-0.03	-0.7	0.08	0.37	0.26	-0.63
development.unspecified solyc11g066330	0.27	0.71	-0.16	0.29	0.52	0.54	-0.63	0.42	-0.06	0.28	-0.33	0.41	0.73	0.47	-0.46	0.54	0.26	-0.55	-0.01	0.22	-0.78	-0.3	0.27	0.67	-0.64	0.65	0.35	-0.58	-0.13	0.6	0.52	0.51	-0.75	-0.31	-0.66	-0.34	-0.7	0.63	-0.76	-0.17	0.16	-0.78	0.27	-0.06	-0.51	0.29	0.39	0.37	-0.49
DNA.synthesis/chromatin structure solyc01g068250	0.29	0.4	0.03	0.31	0.23	0.43	-0.78	0.37	-0.21	0.49	-0.55	0.37	0.49	0.4	-0.57	0.43	0.02	-0.18	0.1	0.26	-0.94	-0.31	0.45	0.86	-0.81	0.31	0.1	-0.65	-0.36	0.37	0.19	0.3	-0.87	-0.43	-0.86	-0.1	-0.87	0.45	-0.87	0.16	0.44	-0.48	0.49	0.19	-0.42	0.25	0.19	0.1	-0.79
DNA.synthesis/chromatin structure.histone solyc04g074580	0.47	0.57	0.09	0.5	0.3	0.67	-0.55	0.59	-0.28	0.47	-0.51	0.58	0.73	0.63	-0.72	0.67	0.26	-0.41	-0.18	0.43	-0.78	-0.21	0.43	0.63	-0.73	0.45	0.11	-0.78	-0.15	0.45	0.3	0.44	-0.67	-0.44	-0.64	-0.1	-0.74	0.7	-0.86	-0.11	0.44	-0.6	0.35	-0.02	-0.69	0.08	0.36	0.25	-0.64
DNA.synthesis/chromatin structure.histone solyc06g075960	0.39	0.49	0.07	0.41	0.26	0.56	-0.66	0.49	-0.28	0.51	-0.56	0.49	0.62	0.53	-0.67	0.56	0.13	-0.29	-0.04	0.36	-0.87	-0.24	0.47	0.75	-0.8	0.38	0.1	-0.75	-0.24	0.39	0.23	0.36	-0.77	-0.43	-0.76	-0.09	-0.8	0.58	-0.88	0.03	0.46	-0.53	0.44	0.1	-0.58	0.14	0.26	0.16	-0.73
hormone metabolism.auxin.induced-regulated-responsive-activated solyc03g123550	0.44	0.78	-0.06	0.47	0.5	0.73	-0.39	0.6	-0.15	0.29	-0.32	0.59	0.89	0.66	-0.61	0.72	0.43	-0.67	-0.26	0.39	-0.61	-0.19	0.27	0.44	-0.56	0.69	0.29	-0.7	0.05	0.6	0.54	0.58	-0.53	-0.32	-0.44	-0.28	-0.56	0.81	-0.73	-0.36	0.2	-0.79	0.15	-0.21	-0.74	0.09	0.5	0.43	-0.37
hormone metabolism.auxin.induced-regulated-responsive-activated solyc04g082230	0	0	0	0	0	0	-0.95	0	-0.1	0.44	-0.51	0	0	0	-0.27	0	-0.33	0.24	0.46	0	-0.97	-0.39	0.4	1	-0.76	-0.03	0	-0.33	-0.63	0.13	-0.08	0.02	-0.95	-0.36	-1	0	-0.89	-0.03	-0.72	0.54	0.41	-0.15	0.61	0.45	0.05	0.42	-0.11	-0.15	-0.87
hormone metabolism.auxin.induced-regulated-responsive-activated solyc06g053290	0.36	0.46	0.06	0.38	0.25	0.52	-0.69	0.46	-0.27	0.52	-0.57	0.45	0.58	0.49	-0.64	0.52	0.1	-0.26	0	0.33	-0.89	-0.26	0.48	0.78	-0.81	0.36	0.1	-0.73	-0.28	0.38	0.21	0.34	-0.8	-0.43	-0.79	-0.09	-0.82	0.54	-0.88	0.07	0.46	-0.51	0.46	0.13	-0.54	0.16	0.24	0.13	-0.75
hormone metabolism.ethylene.signal transduction solyc02g077370	0.15	0.31	-0.04	0.16	0.21	0.26	-0.9	0.21	-0.07	0.39	-0.46	0.21	0.33	0.23	-0.4	0.26	-0.07	-0.09	0.27	0.12	-0.97	-0.41	0.36	0.94	-0.77	0.26	0.13	-0.47	-0.49	0.37	0.19	0.26	-0.94	-0.4	-0.94	-0.12	-0.91	0.28	-0.82	0.26	0.36	-0.45	0.49	0.24	-0.2	0.42	0.13	0.09	-0.79
hormone metabolism.ethylene.signal transduction solyc03g093540	0.09	0.15	0	0.1	0.09	0.15	-0.94	0.13	-0.07	0.41	-0.48	0.12	0.18	0.14	-0.35	0.15	-0.18	0.08	0.35	0.08	-0.98	-0.43	0.37	0.99	-0.76	0.11	0.05	-0.4	-0.58	0.27	0.06	0.16	-0.95	-0.41	-0.99	-0.04	-0.92	0.14	-0.8	0.39	0.4	-0.31	0.54	0.33	-0.08	0.44	0.03	-0.02	-0.84
hormone metabolism.ethylene.signal transduction solyc03g093550	0.31	0.43	0.02	0.32	0.25	0.46	-0.76	0.4	-0.21	0.48	-0.54	0.39	0.53	0.42	-0.58	0.46	0.06	-0.22	0.08	0.28	-0.93	-0.31	0.44	0.84	-0.8	0.34	0.12	-0.66	-0.34	0.39	0.22	0.33	-0.85	-0.43	-0.84	-0.11	-0.86	0.48	-0.87	0.12	0.43	-0.51	0.47	0.16	-0.45	0.24	0.21	0.13	-0.77
hormone metabolism.ethylene.signal transduction solyc03g093560	0.42	0.54	0.07	0.45	0.29	0.61	-0.61	0.53	-0.27	0.49	-0.54	0.53	0.67	0.57	-0.68	0.61	0.19	-0.35	-0.1	0.39	-0.83	-0.23	0.45	0.7	-0.77	0.42	0.11	-0.76	-0.2	0.43	0.27	0.4	-0.73	-0.43	-0.71	-0.11	-0.78	0.64	-0.87	-0.04	0.44	-0.57	0.4	0.05	-0.63	0.12	0.31	0.2	-0.69
hormone metabolism.ethylene.signal transduction solyc05g051200	0.38	0.54	0.03	0.4	0.31	0.57	-0.66	0.49	-0.23	0.46	-0.51	0.49	0.65	0.53	-0.64	0.57	0.17	-0.35	-0.05	0.35	-0.85	-0.26	0.43	0.73	-0.77	0.44	0.15	-0.72	-0.23	0.45	0.29	0.4	-0.77	-0.42	-0.74	-0.14	-0.79	0.61	-0.87	-0.02	0.41	-0.59	0.4	0.06	-0.58	0.17	0.3	0.21	-0.69
hormone metabolism.ethylene.signal transduction solyc07g053740	0.44	0.54	0.08	0.47	0.28	0.63	-0.59	0.55	-0.29	0.5	-0.54	0.55	0.69	0.59	-0.7	0.62	0.2	-0.36	-0.12	0.41	-0.82	-0.22	0.46	0.68	-0.76	0.42	0.1	-0.78	-0.19	0.42	0.27	0.41	-0.71	-0.44	-0.69	-0.09	-0.77	0.65	-0.87	-0.05	0.46	-0.56	0.39	0.04	-0.65	0.1	0.31	0.2	-0.68
hormone metabolism.ethylene.signal transduction solyc08g078190	0.36	0.48	0.04	0.37	0.27	0.52	-0.7	0.45	-0.24	0.49	-0.55	0.45	0.59	0.49	-0.63	0.52	0.11	-0.28	0	0.32	-0.89	-0.27	0.45	0.78	-0.8	0.38	0.12	-0.71	-0.28	0.4	0.24	0.36	-0.81	-0.43	-0.79	-0.11	-0.83	0.55	-0.88	0.06	0.44	-0.54	0.45	0.12	-0.53	0.19	0.25	0.16	-0.74
hormone metabolism.ethylene.signal transduction solyc10g006130	0.45	0.57	0.07	0.48	0.3	0.65	-0.57	0.57	-0.27	0.47	-0.51	0.56	0.72	0.61	-0.7	0.65	0.24	-0.4	-0.15	0.42	-0.8	-0.22	0.43	0.66	-0.74	0.45	0.12	-0.77	-0.16	0.45	0.3	0.43	-0.69	-0.43	-0.66	-0.11	-0.75	0.68	-0.86	-0.09	0.43	-0.6	0.36	0	-0.67	0.1	0.34	0.24	-0.65
hormone metabolism.ethylene.signal transduction solyc10g009110	0.42	0.52	0.08	0.44	0.27	0.6	-0.62	0.53	-0.28	0.5	-0.55	0.52	0.66	0.56	-0.69	0.6	0.18	-0.33	-0.09	0.39	-0.84	-0.23	0.46	0.71	-0.78	0.4	0.1	-0.77	-0.21	0.41	0.25	0.39	-0.74	-0.43	-0.72	-0.1	-0.78	0.63	-0.87	-0.02	0.46	-0.55	0.41	0.06	-0.63	0.11	0.29	0.19	-0.7
hormone metabolism.salicylic acid.synthesis-degradation solyc09g010450	0.48	0.61	0.07	0.51	0.33	0.69	-0.52	0.61	-0.25	0.44	-0.48	0.6	0.77	0.65	-0.71	0.69	0.3	-0.46	-0.2	0.44	-0.75	-0.22	0.4	0.6	-0.7	0.5	0.13	-0.78	-0.11	0.48	0.35	0.48	-0.64	-0.43	-0.61	-0.13	-0.71	0.73	-0.85	-0.16	0.41	-0.63	0.3	-0.06	-0.71	0.08	0.39	0.29	-0.6
lipid metabolism.'exotics' (steroids, squalene etc).sphingolipids solyc03g044910	0.42	0.51	0.08	0.44	0.26	0.6	-0.62	0.53	-0.29	0.52	-0.56	0.52	0.65	0.56	-0.69	0.59	0.16	-0.32	-0.09	0.39	-0.84	-0.22	0.47	0.71	-0.79	0.39	0.09	-0.77	-0.21	0.4	0.24	0.38	-0.74	-0.44	-0.72	-0.09	-0.78	0.62	-0.88	0	0.47	-0.54	0.42	0.07	-0.63	0.11	0.28	0.17	-0.71
lipid metabolism.'exotics' (steroids, squalene etc).sphingolipids solyc08g063090	0.36	0.92	-0.2	0.4	0.66	0.72	-0.16	0.56	-0.05	0.11	-0.12	0.55	0.96	0.63	-0.45	0.71	0.55	-0.86	-0.33	0.3	-0.37	-0.1	0.12	0.19	-0.35	0.85	0.45	-0.57	0.28	0.67	0.7	0.63	-0.34	-0.16	-0.19	-0.44	-0.31	0.85	-0.51	-0.57	-0.05	-0.9	-0.04	-0.36	-0.73	0.05	0.57	0.55	-0.07
lipid metabolism.lipid degradation.lipases.triacylglycerol lipase solyc11g065530	0.46	0.53	0.1	0.48	0.27	0.64	-0.58	0.56	-0.29	0.5	-0.54	0.56	0.69	0.6	-0.71	0.63	0.21	-0.36	-0.14	0.42	-0.81	-0.21	0.46	0.67	-0.76	0.41	0.09	-0.79	-0.18	0.42	0.26	0.41	-0.7	-0.44	-0.68	-0.08	-0.76	0.66	-0.87	-0.05	0.46	-0.56	0.39	0.03	-0.67	0.08	0.32	0.2	-0.68
lipid metabolism.lipid degradation.lysophospholipases solyc01g111260	0.42	0.51	0.08	0.44	0.26	0.6	-0.62	0.53	-0.29	0.51	-0.56	0.52	0.65	0.56	-0.69	0.59	0.17	-0.32	-0.09	0.39	-0.84	-0.23	0.47	0.71	-0.78	0.39	0.1	-0.77	-0.21	0.4	0.24	0.38	-0.74	-0.43	-0.72	-0.09	-0.79	0.62	-0.88	0	0.46	-0.54	0.42	0.07	-0.62	0.11	0.28	0.17	-0.71
misc.cytochrome P450 solyc03g112040	0.45	0.82	-0.06	0.49	0.53	0.76	-0.32	0.63	-0.14	0.25	-0.27	0.61	0.92	0.68	-0.6	0.75	0.48	-0.72	-0.32	0.4	-0.54	-0.17	0.23	0.37	-0.51	0.72	0.31	-0.69	0.11	0.62	0.58	0.6	-0.47	-0.3	-0.37	-0.29	-0.5	0.85	-0.68	-0.43	0.16	-0.81	0.09	-0.26	-0.77	0.07	0.53	0.47	-0.3
misc.cytochrome P450 solyc06g074420	0.26	0.42	-0.01	0.28	0.26	0.41	-0.81	0.35	-0.15	0.44	-0.5	0.34	0.49	0.38	-0.52	0.41	0.03	-0.21	0.13	0.23	-0.94	-0.35	0.41	0.87	-0.79	0.34	0.14	-0.6	-0.38	0.41	0.23	0.33	-0.88	-0.42	-0.87	-0.13	-0.88	0.44	-0.86	0.14	0.39	-0.52	0.47	0.17	-0.38	0.31	0.21	0.14	-0.76
misc.cytochrome P450 solyc07g006890	0.46	0.55	0.09	0.48	0.29	0.65	-0.57	0.57	-0.28	0.49	-0.53	0.57	0.71	0.61	-0.71	0.65	0.23	-0.38	-0.15	0.42	-0.8	-0.22	0.45	0.66	-0.75	0.43	0.1	-0.78	-0.17	0.43	0.28	0.42	-0.69	-0.44	-0.67	-0.09	-0.75	0.68	-0.87	-0.08	0.45	-0.58	0.37	0.01	-0.68	0.09	0.33	0.22	-0.66
misc.cytochrome P450 solyc10g080840	0.51	0.69	0.06	0.54	0.39	0.76	-0.42	0.66	-0.21	0.36	-0.39	0.65	0.85	0.7	-0.7	0.75	0.4	-0.57	-0.29	0.47	-0.65	-0.2	0.33	0.49	-0.61	0.58	0.17	-0.76	-0.02	0.55	0.44	0.55	-0.55	-0.4	-0.5	-0.16	-0.63	0.81	-0.8	-0.3	0.34	-0.71	0.2	-0.17	-0.77	0.06	0.48	0.38	-0.48
misc.GCN5-related N-acetyltransferase solyc08g068690	0.37	0.44	0.08	0.39	0.23	0.52	-0.68	0.46	-0.3	0.54	-0.59	0.46	0.57	0.49	-0.66	0.52	0.08	-0.24	-0.01	0.34	-0.89	-0.24	0.5	0.78	-0.82	0.33	0.08	-0.75	-0.27	0.35	0.18	0.32	-0.8	-0.43	-0.79	-0.07	-0.82	0.54	-0.88	0.09	0.48	-0.49	0.48	0.15	-0.55	0.13	0.22	0.11	-0.77
misc.GDSL-motif lipase solyc12g017460	0.27	0.71	-0.16	0.29	0.52	0.54	-0.63	0.42	-0.06	0.28	-0.33	0.41	0.73	0.48	-0.46	0.54	0.26	-0.55	-0.01	0.22	-0.78	-0.3	0.27	0.67	-0.65	0.65	0.35	-0.58	-0.13	0.6	0.52	0.51	-0.75	-0.31	-0.66	-0.34	-0.7	0.63	-0.76	-0.17	0.16	-0.78	0.27	-0.06	-0.51	0.29	0.39	0.37	-0.49
misc.glutathione S transferases solyc12g094430	0.48	0.58	0.09	0.5	0.3	0.68	-0.54	0.6	-0.27	0.47	-0.5	0.59	0.74	0.64	-0.72	0.68	0.27	-0.42	-0.19	0.44	-0.77	-0.21	0.42	0.62	-0.72	0.46	0.11	-0.79	-0.14	0.46	0.31	0.45	-0.66	-0.44	-0.63	-0.1	-0.73	0.71	-0.86	-0.13	0.44	-0.6	0.33	-0.03	-0.7	0.08	0.37	0.26	-0.63
misc.invertase/pectin methylesterase inhibitor family protein solyc03g112170	0.5	0.81	-0.02	0.53	0.5	0.79	-0.28	0.67	-0.14	0.24	-0.26	0.66	0.94	0.72	-0.63	0.79	0.52	-0.73	-0.37	0.44	-0.5	-0.16	0.22	0.33	-0.48	0.71	0.27	-0.7	0.12	0.63	0.58	0.62	-0.42	-0.33	-0.33	-0.26	-0.48	0.88	-0.68	-0.47	0.19	-0.8	0.06	-0.3	-0.8	0.04	0.56	0.49	-0.29
misc.invertase/pectin methylesterase inhibitor family protein solyc03g112180	0.42	0.59	0.04	0.44	0.34	0.63	-0.59	0.54	-0.23	0.45	-0.49	0.53	0.72	0.58	-0.66	0.62	0.23	-0.41	-0.12	0.38	-0.81	-0.24	0.41	0.67	-0.74	0.48	0.16	-0.74	-0.17	0.47	0.34	0.44	-0.72	-0.42	-0.68	-0.15	-0.75	0.67	-0.85	-0.09	0.39	-0.63	0.35	0	-0.64	0.14	0.35	0.25	-0.64
misc.invertase/pectin methylesterase inhibitor family protein solyc06g034370	0.21	0.33	0	0.23	0.2	0.33	-0.86	0.28	-0.14	0.45	-0.51	0.28	0.39	0.31	-0.48	0.33	-0.04	-0.11	0.2	0.19	-0.97	-0.37	0.41	0.92	-0.8	0.26	0.1	-0.55	-0.45	0.36	0.17	0.27	-0.91	-0.42	-0.92	-0.1	-0.9	0.35	-0.85	0.23	0.41	-0.45	0.51	0.23	-0.29	0.34	0.15	0.08	-0.81
misc.myrosinases-lectin-jacalin solyc07g062480	0.16	0.33	-0.04	0.17	0.22	0.28	-0.89	0.23	-0.08	0.4	-0.47	0.22	0.35	0.25	-0.41	0.28	-0.06	-0.11	0.26	0.13	-0.97	-0.41	0.37	0.94	-0.77	0.28	0.14	-0.48	-0.47	0.38	0.2	0.27	-0.93	-0.4	-0.94	-0.13	-0.9	0.3	-0.83	0.24	0.36	-0.46	0.49	0.23	-0.22	0.41	0.14	0.1	-0.78
misc.myrosinases-lectin-jacalin solyc07g062490	0.45	0.63	0.04	0.47	0.36	0.67	-0.54	0.58	-0.23	0.42	-0.46	0.57	0.77	0.62	-0.67	0.67	0.29	-0.47	-0.17	0.41	-0.76	-0.23	0.38	0.61	-0.7	0.52	0.17	-0.75	-0.12	0.5	0.38	0.48	-0.67	-0.41	-0.62	-0.16	-0.71	0.72	-0.84	-0.16	0.37	-0.66	0.3	-0.06	-0.68	0.11	0.39	0.3	-0.58
misc.myrosinases-lectin-jacalin solyc09g083020	0.39	0.48	0.07	0.41	0.25	0.56	-0.66	0.49	-0.28	0.52	-0.57	0.48	0.61	0.52	-0.67	0.55	0.12	-0.28	-0.04	0.36	-0.87	-0.24	0.48	0.75	-0.8	0.37	0.1	-0.75	-0.25	0.38	0.22	0.35	-0.78	-0.43	-0.76	-0.09	-0.81	0.58	-0.88	0.04	0.47	-0.52	0.45	0.11	-0.58	0.13	0.25	0.15	-0.74
misc.protease inhibitor/seed storage/lipid transfer protein (LTP) family protein solyc08g074480	0.33	0.41	0.05	0.34	0.22	0.47	-0.74	0.41	-0.26	0.52	-0.58	0.4	0.52	0.44	-0.61	0.46	0.04	-0.2	0.06	0.3	-0.92	-0.27	0.48	0.83	-0.83	0.31	0.09	-0.7	-0.33	0.35	0.17	0.3	-0.84	-0.43	-0.83	-0.08	-0.85	0.48	-0.88	0.14	0.47	-0.47	0.5	0.18	-0.48	0.19	0.19	0.09	-0.79
misc.UDP glucosyl and glucoronyl transferases solyc02g085660	0.35	0.92	-0.21	0.39	0.67	0.71	-0.18	0.55	-0.05	0.11	-0.13	0.54	0.95	0.62	-0.44	0.7	0.54	-0.86	-0.32	0.29	-0.38	-0.11	0.12	0.2	-0.36	0.85	0.46	-0.57	0.27	0.67	0.71	0.62	-0.35	-0.15	-0.2	-0.44	-0.32	0.84	-0.51	-0.57	-0.05	-0.9	-0.03	-0.35	-0.73	0.06	0.56	0.55	-0.07
misc.UDP glucosyl and glucoronyl transferases solyc07g043150	0.06	0.08	0.01	0.06	0.04	0.09	-0.96	0.08	-0.07	0.41	-0.48	0.07	0.1	0.08	-0.32	0.09	-0.24	0.15	0.4	0.05	-0.98	-0.43	0.37	1	-0.75	0.05	0.02	-0.36	-0.62	0.22	0.01	0.11	-0.95	-0.4	-1	-0.01	-0.92	0.07	-0.77	0.45	0.41	-0.24	0.56	0.37	-0.01	0.45	-0.02	-0.06	-0.86
misc.UDP glucosyl and glucoronyl transferases solyc12g098580	0.35	0.93	-0.21	0.39	0.67	0.71	-0.14	0.55	-0.05	0.1	-0.11	0.54	0.96	0.63	-0.44	0.71	0.56	-0.88	-0.34	0.29	-0.35	-0.09	0.11	0.17	-0.34	0.86	0.46	-0.56	0.3	0.67	0.71	0.63	-0.32	-0.14	-0.17	-0.44	-0.29	0.85	-0.49	-0.59	-0.07	-0.9	-0.05	-0.37	-0.73	0.05	0.57	0.56	-0.05
protein.assembly and cofactor ligation solyc01g097910	0.47	0.57	0.09	0.5	0.3	0.67	-0.55	0.59	-0.28	0.47	-0.51	0.58	0.73	0.63	-0.72	0.66	0.26	-0.41	-0.18	0.43	-0.78	-0.21	0.43	0.64	-0.73	0.45	0.11	-0.78	-0.15	0.45	0.3	0.44	-0.67	-0.44	-0.64	-0.1	-0.74	0.7	-0.86	-0.11	0.44	-0.59	0.35	-0.01	-0.69	0.08	0.36	0.24	-0.64
protein.degradation solyc10g081300	0.21	0.28	0.03	0.22	0.16	0.31	-0.86	0.27	-0.19	0.49	-0.56	0.27	0.35	0.29	-0.5	0.31	-0.09	-0.05	0.22	0.19	-0.98	-0.34	0.45	0.93	-0.82	0.21	0.07	-0.57	-0.46	0.3	0.1	0.22	-0.92	-0.42	-0.93	-0.06	-0.9	0.31	-0.86	0.28	0.45	-0.39	0.55	0.28	-0.29	0.31	0.1	0.02	-0.84
protein.degradation.aspartate protease solyc01g080020	0.4	0.5	0.06	0.42	0.27	0.57	-0.65	0.5	-0.27	0.5	-0.55	0.5	0.63	0.53	-0.67	0.57	0.15	-0.31	-0.06	0.36	-0.86	-0.24	0.46	0.74	-0.79	0.39	0.11	-0.75	-0.23	0.4	0.24	0.37	-0.76	-0.43	-0.75	-0.1	-0.8	0.6	-0.88	0.01	0.45	-0.55	0.43	0.08	-0.59	0.14	0.28	0.17	-0.72
protein.degradation.cysteine protease solyc09g097850	0.44	0.54	0.08	0.46	0.28	0.63	-0.59	0.55	-0.28	0.5	-0.54	0.55	0.69	0.59	-0.7	0.62	0.2	-0.36	-0.12	0.41	-0.82	-0.22	0.45	0.68	-0.76	0.42	0.1	-0.78	-0.19	0.42	0.27	0.41	-0.71	-0.44	-0.69	-0.09	-0.77	0.65	-0.87	-0.05	0.45	-0.56	0.39	0.04	-0.65	0.1	0.31	0.2	-0.68
protein.degradation.metalloprotease solyc07g052290	0.48	0.57	0.09	0.5	0.3	0.67	-0.54	0.59	-0.28	0.47	-0.51	0.59	0.74	0.63	-0.72	0.67	0.26	-0.41	-0.18	0.44	-0.77	-0.21	0.43	0.63	-0.73	0.45	0.11	-0.79	-0.14	0.45	0.3	0.44	-0.67	-0.44	-0.64	-0.1	-0.73	0.7	-0.86	-0.11	0.44	-0.6	0.34	-0.02	-0.7	0.08	0.36	0.25	-0.64
protein.degradation.subtilases solyc02g021220	0.47	0.56	0.09	0.5	0.29	0.67	-0.55	0.59	-0.28	0.48	-0.52	0.58	0.73	0.62	-0.72	0.66	0.25	-0.4	-0.17	0.44	-0.78	-0.21	0.44	0.64	-0.74	0.44	0.1	-0.79	-0.15	0.44	0.29	0.44	-0.67	-0.44	-0.65	-0.09	-0.74	0.69	-0.87	-0.1	0.45	-0.59	0.35	-0.01	-0.69	0.08	0.35	0.24	-0.65
protein.degradation.ubiquitin.E3.RING solyc01g096460	0.41	0.51	0.07	0.43	0.27	0.58	-0.63	0.51	-0.28	0.51	-0.56	0.51	0.64	0.55	-0.68	0.58	0.16	-0.31	-0.07	0.38	-0.85	-0.23	0.47	0.72	-0.79	0.39	0.1	-0.76	-0.22	0.4	0.24	0.38	-0.75	-0.43	-0.73	-0.09	-0.79	0.61	-0.88	0.01	0.46	-0.54	0.43	0.08	-0.61	0.12	0.28	0.17	-0.72
protein.degradation.ubiquitin.E3.RING solyc02g072080	0.44	0.53	0.09	0.46	0.28	0.62	-0.59	0.55	-0.29	0.5	-0.54	0.54	0.68	0.59	-0.7	0.62	0.2	-0.35	-0.12	0.41	-0.82	-0.22	0.46	0.69	-0.77	0.41	0.1	-0.78	-0.19	0.42	0.26	0.4	-0.72	-0.44	-0.69	-0.09	-0.77	0.65	-0.87	-0.04	0.46	-0.56	0.4	0.04	-0.65	0.1	0.31	0.2	-0.69
protein.degradation.ubiquitin.E3.RING solyc03g114160	0.31	0.43	0.03	0.33	0.25	0.46	-0.76	0.4	-0.21	0.48	-0.54	0.39	0.53	0.43	-0.58	0.46	0.06	-0.22	0.07	0.28	-0.92	-0.3	0.45	0.83	-0.81	0.34	0.12	-0.66	-0.33	0.39	0.22	0.33	-0.85	-0.43	-0.84	-0.11	-0.86	0.48	-0.87	0.12	0.43	-0.51	0.47	0.16	-0.46	0.24	0.22	0.13	-0.77
protein.degradation.ubiquitin.E3.RING solyc04g007500	0.39	0.46	0.08	0.41	0.24	0.54	-0.66	0.48	-0.3	0.54	-0.59	0.48	0.59	0.51	-0.67	0.54	0.1	-0.26	-0.03	0.36	-0.88	-0.23	0.49	0.76	-0.81	0.35	0.08	-0.76	-0.26	0.36	0.19	0.33	-0.78	-0.43	-0.77	-0.08	-0.81	0.56	-0.88	0.07	0.48	-0.5	0.47	0.13	-0.57	0.12	0.23	0.13	-0.75
protein.degradation.ubiquitin.E3.RING solyc04g081890	0.46	0.55	0.09	0.48	0.28	0.65	-0.57	0.57	-0.29	0.49	-0.53	0.57	0.71	0.61	-0.72	0.64	0.23	-0.37	-0.15	0.43	-0.8	-0.21	0.45	0.66	-0.75	0.43	0.1	-0.79	-0.17	0.43	0.27	0.42	-0.69	-0.44	-0.67	-0.09	-0.75	0.67	-0.87	-0.07	0.46	-0.57	0.37	0.02	-0.68	0.08	0.33	0.22	-0.67
protein.degradation.ubiquitin.E3.RING solyc06g005650	0.43	0.52	0.08	0.45	0.27	0.61	-0.61	0.53	-0.29	0.51	-0.55	0.53	0.66	0.57	-0.69	0.6	0.18	-0.33	-0.1	0.39	-0.84	-0.22	0.47	0.7	-0.78	0.4	0.1	-0.77	-0.21	0.4	0.25	0.39	-0.73	-0.44	-0.71	-0.09	-0.78	0.63	-0.88	-0.02	0.46	-0.55	0.41	0.06	-0.63	0.1	0.29	0.18	-0.7
protein.degradation.ubiquitin.E3.RING solyc11g006030	0.07	0.09	0.01	0.07	0.05	0.1	-0.95	0.09	-0.08	0.41	-0.49	0.09	0.11	0.09	-0.33	0.1	-0.23	0.14	0.39	0.06	-0.98	-0.42	0.38	0.99	-0.76	0.06	0.02	-0.37	-0.61	0.23	0.01	0.12	-0.95	-0.4	-0.99	-0.02	-0.92	0.09	-0.78	0.44	0.41	-0.25	0.56	0.37	-0.03	0.44	-0.01	-0.06	-0.86
protein.degradation.ubiquitin.E3.SCF.FBOX solyc05g005150	0.32	0.44	0.03	0.33	0.25	0.47	-0.75	0.41	-0.22	0.49	-0.54	0.4	0.54	0.44	-0.59	0.47	0.07	-0.23	0.06	0.29	-0.92	-0.3	0.45	0.83	-0.8	0.35	0.12	-0.67	-0.32	0.39	0.22	0.33	-0.84	-0.43	-0.83	-0.11	-0.85	0.5	-0.87	0.11	0.43	-0.52	0.47	0.15	-0.47	0.23	0.22	0.14	-0.76
protein.degradation.ubiquitin.E3.SCF.FBOX solyc08g067300	0.42	0.53	0.07	0.44	0.28	0.6	-0.62	0.52	-0.27	0.5	-0.54	0.52	0.66	0.56	-0.68	0.6	0.18	-0.34	-0.09	0.38	-0.84	-0.23	0.45	0.71	-0.77	0.41	0.11	-0.76	-0.21	0.42	0.26	0.39	-0.74	-0.43	-0.72	-0.1	-0.78	0.63	-0.87	-0.02	0.45	-0.56	0.41	0.06	-0.62	0.12	0.3	0.19	-0.7
protein.degradation.ubiquitin.E3.SCF.FBOX solyc10g080610	0.5	0.64	0.07	0.52	0.35	0.72	-0.48	0.63	-0.24	0.42	-0.45	0.62	0.8	0.67	-0.71	0.71	0.34	-0.49	-0.24	0.45	-0.72	-0.21	0.38	0.56	-0.67	0.52	0.14	-0.77	-0.09	0.5	0.38	0.5	-0.61	-0.42	-0.57	-0.13	-0.68	0.76	-0.84	-0.21	0.39	-0.66	0.27	-0.1	-0.73	0.07	0.42	0.32	-0.56
protein.degradation.ubiquitin.E3.SCF.FBOX solyc10g083230	0.48	0.62	0.07	0.5	0.34	0.69	-0.52	0.6	-0.25	0.43	-0.47	0.6	0.77	0.64	-0.7	0.69	0.3	-0.46	-0.2	0.43	-0.75	-0.22	0.4	0.6	-0.7	0.5	0.14	-0.77	-0.11	0.49	0.36	0.48	-0.65	-0.42	-0.61	-0.13	-0.71	0.73	-0.84	-0.17	0.4	-0.64	0.3	-0.06	-0.71	0.09	0.39	0.29	-0.59
protein.degradation.ubiquitin.ubiquitin protease solyc12g096430	0.47	0.68	0.03	0.5	0.39	0.71	-0.48	0.61	-0.21	0.38	-0.42	0.6	0.82	0.66	-0.68	0.71	0.35	-0.54	-0.23	0.42	-0.7	-0.21	0.35	0.55	-0.66	0.57	0.19	-0.75	-0.06	0.54	0.42	0.52	-0.61	-0.4	-0.56	-0.18	-0.67	0.77	-0.81	-0.24	0.34	-0.7	0.25	-0.11	-0.72	0.09	0.44	0.35	-0.52
protein.postranslational modification solyc07g051870	0.37	0.92	-0.19	0.41	0.66	0.72	-0.15	0.57	-0.05	0.11	-0.12	0.56	0.96	0.64	-0.45	0.72	0.56	-0.87	-0.34	0.31	-0.36	-0.1	0.11	0.18	-0.35	0.85	0.44	-0.57	0.28	0.67	0.71	0.63	-0.32	-0.16	-0.18	-0.43	-0.31	0.86	-0.5	-0.58	-0.05	-0.89	-0.05	-0.37	-0.74	0.05	0.57	0.56	-0.06
protein.postranslational modification solyc07g051880	0.49	0.63	0.08	0.52	0.34	0.71	-0.5	0.62	-0.25	0.43	-0.46	0.61	0.79	0.66	-0.71	0.71	0.32	-0.48	-0.23	0.45	-0.73	-0.21	0.39	0.58	-0.69	0.51	0.14	-0.78	-0.1	0.5	0.36	0.49	-0.62	-0.43	-0.58	-0.13	-0.69	0.75	-0.84	-0.19	0.4	-0.64	0.28	-0.08	-0.73	0.07	0.41	0.3	-0.58
protein.postranslational modification solyc09g083100	0.5	0.67	0.06	0.53	0.37	0.73	-0.46	0.64	-0.23	0.39	-0.42	0.63	0.83	0.68	-0.7	0.73	0.37	-0.53	-0.26	0.46	-0.69	-0.21	0.35	0.53	-0.65	0.55	0.16	-0.77	-0.06	0.53	0.41	0.52	-0.59	-0.41	-0.54	-0.15	-0.66	0.78	-0.82	-0.25	0.36	-0.68	0.24	-0.13	-0.75	0.07	0.45	0.35	-0.52
protein.postranslational modification.kinase.receptor like cytoplasmatic kinase VII solyc11g020230	0.23	0.33	0.02	0.24	0.19	0.34	-0.85	0.3	-0.17	0.47	-0.54	0.29	0.39	0.32	-0.51	0.34	-0.04	-0.1	0.19	0.21	-0.97	-0.35	0.44	0.91	-0.81	0.25	0.09	-0.58	-0.44	0.34	0.15	0.26	-0.91	-0.43	-0.92	-0.08	-0.9	0.35	-0.86	0.24	0.44	-0.43	0.52	0.24	-0.32	0.31	0.14	0.06	-0.82
PS.lightreaction.ATP synthase solyc06g065990	0.47	0.63	0.06	0.5	0.35	0.69	-0.51	0.6	-0.24	0.42	-0.46	0.59	0.78	0.64	-0.7	0.69	0.31	-0.48	-0.2	0.43	-0.74	-0.22	0.39	0.59	-0.69	0.52	0.15	-0.77	-0.1	0.5	0.37	0.49	-0.64	-0.42	-0.6	-0.14	-0.7	0.74	-0.84	-0.18	0.38	-0.65	0.29	-0.07	-0.71	0.09	0.4	0.3	-0.58
PS.lightreaction.ATP synthase.delta chain solyc05g050500	0.5	0.63	0.08	0.53	0.34	0.72	-0.48	0.63	-0.25	0.42	-0.46	0.62	0.8	0.67	-0.72	0.72	0.33	-0.49	-0.24	0.46	-0.72	-0.21	0.38	0.56	-0.68	0.51	0.13	-0.78	-0.09	0.5	0.37	0.5	-0.61	-0.43	-0.57	-0.12	-0.69	0.76	-0.84	-0.2	0.4	-0.65	0.27	-0.09	-0.74	0.07	0.42	0.31	-0.57
PS.lightreaction.ATP synthase.delta chain solyc12g056830	0.48	0.57	0.09	0.5	0.3	0.67	-0.54	0.59	-0.28	0.47	-0.51	0.59	0.74	0.63	-0.72	0.67	0.26	-0.41	-0.18	0.44	-0.77	-0.21	0.43	0.63	-0.73	0.45	0.11	-0.79	-0.14	0.45	0.3	0.44	-0.67	-0.44	-0.64	-0.1	-0.73	0.7	-0.86	-0.11	0.44	-0.59	0.34	-0.02	-0.7	0.08	0.36	0.25	-0.64
PS.lightreaction.ATP synthase.gamma chain solyc02g080540	0.5	0.62	0.09	0.52	0.33	0.71	-0.49	0.63	-0.25	0.43	-0.47	0.62	0.79	0.67	-0.72	0.71	0.32	-0.47	-0.23	0.46	-0.73	-0.21	0.39	0.58	-0.69	0.5	0.13	-0.78	-0.1	0.49	0.36	0.49	-0.62	-0.43	-0.58	-0.12	-0.7	0.75	-0.84	-0.19	0.41	-0.64	0.29	-0.08	-0.73	0.07	0.41	0.3	-0.58
PS.lightreaction.other electron carrier (ox/red).plastocyanin solyc04g082010	0.47	0.56	0.09	0.49	0.29	0.66	-0.55	0.58	-0.28	0.48	-0.52	0.58	0.72	0.62	-0.72	0.66	0.25	-0.39	-0.17	0.43	-0.79	-0.21	0.44	0.64	-0.74	0.44	0.1	-0.79	-0.16	0.44	0.29	0.43	-0.68	-0.44	-0.65	-0.1	-0.74	0.69	-0.87	-0.1	0.45	-0.59	0.36	0	-0.69	0.08	0.35	0.23	-0.65
PS.lightreaction.photosystem I.PSI polypeptide subunits solyc06g054260	0.48	0.58	0.09	0.51	0.3	0.68	-0.53	0.6	-0.27	0.46	-0.5	0.6	0.75	0.64	-0.72	0.68	0.28	-0.42	-0.2	0.45	-0.76	-0.21	0.42	0.62	-0.72	0.46	0.11	-0.79	-0.13	0.46	0.32	0.46	-0.65	-0.44	-0.63	-0.1	-0.72	0.72	-0.86	-0.13	0.43	-0.6	0.33	-0.03	-0.71	0.07	0.37	0.26	-0.63
PS.lightreaction.photosystem I.PSI polypeptide subunits solyc07g066150	0.48	0.65	0.05	0.5	0.37	0.71	-0.49	0.61	-0.23	0.41	-0.44	0.6	0.8	0.66	-0.69	0.7	0.33	-0.51	-0.22	0.43	-0.72	-0.22	0.37	0.57	-0.67	0.54	0.17	-0.76	-0.08	0.52	0.4	0.5	-0.62	-0.41	-0.58	-0.16	-0.68	0.76	-0.83	-0.21	0.36	-0.67	0.27	-0.09	-0.72	0.09	0.42	0.32	-0.55
redox.glutaredoxins solyc02g087850	0.36	0.47	0.05	0.38	0.26	0.53	-0.69	0.46	-0.26	0.51	-0.56	0.45	0.59	0.49	-0.64	0.52	0.11	-0.27	0	0.33	-0.89	-0.26	0.47	0.78	-0.8	0.37	0.11	-0.72	-0.27	0.39	0.22	0.35	-0.8	-0.43	-0.79	-0.1	-0.82	0.55	-0.88	0.06	0.45	-0.52	0.46	0.12	-0.54	0.17	0.24	0.15	-0.75
redox.peroxiredoxin solyc10g083650	0.46	0.54	0.09	0.48	0.28	0.64	-0.58	0.57	-0.29	0.49	-0.54	0.56	0.7	0.6	-0.71	0.64	0.22	-0.37	-0.14	0.42	-0.81	-0.22	0.45	0.67	-0.76	0.42	0.1	-0.78	-0.17	0.43	0.27	0.41	-0.7	-0.44	-0.68	-0.09	-0.76	0.67	-0.87	-0.06	0.46	-0.57	0.38	0.02	-0.67	0.09	0.32	0.21	-0.67
RNA.processing.ribonucleases solyc06g074030	0.48	0.62	0.06	0.5	0.34	0.69	-0.52	0.6	-0.24	0.43	-0.47	0.6	0.78	0.65	-0.7	0.69	0.3	-0.47	-0.2	0.43	-0.74	-0.22	0.39	0.6	-0.7	0.51	0.15	-0.77	-0.11	0.49	0.36	0.48	-0.64	-0.42	-0.6	-0.14	-0.71	0.73	-0.84	-0.17	0.39	-0.65	0.3	-0.07	-0.71	0.09	0.4	0.3	-0.59
RNA.regulation of transcription.AP2/EREBP, APETALA2/Ethylene-responsive element binding protein family solyc08g007830	0.35	0.94	-0.21	0.39	0.68	0.72	-0.1	0.55	-0.04	0.07	-0.08	0.54	0.96	0.63	-0.42	0.71	0.58	-0.89	-0.36	0.29	-0.3	-0.08	0.09	0.12	-0.3	0.87	0.46	-0.55	0.33	0.67	0.72	0.63	-0.28	-0.12	-0.12	-0.45	-0.25	0.86	-0.45	-0.62	-0.09	-0.9	-0.08	-0.39	-0.74	0.03	0.58	0.57	0
RNA.regulation of transcription.AP2/EREBP, APETALA2/Ethylene-responsive element binding protein family solyc12g009240	0.07	0.1	0	0.07	0.06	0.1	-0.95	0.09	-0.08	0.41	-0.49	0.09	0.12	0.1	-0.33	0.1	-0.23	0.13	0.39	0.06	-0.98	-0.42	0.38	0.99	-0.76	0.06	0.03	-0.37	-0.61	0.23	0.02	0.12	-0.95	-0.4	-0.99	-0.02	-0.92	0.09	-0.78	0.44	0.41	-0.26	0.56	0.36	-0.03	0.44	-0.01	-0.06	-0.85
RNA.regulation of transcription.Argonaute solyc01g096750	0.14	0.24	-0.02	0.15	0.15	0.23	-0.91	0.19	-0.1	0.43	-0.5	0.18	0.27	0.21	-0.4	0.22	-0.12	-0.01	0.3	0.12	-0.98	-0.4	0.39	0.96	-0.78	0.19	0.09	-0.47	-0.52	0.31	0.12	0.21	-0.94	-0.41	-0.96	-0.08	-0.92	0.23	-0.82	0.32	0.4	-0.38	0.53	0.29	-0.17	0.4	0.08	0.03	-0.83
RNA.regulation of transcription.C2C2(Zn) CO-like, Constans-like zinc finger family solyc08g081350	0.38	0.89	-0.16	0.41	0.62	0.72	-0.25	0.57	-0.08	0.17	-0.19	0.56	0.94	0.64	-0.5	0.71	0.51	-0.81	-0.3	0.32	-0.46	-0.14	0.17	0.29	-0.43	0.81	0.41	-0.62	0.2	0.66	0.66	0.61	-0.42	-0.21	-0.29	-0.4	-0.4	0.84	-0.59	-0.5	0.03	-0.87	0.03	-0.3	-0.73	0.08	0.54	0.52	-0.18
RNA.regulation of transcription.C2H2 zinc finger family solyc01g107170	0.49	0.59	0.09	0.51	0.31	0.69	-0.52	0.61	-0.27	0.46	-0.49	0.6	0.76	0.65	-0.72	0.69	0.29	-0.44	-0.21	0.45	-0.75	-0.21	0.41	0.61	-0.71	0.47	0.11	-0.79	-0.13	0.47	0.33	0.46	-0.65	-0.44	-0.62	-0.11	-0.72	0.72	-0.86	-0.15	0.43	-0.61	0.32	-0.05	-0.71	0.07	0.38	0.27	-0.62
RNA.regulation of transcription.CCAAT box binding factor family, HAP5 solyc00g107050	0	0	0	0	0	0	-0.96	0	-0.08	0.42	-0.49	0	0	0	-0.26	0	-0.32	0.24	0.46	0	-0.97	-0.4	0.39	1	-0.75	-0.03	0	-0.31	-0.64	0.14	-0.07	0.03	-0.95	-0.37	-1	0	-0.9	-0.03	-0.72	0.53	0.41	-0.16	0.6	0.44	0.06	0.44	-0.1	-0.14	-0.86
RNA.regulation of transcription.CCAAT box binding factor family, HAP5 solyc03g110850	0.36	0.92	-0.19	0.4	0.66	0.72	-0.18	0.56	-0.05	0.12	-0.13	0.55	0.95	0.63	-0.45	0.71	0.55	-0.86	-0.32	0.3	-0.39	-0.11	0.12	0.21	-0.37	0.85	0.44	-0.58	0.26	0.67	0.7	0.63	-0.35	-0.17	-0.2	-0.43	-0.33	0.85	-0.52	-0.56	-0.04	-0.9	-0.03	-0.35	-0.73	0.06	0.57	0.55	-0.08
RNA.regulation of transcription.NAC domain transcription factor family solyc01g021730	0.21	0.32	0	0.22	0.19	0.33	-0.86	0.28	-0.14	0.45	-0.51	0.27	0.38	0.3	-0.48	0.32	-0.05	-0.1	0.21	0.19	-0.97	-0.37	0.41	0.92	-0.8	0.26	0.1	-0.55	-0.46	0.35	0.16	0.27	-0.92	-0.42	-0.93	-0.09	-0.9	0.34	-0.85	0.24	0.41	-0.44	0.51	0.24	-0.28	0.35	0.14	0.07	-0.81
RNA.regulation of transcription.PHOR1 solyc11g068940	0.09	0.13	0	0.09	0.08	0.13	-0.94	0.12	-0.08	0.42	-0.49	0.11	0.16	0.12	-0.35	0.13	-0.2	0.1	0.36	0.08	-0.98	-0.42	0.38	0.99	-0.77	0.09	0.04	-0.4	-0.59	0.25	0.04	0.14	-0.95	-0.41	-0.99	-0.03	-0.92	0.13	-0.79	0.41	0.41	-0.29	0.55	0.35	-0.07	0.43	0.01	-0.03	-0.85
RNA.regulation of transcription.TCP transcription factor family solyc11g020670	0.48	0.57	0.1	0.5	0.29	0.67	-0.55	0.59	-0.28	0.48	-0.52	0.58	0.73	0.63	-0.72	0.67	0.25	-0.4	-0.18	0.44	-0.78	-0.21	0.44	0.64	-0.74	0.44	0.1	-0.79	-0.15	0.44	0.3	0.44	-0.67	-0.44	-0.64	-0.09	-0.74	0.7	-0.86	-0.11	0.45	-0.59	0.35	-0.01	-0.69	0.08	0.35	0.24	-0.65
RNA.regulation of transcription.unclassified solyc05g016310	0.4	0.47	0.08	0.42	0.24	0.56	-0.65	0.5	-0.3	0.54	-0.58	0.49	0.61	0.53	-0.68	0.56	0.12	-0.27	-0.05	0.37	-0.87	-0.23	0.49	0.75	-0.81	0.35	0.08	-0.76	-0.24	0.37	0.2	0.34	-0.77	-0.43	-0.76	-0.08	-0.8	0.58	-0.88	0.05	0.48	-0.51	0.46	0.12	-0.59	0.11	0.24	0.13	-0.75
RNA.regulation of transcription.unclassified solyc05g051240	0.36	0.45	0.07	0.38	0.23	0.52	-0.69	0.45	-0.28	0.53	-0.58	0.45	0.57	0.48	-0.65	0.51	0.08	-0.24	0	0.33	-0.9	-0.25	0.49	0.79	-0.82	0.34	0.09	-0.73	-0.28	0.36	0.19	0.32	-0.8	-0.43	-0.79	-0.08	-0.83	0.53	-0.88	0.09	0.47	-0.49	0.48	0.15	-0.54	0.15	0.22	0.12	-0.77
RNA.regulation of transcription.unclassified solyc09g011040	0.45	0.53	0.09	0.47	0.27	0.63	-0.59	0.55	-0.29	0.5	-0.54	0.55	0.68	0.59	-0.71	0.62	0.2	-0.35	-0.13	0.41	-0.82	-0.22	0.46	0.68	-0.77	0.41	0.1	-0.78	-0.19	0.42	0.26	0.4	-0.71	-0.44	-0.69	-0.09	-0.77	0.65	-0.87	-0.05	0.46	-0.56	0.39	0.04	-0.65	0.09	0.31	0.2	-0.69
RNA.regulation of transcription.unclassified solyc11g011440	0.42	0.51	0.08	0.44	0.27	0.6	-0.62	0.53	-0.29	0.51	-0.55	0.52	0.66	0.56	-0.69	0.6	0.17	-0.33	-0.09	0.39	-0.84	-0.23	0.47	0.71	-0.78	0.4	0.1	-0.77	-0.21	0.41	0.25	0.38	-0.74	-0.43	-0.72	-0.09	-0.78	0.62	-0.88	-0.01	0.46	-0.55	0.42	0.07	-0.62	0.11	0.29	0.18	-0.71
RNA.regulation of transcription.unclassified solyc12g100060	0.48	0.58	0.09	0.51	0.3	0.68	-0.53	0.6	-0.27	0.47	-0.5	0.59	0.75	0.64	-0.72	0.68	0.27	-0.42	-0.19	0.44	-0.77	-0.21	0.42	0.62	-0.72	0.46	0.11	-0.79	-0.14	0.46	0.31	0.45	-0.66	-0.44	-0.63	-0.1	-0.73	0.71	-0.86	-0.13	0.44	-0.6	0.33	-0.03	-0.7	0.07	0.37	0.26	-0.63
RNA.transcription solyc03g025570	0.37	0.94	-0.2	0.41	0.67	0.73	0	0.57	0	0	0	0.56	0.97	0.64	-0.4	0.72	0.64	-0.93	-0.42	0.3	-0.19	-0.06	0.01	0.01	-0.2	0.88	0.45	-0.5	0.38	0.68	0.75	0.66	-0.16	-0.1	-0.01	-0.44	-0.16	0.87	-0.38	-0.7	-0.14	-0.9	-0.18	-0.47	-0.74	0.01	0.62	0.62	0.1
signalling.calcium solyc01g108440	0.1	0.16	0	0.11	0.1	0.16	-0.94	0.13	-0.08	0.42	-0.49	0.13	0.18	0.14	-0.36	0.16	-0.18	0.07	0.35	0.09	-0.98	-0.42	0.38	0.98	-0.77	0.12	0.05	-0.41	-0.58	0.27	0.06	0.16	-0.95	-0.41	-0.98	-0.05	-0.92	0.15	-0.8	0.39	0.41	-0.31	0.55	0.33	-0.09	0.43	0.03	-0.02	-0.84
signalling.calcium solyc02g088090	0.31	0.4	0.04	0.32	0.22	0.45	-0.76	0.39	-0.24	0.51	-0.57	0.38	0.5	0.42	-0.59	0.44	0.03	-0.19	0.08	0.28	-0.93	-0.29	0.47	0.84	-0.82	0.31	0.09	-0.68	-0.35	0.35	0.18	0.3	-0.85	-0.43	-0.85	-0.09	-0.86	0.46	-0.88	0.15	0.46	-0.47	0.5	0.19	-0.45	0.22	0.19	0.09	-0.79
signalling.calcium solyc04g079350	0.31	0.42	0.04	0.33	0.23	0.46	-0.76	0.4	-0.23	0.5	-0.56	0.39	0.52	0.43	-0.59	0.46	0.04	-0.2	0.07	0.28	-0.93	-0.29	0.46	0.84	-0.82	0.32	0.1	-0.68	-0.34	0.37	0.19	0.31	-0.85	-0.43	-0.84	-0.09	-0.86	0.48	-0.88	0.14	0.45	-0.49	0.49	0.17	-0.46	0.22	0.2	0.11	-0.78
signalling.calcium solyc06g073830	0.11	0.19	-0.01	0.12	0.12	0.18	-0.93	0.15	-0.08	0.41	-0.48	0.15	0.22	0.16	-0.37	0.18	-0.16	0.03	0.33	0.1	-0.98	-0.42	0.37	0.98	-0.77	0.15	0.07	-0.42	-0.56	0.29	0.09	0.19	-0.95	-0.41	-0.98	-0.06	-0.92	0.18	-0.8	0.36	0.39	-0.34	0.53	0.31	-0.11	0.43	0.06	0.01	-0.83
signalling.calcium solyc07g053050	0.32	0.49	0	0.34	0.29	0.5	-0.73	0.42	-0.19	0.45	-0.51	0.42	0.58	0.46	-0.58	0.49	0.11	-0.29	0.04	0.29	-0.9	-0.3	0.42	0.8	-0.78	0.4	0.15	-0.67	-0.3	0.43	0.27	0.37	-0.83	-0.42	-0.81	-0.14	-0.83	0.53	-0.87	0.05	0.4	-0.56	0.43	0.11	-0.49	0.24	0.26	0.18	-0.72
signalling.calcium solyc10g006700	0.49	0.63	0.07	0.51	0.34	0.71	-0.5	0.62	-0.25	0.43	-0.46	0.61	0.79	0.66	-0.71	0.7	0.32	-0.48	-0.22	0.45	-0.73	-0.21	0.39	0.58	-0.69	0.51	0.14	-0.78	-0.1	0.5	0.36	0.49	-0.63	-0.43	-0.59	-0.13	-0.7	0.75	-0.84	-0.19	0.4	-0.65	0.29	-0.08	-0.72	0.08	0.41	0.3	-0.58
signalling.calcium solyc10g074740	0.47	0.56	0.09	0.49	0.29	0.66	-0.55	0.58	-0.28	0.48	-0.52	0.58	0.72	0.62	-0.72	0.66	0.24	-0.39	-0.17	0.43	-0.79	-0.21	0.44	0.64	-0.74	0.44	0.1	-0.79	-0.16	0.44	0.29	0.43	-0.68	-0.44	-0.65	-0.09	-0.74	0.69	-0.87	-0.1	0.45	-0.58	0.36	0	-0.69	0.08	0.35	0.23	-0.65
signalling.calcium solyc10g079420	0.42	0.5	0.08	0.44	0.26	0.59	-0.63	0.52	-0.29	0.51	-0.56	0.51	0.64	0.55	-0.68	0.58	0.16	-0.31	-0.08	0.38	-0.85	-0.23	0.47	0.72	-0.79	0.39	0.1	-0.77	-0.22	0.4	0.24	0.37	-0.75	-0.43	-0.73	-0.09	-0.79	0.61	-0.88	0	0.46	-0.54	0.43	0.08	-0.61	0.11	0.28	0.17	-0.72
signalling.G-proteins solyc11g007660	0.42	0.5	0.08	0.44	0.26	0.59	-0.63	0.52	-0.29	0.52	-0.56	0.51	0.64	0.55	-0.69	0.58	0.15	-0.31	-0.08	0.38	-0.85	-0.23	0.48	0.72	-0.79	0.38	0.09	-0.77	-0.22	0.39	0.23	0.37	-0.75	-0.43	-0.73	-0.09	-0.79	0.61	-0.88	0.01	0.47	-0.53	0.43	0.08	-0.61	0.11	0.27	0.16	-0.72
signalling.light solyc03g083920	0.48	0.58	0.09	0.5	0.3	0.68	-0.54	0.6	-0.27	0.47	-0.51	0.59	0.74	0.63	-0.72	0.67	0.27	-0.42	-0.18	0.44	-0.77	-0.21	0.43	0.63	-0.73	0.46	0.11	-0.78	-0.14	0.46	0.31	0.45	-0.66	-0.44	-0.63	-0.1	-0.73	0.71	-0.86	-0.12	0.44	-0.6	0.34	-0.02	-0.7	0.08	0.36	0.25	-0.63
signalling.receptor kinases.DUF 26 solyc07g055640	0.11	0.17	0	0.11	0.11	0.17	-0.93	0.14	-0.09	0.42	-0.5	0.14	0.2	0.16	-0.37	0.17	-0.17	0.06	0.34	0.1	-0.98	-0.41	0.39	0.98	-0.78	0.13	0.06	-0.43	-0.56	0.27	0.07	0.17	-0.95	-0.41	-0.98	-0.05	-0.92	0.17	-0.8	0.38	0.41	-0.32	0.55	0.33	-0.11	0.42	0.04	-0.01	-0.84
signalling.receptor kinases.DUF 26 solyc09g075910	0.36	0.47	0.05	0.38	0.25	0.52	-0.69	0.46	-0.26	0.51	-0.56	0.45	0.58	0.49	-0.64	0.52	0.1	-0.26	0	0.33	-0.89	-0.26	0.47	0.78	-0.81	0.36	0.1	-0.72	-0.28	0.39	0.22	0.34	-0.8	-0.43	-0.79	-0.1	-0.83	0.54	-0.88	0.07	0.45	-0.52	0.46	0.13	-0.54	0.17	0.24	0.14	-0.75
signalling.receptor kinases.leucine rich repeat XI solyc04g051510	0.37	0.47	0.06	0.39	0.25	0.53	-0.69	0.46	-0.27	0.52	-0.57	0.46	0.59	0.49	-0.65	0.53	0.1	-0.26	-0.01	0.34	-0.89	-0.25	0.47	0.78	-0.81	0.36	0.1	-0.73	-0.27	0.38	0.21	0.34	-0.8	-0.43	-0.78	-0.09	-0.82	0.55	-0.88	0.07	0.46	-0.52	0.46	0.13	-0.55	0.16	0.24	0.14	-0.75
signalling.receptor kinases.leucine rich repeat XI solyc05g050700	0.35	0.93	-0.21	0.39	0.68	0.72	-0.11	0.56	-0.04	0.08	-0.09	0.54	0.96	0.63	-0.43	0.71	0.57	-0.89	-0.35	0.29	-0.32	-0.08	0.09	0.14	-0.31	0.87	0.46	-0.55	0.32	0.67	0.72	0.63	-0.29	-0.13	-0.13	-0.45	-0.26	0.85	-0.46	-0.61	-0.08	-0.9	-0.07	-0.38	-0.74	0.03	0.57	0.57	-0.02
signalling.receptor kinases.leucine rich repeat XI solyc06g071810	0.37	0.45	0.07	0.39	0.23	0.53	-0.68	0.46	-0.29	0.54	-0.59	0.46	0.57	0.49	-0.66	0.52	0.09	-0.24	-0.01	0.34	-0.89	-0.24	0.49	0.78	-0.82	0.34	0.08	-0.74	-0.27	0.36	0.18	0.32	-0.8	-0.43	-0.79	-0.08	-0.82	0.54	-0.88	0.09	0.48	-0.49	0.48	0.14	-0.55	0.14	0.22	0.11	-0.76
signalling.receptor kinases.leucine rich repeat XI solyc07g006770	0.43	0.52	0.08	0.45	0.27	0.61	-0.61	0.53	-0.29	0.51	-0.55	0.53	0.66	0.57	-0.69	0.6	0.18	-0.33	-0.1	0.39	-0.84	-0.22	0.47	0.7	-0.78	0.4	0.1	-0.77	-0.21	0.41	0.25	0.39	-0.73	-0.44	-0.71	-0.09	-0.78	0.63	-0.88	-0.02	0.46	-0.55	0.41	0.06	-0.63	0.11	0.29	0.18	-0.7
signalling.receptor kinases.leucine rich repeat XI solyc07g008590	0.06	0.08	0.01	0.07	0.04	0.09	-0.95	0.08	-0.08	0.41	-0.49	0.08	0.1	0.08	-0.32	0.09	-0.24	0.15	0.39	0.06	-0.98	-0.42	0.38	0.99	-0.76	0.05	0.02	-0.37	-0.62	0.22	0.01	0.11	-0.95	-0.4	-1	-0.01	-0.92	0.07	-0.77	0.45	0.42	-0.24	0.56	0.37	-0.02	0.44	-0.02	-0.07	-0.86
signalling.receptor kinases.leucine rich repeat XI solyc09g005080	0.42	0.5	0.08	0.44	0.26	0.59	-0.62	0.52	-0.29	0.52	-0.56	0.52	0.65	0.56	-0.69	0.59	0.16	-0.31	-0.09	0.39	-0.84	-0.22	0.47	0.71	-0.79	0.39	0.09	-0.77	-0.22	0.39	0.23	0.37	-0.74	-0.44	-0.72	-0.08	-0.79	0.61	-0.88	0	0.47	-0.54	0.42	0.08	-0.62	0.11	0.28	0.17	-0.72
signalling.receptor kinases.leucine rich repeat XI solyc10g052880	0.39	0.47	0.08	0.41	0.24	0.55	-0.66	0.49	-0.29	0.53	-0.58	0.48	0.6	0.52	-0.67	0.55	0.12	-0.27	-0.04	0.36	-0.88	-0.23	0.49	0.75	-0.81	0.36	0.09	-0.75	-0.25	0.37	0.2	0.34	-0.78	-0.43	-0.76	-0.08	-0.81	0.57	-0.88	0.05	0.47	-0.51	0.46	0.12	-0.58	0.13	0.24	0.14	-0.75
signalling.receptor kinases.leucine rich repeat XI solyc11g056680	0.46	0.68	0.02	0.49	0.41	0.7	-0.49	0.6	-0.2	0.38	-0.41	0.59	0.82	0.65	-0.66	0.7	0.35	-0.54	-0.22	0.41	-0.71	-0.22	0.35	0.56	-0.66	0.58	0.2	-0.74	-0.06	0.54	0.43	0.52	-0.62	-0.39	-0.56	-0.19	-0.67	0.76	-0.81	-0.24	0.32	-0.71	0.25	-0.11	-0.71	0.1	0.43	0.35	-0.52
stress.abiotic.cold solyc06g036110	0.42	0.5	0.08	0.44	0.26	0.59	-0.62	0.52	-0.3	0.52	-0.57	0.52	0.64	0.55	-0.69	0.59	0.16	-0.31	-0.08	0.39	-0.85	-0.22	0.48	0.72	-0.79	0.38	0.09	-0.77	-0.22	0.39	0.23	0.37	-0.74	-0.44	-0.73	-0.08	-0.79	0.61	-0.88	0.01	0.47	-0.53	0.43	0.08	-0.62	0.11	0.27	0.16	-0.72
stress.abiotic.heat solyc09g015020	0.38	0.48	0.06	0.4	0.26	0.55	-0.67	0.48	-0.27	0.51	-0.56	0.47	0.61	0.51	-0.65	0.54	0.12	-0.28	-0.02	0.35	-0.88	-0.25	0.47	0.76	-0.8	0.37	0.11	-0.74	-0.26	0.39	0.23	0.36	-0.79	-0.43	-0.77	-0.1	-0.81	0.57	-0.88	0.04	0.45	-0.53	0.45	0.11	-0.56	0.15	0.25	0.15	-0.74
stress.abiotic.heat solyc09g075950	0.38	0.5	0.05	0.4	0.28	0.55	-0.67	0.48	-0.25	0.49	-0.54	0.47	0.62	0.51	-0.64	0.55	0.13	-0.3	-0.03	0.34	-0.87	-0.26	0.45	0.76	-0.79	0.39	0.12	-0.73	-0.25	0.41	0.25	0.37	-0.79	-0.43	-0.77	-0.11	-0.81	0.58	-0.88	0.03	0.44	-0.55	0.43	0.1	-0.56	0.16	0.27	0.17	-0.72
stress.abiotic.touch/wounding solyc07g054750	0.29	0.47	-0.01	0.31	0.29	0.46	-0.77	0.39	-0.16	0.43	-0.49	0.38	0.55	0.42	-0.54	0.46	0.08	-0.27	0.08	0.26	-0.92	-0.33	0.4	0.83	-0.78	0.39	0.16	-0.63	-0.33	0.44	0.28	0.36	-0.85	-0.41	-0.83	-0.15	-0.85	0.49	-0.86	0.08	0.38	-0.56	0.44	0.13	-0.44	0.28	0.25	0.18	-0.73
stress.abiotic.touch/wounding solyc07g054800	0.38	0.62	-0.01	0.41	0.38	0.61	-0.61	0.51	-0.19	0.41	-0.46	0.51	0.72	0.56	-0.62	0.6	0.24	-0.44	-0.09	0.34	-0.81	-0.26	0.38	0.68	-0.72	0.52	0.2	-0.71	-0.16	0.51	0.38	0.46	-0.73	-0.39	-0.68	-0.19	-0.75	0.66	-0.84	-0.11	0.34	-0.66	0.34	-0.01	-0.61	0.18	0.36	0.28	-0.61
stress.biotic solyc01g009160	0.33	0.45	0.03	0.34	0.26	0.49	-0.74	0.42	-0.22	0.49	-0.54	0.41	0.55	0.45	-0.6	0.48	0.08	-0.24	0.05	0.3	-0.91	-0.29	0.45	0.82	-0.8	0.36	0.12	-0.68	-0.31	0.39	0.22	0.34	-0.83	-0.43	-0.82	-0.11	-0.85	0.51	-0.88	0.1	0.43	-0.52	0.46	0.14	-0.48	0.22	0.23	0.14	-0.76
stress.biotic solyc02g036480	0.07	0.11	0	0.08	0.06	0.11	-0.95	0.09	-0.07	0.41	-0.48	0.09	0.13	0.1	-0.33	0.11	-0.22	0.12	0.38	0.07	-0.98	-0.43	0.37	0.99	-0.76	0.07	0.03	-0.37	-0.61	0.24	0.03	0.13	-0.95	-0.41	-0.99	-0.02	-0.92	0.1	-0.78	0.43	0.41	-0.26	0.56	0.36	-0.04	0.44	0	-0.05	-0.85
stress.biotic solyc04g009250	0.25	0.63	-0.13	0.27	0.45	0.49	-0.71	0.39	-0.06	0.31	-0.36	0.38	0.65	0.43	-0.46	0.49	0.19	-0.45	0.05	0.21	-0.84	-0.34	0.29	0.75	-0.69	0.57	0.3	-0.56	-0.22	0.57	0.46	0.47	-0.81	-0.35	-0.75	-0.29	-0.77	0.57	-0.79	-0.07	0.21	-0.72	0.32	0.01	-0.45	0.33	0.35	0.31	-0.57
stress.biotic solyc07g039420	0	0	0	0	0	0	-0.96	0	-0.08	0.42	-0.49	0	0	0	-0.26	0	-0.32	0.24	0.46	0	-0.97	-0.41	0.38	1	-0.75	-0.03	0	-0.31	-0.64	0.15	-0.06	0.03	-0.95	-0.37	-1	0	-0.9	-0.03	-0.72	0.53	0.41	-0.16	0.59	0.44	0.07	0.44	-0.1	-0.14	-0.86
stress.biotic solyc09g092310	0.08	0.11	0.01	0.09	0.06	0.12	-0.94	0.11	-0.09	0.43	-0.5	0.1	0.14	0.11	-0.35	0.12	-0.22	0.12	0.37	0.07	-0.98	-0.41	0.39	0.99	-0.77	0.07	0.03	-0.4	-0.6	0.23	0.02	0.13	-0.95	-0.4	-0.99	-0.02	-0.92	0.11	-0.79	0.43	0.42	-0.27	0.57	0.36	-0.06	0.42	0	-0.05	-0.86
stress.biotic solyc10g017970	0.47	0.61	0.07	0.5	0.33	0.68	-0.53	0.6	-0.25	0.44	-0.48	0.59	0.76	0.64	-0.7	0.68	0.29	-0.45	-0.19	0.43	-0.76	-0.22	0.41	0.61	-0.71	0.49	0.13	-0.77	-0.12	0.48	0.34	0.47	-0.66	-0.43	-0.62	-0.13	-0.72	0.72	-0.85	-0.15	0.41	-0.63	0.32	-0.05	-0.7	0.09	0.38	0.28	-0.61
stress.biotic.PR-proteins solyc10g055200	0.31	0.43	0.03	0.33	0.25	0.46	-0.76	0.4	-0.21	0.49	-0.54	0.39	0.53	0.43	-0.58	0.46	0.06	-0.22	0.07	0.28	-0.93	-0.3	0.45	0.83	-0.81	0.34	0.12	-0.67	-0.33	0.39	0.21	0.33	-0.85	-0.43	-0.84	-0.11	-0.86	0.48	-0.87	0.12	0.43	-0.51	0.47	0.16	-0.46	0.24	0.21	0.13	-0.77
stress.biotic.PR-proteins.proteinase inhibitors.trypsin inhibitor solyc03g098730	0.39	0.48	0.07	0.41	0.25	0.55	-0.66	0.49	-0.28	0.52	-0.57	0.48	0.61	0.52	-0.67	0.55	0.12	-0.28	-0.04	0.36	-0.87	-0.24	0.48	0.75	-0.8	0.37	0.1	-0.75	-0.25	0.38	0.22	0.35	-0.78	-0.43	-0.76	-0.09	-0.81	0.57	-0.88	0.04	0.47	-0.52	0.45	0.11	-0.58	0.14	0.25	0.15	-0.74
transport.amino acids solyc03g032090	0.47	0.55	0.1	0.49	0.28	0.66	-0.56	0.58	-0.29	0.49	-0.53	0.57	0.71	0.62	-0.72	0.65	0.24	-0.38	-0.16	0.43	-0.79	-0.21	0.44	0.65	-0.75	0.43	0.1	-0.79	-0.16	0.43	0.28	0.43	-0.68	-0.44	-0.66	-0.09	-0.75	0.68	-0.87	-0.08	0.45	-0.58	0.37	0.01	-0.68	0.08	0.34	0.22	-0.66
transport.ammonium solyc10g048050	0	0	0	0	0	0	-0.96	0	-0.08	0.42	-0.49	0	0	0	-0.26	0	-0.32	0.24	0.46	0	-0.97	-0.41	0.38	1	-0.75	-0.03	0	-0.31	-0.64	0.15	-0.06	0.03	-0.95	-0.37	-1	0	-0.9	-0.03	-0.72	0.53	0.41	-0.16	0.59	0.44	0.07	0.44	-0.1	-0.14	-0.86
transport.calcium solyc07g006370	0.45	0.53	0.09	0.47	0.27	0.63	-0.59	0.56	-0.29	0.5	-0.55	0.55	0.69	0.59	-0.71	0.63	0.2	-0.35	-0.13	0.41	-0.82	-0.22	0.46	0.68	-0.77	0.41	0.09	-0.78	-0.19	0.41	0.26	0.4	-0.71	-0.44	-0.69	-0.09	-0.76	0.65	-0.87	-0.05	0.46	-0.56	0.39	0.04	-0.66	0.09	0.31	0.2	-0.69
transport.metabolite transporters at the mitochondrial membrane solyc11g010500	0.46	0.54	0.09	0.48	0.27	0.64	-0.58	0.56	-0.29	0.5	-0.54	0.56	0.69	0.6	-0.71	0.63	0.21	-0.36	-0.14	0.42	-0.81	-0.21	0.46	0.67	-0.76	0.41	0.09	-0.79	-0.18	0.42	0.26	0.41	-0.7	-0.44	-0.68	-0.09	-0.76	0.66	-0.87	-0.06	0.46	-0.56	0.39	0.03	-0.67	0.08	0.32	0.2	-0.68
HSP21 solyc03g082420	0.05	0.08	0	0.06	0.05	0.08	-0.96	0.07	-0.05	0.39	-0.47	0.07	0.1	0.07	-0.3	0.08	-0.23	0.15	0.4	0.05	-0.97	-0.44	0.36	1	-0.74	0.05	0.03	-0.34	-0.63	0.23	0.02	0.12	-0.95	-0.4	-1	-0.02	-0.92	0.07	-0.76	0.45	0.4	-0.25	0.55	0.37	0	0.46	-0.01	-0.05	-0.85
ClpP4 Solyc08g075750	0.46	0.54	0.09	0.48	0.28	0.64	-0.58	0.57	-0.29	0.5	-0.54	0.56	0.7	0.6	-0.71	0.64	0.22	-0.36	-0.14	0.42	-0.81	-0.22	0.45	0.67	-0.76	0.42	0.1	-0.78	-0.18	0.42	0.27	0.41	-0.7	-0.44	-0.68	-0.09	-0.76	0.66	-0.87	-0.06	0.46	-0.57	0.38	0.03	-0.67	0.09	0.32	0.21	-0.68
ClpT1 Solyc03g007110	0.47	0.56	0.1	0.49	0.29	0.66	-0.55	0.58	-0.29	0.49	-0.52	0.58	0.72	0.62	-0.72	0.66	0.24	-0.39	-0.17	0.43	-0.79	-0.21	0.44	0.64	-0.74	0.44	0.1	-0.79	-0.16	0.44	0.29	0.43	-0.68	-0.44	-0.65	-0.09	-0.74	0.69	-0.87	-0.09	0.45	-0.58	0.36	0	-0.69	0.08	0.34	0.23	-0.66
ClpT2 Solyc08g079660	0.47	0.55	0.1	0.49	0.28	0.66	-0.56	0.58	-0.29	0.49	-0.53	0.58	0.72	0.62	-0.72	0.65	0.24	-0.38	-0.16	0.43	-0.79	-0.21	0.44	0.65	-0.75	0.43	0.1	-0.79	-0.16	0.43	0.28	0.43	-0.68	-0.44	-0.66	-0.09	-0.75	0.68	-0.87	-0.09	0.45	-0.58	0.36	0	-0.68	0.08	0.34	0.22	-0.66
Sl-IAA4 Solyc06g053840	0.46	0.56	0.09	0.49	0.29	0.65	-0.56	0.58	-0.28	0.48	-0.52	0.57	0.72	0.61	-0.71	0.65	0.24	-0.39	-0.16	0.43	-0.79	-0.22	0.44	0.65	-0.75	0.44	0.11	-0.78	-0.16	0.44	0.29	0.43	-0.69	-0.44	-0.66	-0.1	-0.75	0.68	-0.87	-0.09	0.45	-0.58	0.36	0	-0.68	0.09	0.34	0.23	-0.66
Sl-IAA9 Solyc04g076850	0.48	0.6	0.08	0.5	0.32	0.69	-0.52	0.6	-0.26	0.45	-0.49	0.6	0.76	0.64	-0.71	0.68	0.29	-0.45	-0.2	0.44	-0.75	-0.21	0.41	0.61	-0.71	0.48	0.13	-0.78	-0.12	0.48	0.34	0.47	-0.65	-0.43	-0.62	-0.12	-0.72	0.72	-0.85	-0.15	0.41	-0.62	0.32	-0.05	-0.71	0.08	0.38	0.28	-0.61
FtsH metalloproteases tomato homolog (plastid size) (Yazdani, 2019) Solyc02g062550	0.22	0.29	0.03	0.23	0.16	0.32	-0.85	0.28	-0.19	0.5	-0.56	0.27	0.36	0.3	-0.5	0.32	-0.08	-0.06	0.21	0.2	-0.98	-0.34	0.46	0.92	-0.83	0.21	0.07	-0.58	-0.45	0.3	0.11	0.22	-0.91	-0.42	-0.93	-0.06	-0.9	0.32	-0.86	0.28	0.46	-0.39	0.55	0.27	-0.3	0.3	0.1	0.03	-0.84
Mg protoporphyrin IX chelatase Solyc04g015750	0.41	0.49	0.08	0.43	0.25	0.58	-0.64	0.51	-0.3	0.53	-0.57	0.5	0.63	0.54	-0.68	0.57	0.14	-0.29	-0.06	0.38	-0.86	-0.23	0.48	0.73	-0.8	0.37	0.09	-0.77	-0.23	0.38	0.22	0.36	-0.76	-0.43	-0.74	-0.08	-0.8	0.59	-0.88	0.03	0.47	-0.52	0.44	0.1	-0.6	0.11	0.26	0.15	-0.73
catalytic Solyc07g006300	0.46	0.72	0	0.49	0.43	0.72	-0.45	0.61	-0.19	0.35	-0.38	0.6	0.85	0.66	-0.65	0.72	0.38	-0.59	-0.24	0.41	-0.67	-0.21	0.32	0.51	-0.62	0.61	0.23	-0.73	-0.02	0.56	0.47	0.54	-0.58	-0.37	-0.52	-0.22	-0.63	0.79	-0.78	-0.29	0.29	-0.73	0.21	-0.15	-0.73	0.09	0.46	0.38	-0.47
fatty aldehyde decarbonylase Solyc03g065250	0.47	0.56	0.1	0.5	0.29	0.66	-0.55	0.59	-0.28	0.48	-0.52	0.58	0.72	0.62	-0.72	0.66	0.24	-0.39	-0.17	0.44	-0.78	-0.21	0.44	0.64	-0.74	0.44	0.1	-0.79	-0.16	0.44	0.29	0.43	-0.68	-0.44	-0.65	-0.09	-0.74	0.69	-0.87	-0.1	0.45	-0.58	0.36	0	-0.69	0.08	0.35	0.23	-0.65
fatty aldehyde decarbonylase Solyc01g088400	0.25	0.31	0.04	0.26	0.17	0.35	-0.82	0.31	-0.23	0.52	-0.58	0.31	0.39	0.33	-0.54	0.35	-0.06	-0.08	0.17	0.22	-0.97	-0.31	0.48	0.9	-0.84	0.23	0.07	-0.62	-0.42	0.3	0.11	0.23	-0.9	-0.42	-0.91	-0.06	-0.89	0.36	-0.86	0.26	0.47	-0.4	0.55	0.26	-0.35	0.26	0.11	0.03	-0.84
hydrolase Solyc12g098660	0.46	0.69	0.01	0.48	0.41	0.7	-0.48	0.6	-0.2	0.38	-0.41	0.59	0.82	0.65	-0.66	0.7	0.35	-0.54	-0.22	0.41	-0.71	-0.22	0.35	0.55	-0.65	0.58	0.21	-0.74	-0.06	0.54	0.44	0.52	-0.62	-0.39	-0.56	-0.2	-0.66	0.76	-0.81	-0.24	0.32	-0.71	0.25	-0.11	-0.71	0.1	0.44	0.35	-0.52
alpha/beta-Hydrolases superfamily Solyc05g005000	0.47	0.57	0.09	0.5	0.29	0.67	-0.55	0.59	-0.28	0.48	-0.52	0.58	0.73	0.62	-0.72	0.66	0.25	-0.4	-0.17	0.43	-0.78	-0.21	0.44	0.64	-0.74	0.44	0.1	-0.79	-0.15	0.44	0.29	0.44	-0.67	-0.44	-0.65	-0.1	-0.74	0.69	-0.87	-0.1	0.45	-0.59	0.35	-0.01	-0.69	0.08	0.35	0.24	-0.65
triacylglycerol lipase Solyc04g078800	0.45	0.84	-0.08	0.48	0.55	0.76	-0.27	0.63	-0.12	0.22	-0.24	0.62	0.94	0.69	-0.58	0.76	0.51	-0.76	-0.34	0.39	-0.49	-0.15	0.21	0.32	-0.47	0.75	0.33	-0.67	0.15	0.64	0.61	0.62	-0.43	-0.28	-0.32	-0.31	-0.46	0.86	-0.65	-0.48	0.13	-0.83	0.05	-0.29	-0.77	0.06	0.55	0.5	-0.25
triacylglycerol lipase Solyc02g077110	0.44	0.52	0.09	0.46	0.26	0.61	-0.6	0.54	-0.3	0.51	-0.56	0.54	0.67	0.57	-0.7	0.61	0.18	-0.33	-0.11	0.4	-0.83	-0.22	0.47	0.7	-0.78	0.4	0.09	-0.78	-0.2	0.4	0.24	0.39	-0.73	-0.44	-0.71	-0.08	-0.78	0.63	-0.88	-0.02	0.47	-0.54	0.41	0.06	-0.64	0.09	0.29	0.18	-0.7
alpha/beta-Hydrolases Solyc04g010250	0.12	0.21	-0.02	0.13	0.14	0.2	-0.93	0.16	-0.07	0.4	-0.47	0.16	0.24	0.18	-0.37	0.19	-0.14	0.01	0.32	0.1	-0.98	-0.42	0.37	0.97	-0.77	0.17	0.08	-0.43	-0.55	0.31	0.11	0.2	-0.95	-0.41	-0.97	-0.07	-0.92	0.2	-0.81	0.34	0.39	-0.36	0.52	0.29	-0.12	0.43	0.07	0.03	-0.82
hydrolase Solyc03g098020	0.48	0.6	0.08	0.5	0.32	0.68	-0.53	0.6	-0.26	0.45	-0.49	0.59	0.76	0.64	-0.71	0.68	0.28	-0.44	-0.19	0.44	-0.76	-0.21	0.41	0.61	-0.71	0.48	0.12	-0.78	-0.13	0.47	0.33	0.46	-0.65	-0.43	-0.62	-0.11	-0.72	0.72	-0.85	-0.14	0.42	-0.62	0.32	-0.04	-0.7	0.08	0.38	0.27	-0.62
hydrolase Solyc02g063160	0.49	0.66	0.06	0.51	0.37	0.72	-0.48	0.62	-0.23	0.4	-0.44	0.61	0.81	0.67	-0.7	0.71	0.34	-0.51	-0.24	0.44	-0.71	-0.21	0.37	0.56	-0.67	0.54	0.16	-0.76	-0.07	0.52	0.4	0.51	-0.61	-0.41	-0.56	-0.15	-0.68	0.77	-0.83	-0.22	0.37	-0.67	0.26	-0.11	-0.73	0.08	0.43	0.33	-0.54
[truncated: 467 more columns]
